# Supplementary material for: Simultaneous transcriptional profiling of Leishmania major and its murine macrophage host cell reveals insights into host-pathogen interactions
Source: BMC Genomics. 2015 Dec 29;16:1108. doi: 10.1186/s12864-015-2237-2 (PMC4696162; doi:10.1186/s12864-015-2237-2)
Supplement: Additional file 1: — Experimental design. (XLSX 14 kb) [file 12864_2015_2237_MOESM1_ESM.xlsx]

## Sheet: Sheet1
Additional file 1: Experimental Design
Sample ID	SRA accession	Infection status/timepoint	Batch	Number of reads that pass Illumina filter	Number of reads after trimming	Number of reads mapped - mouse	% of reads mapped - mouse	Number of reads mapped - L. major	% of reads mapped - L. major	% macrophages infected	# parasites per 100 macrophages
HPGL0165	SRR1460767	metacyclic	A	45492872	44325986	n/a	n/a	41811082	94.3263	n/a	n/a
HPGL0166	SRR1460724	uninfected, 4 hrs	A	40524394	39910722	38605849	96.7305	n/a	n/a	n/a	n/a
HPGL0167	SRR1460725	infected, 4 hrs	A	90990046	88980750	51799068	58.2138	33630041	37.7947	100	371
HPGL0168	SRR1460726	uninfected, 24 hrs	A	48172914	47278686	45655539	96.5669	n/a	n/a	n/a	n/a
HPGL0169	SRR1460727	infected, 24 hrs	A	100702572	98641188	73902795	74.9208	20709933	20.9952	95.3	320
HPGL0170	SRR1460728	uninfected, 48 hrs	A	47092436	46134592	44569557	96.6077	n/a	n/a	n/a	n/a
HPGL0171	SRR1460729	infected, 48 hrs	A	104431682	102285498	83340313	81.4781	14995629	14.6606	91.9	564
HPGL0172	SRR1460730	uninfected, 72 hrs	A	42210532	41341096	40014106	96.7901	n/a	n/a	n/a	n/a
HPGL0173	SRR1460731	infected, 72 hrs	A	72318516	70901794	63595008	89.6945	4795444	6.7635	95.7	381
HPGL0230	SRR1460772	metacyclic	B	84056646	82084958	n/a	n/a	77364378	94.2492	n/a	n/a
HPGL0231	SRR1460732	uninfected, 4 hrs	B	96215864	94854552	92101618	97.0977	n/a	n/a	n/a	n/a
HPGL0232	SRR1460733	infected, 4 hrs	B	92160718	90299686	39344747	43.5713	46979374	52.0261	100	407
HPGL0233	SRR1460734	uninfected, 24 hrs	B	82830256	81677132	79383322	97.1916	n/a	n/a	n/a	n/a
HPGL0234	SRR1460735	infected, 24 hrs	B	103092448	101118460	64280705	63.5697	33073618	32.7078	89.8	194
HPGL0235	SRR1460736	uninfected, 48 hrs	B	81211534	80061410	77743701	97.1051	n/a	n/a	n/a	n/a
HPGL0236	SRR1460737	infected, 48 hrs	B	111687434	109753574	90222254	82.2044	15852226	14.4435	79.6	226
HPGL0237	SRR1460738	uninfected, 72 hrs	B	92915856	91606470	89142777	97.3106	n/a	n/a	n/a	n/a
HPGL0238	SRR1460739	infected, 72 hrs	B	138070730	135814536	119555532	88.0285	12313978	9.06676	88.9	279
HPGL0329	SRR2136702	metacyclic	C	64860308	63200662	n/a	n/a	59727854	94.5051	n/a	n/a
HPGL0388	SRR1460740	uninfected, 4 hrs	C	126914156	122765288	117718796	95.8893	n/a	n/a	n/a	n/a
HPGL0389	SRR1460741	infected, 4 hrs	C	109064742	105845790	87737777	82.8921	13715013	12.9575	100	716
HPGL0390	SRR1460742	uninfected, 24 hrs	C	100298240	97739428	95367829	97.5735	n/a	n/a	n/a	n/a
HPGL0391	SRR1460743	infected, 24 hrs	C	120601610	116947098	102128561	87.3289	10499445	8.97794	60	150
HPGL0392	SRR1460744	uninfected, 48 hrs	C	116767874	113646410	110780532	97.4783	n/a	n/a	n/a	n/a
HPGL0393	SRR1460745	infected, 48 hrs	C	106096990	102294678	92253573	90.1841	4919065	4.80872	69.1	204
HPGL0394	SRR1460746	uninfected, 72 hrs	C	106521540	101703022	94661771	93.0767	n/a	n/a	n/a	n/a
HPGL0395	SRR1460747	infected, 72 hrs	C	122268922	110361056	97588136	88.4262	3856201	3.49417	72.6	201
				2447571832	2381574522	1891493866	79.422	394243281	16.5539
Samples are listed using an internal lab sample identifier (HPGL----), which is referenced in the record stored at the Short Read Archive (accession numbers provided). Sample type is provided as metacyclic (contains only L. major metacyclic promastigote RNA), uninfected (contains only mouse RNA), or infected (contains both mouse RNA and RNA from L. major amastigotes). Experimental batches (A, B, …
