# Supplementary material for: Simultaneous transcriptional profiling of Leishmania major and its murine macrophage host cell reveals insights into host-pathogen interactions
Source: BMC Genomics. 2015 Dec 29;16:1108. doi: 10.1186/s12864-015-2237-2 (PMC4696162; doi:10.1186/s12864-015-2237-2)
Supplement: Additional file 3: — Differentially expressed gene lists for uninfected vs. L. major -infected murine macrophages within and across time using limma. (XLS 2631 kb) [file 12864_2015_2237_MOESM3_ESM.xls]

## Sheet: Legend
Additional file 3. Differentially expressed gene lists for uninfected vs. L. major-infected murine macrophages within and across time using limma. Pairwise comparisons were done to identify differentially expressed genes between uninfected and infected mouse samples within and between timepoints using limma after adjusting for batch effects within the statistical model. Differentially expressed g…

## Sheet: 4hpi
Mouse, uninfected 4 hrs vs infected 4 hpi
ID	Symbol	Description	Fold change	adj.P.Val
ENSMUSG00000031762	Mt2	metallothionein 2 [Source:MGI Symbol;Acc:MGI:97172]	55.5647	4.28286e-08
ENSMUSG00000026885	Ttll11	tubulin tyrosine ligase-like family member 11 [Source:MGI Symbol;Acc:MGI:1921660]	37.6281	1.5821e-06
ENSMUSG00000090877	Hspa1b	heat shock protein 1B [Source:MGI Symbol;Acc:MGI:99517]	36.6843	3.92679e-06
ENSMUSG00000091971	Hspa1a	heat shock protein 1A [Source:MGI Symbol;Acc:MGI:96244]	35.0528	3.88896e-06
ENSMUSG00000050824	Sstr5	somatostatin receptor 5 [Source:MGI Symbol;Acc:MGI:894282]	23.1465	3.85008e-06
ENSMUSG00000018930	Ccl4	chemokine (C-C motif) ligand 4 [Source:MGI Symbol;Acc:MGI:98261]	23.1228	0.000422156
ENSMUSG00000005125	Ndrg1	N-myc downstream regulated gene 1 [Source:MGI Symbol;Acc:MGI:1341799]	22.2308	2.18772e-06
ENSMUSG00000045502	Niacr1	niacin receptor 1 [Source:MGI Symbol;Acc:MGI:1933383]	21.6462	9.39717e-06
ENSMUSG00000041046	Ramp3	receptor (calcitonin) activity modifying protein 3 [Source:MGI Symbol;Acc:MGI:1860292]	19.1764	5.39725e-07
ENSMUSG00000096351	Samd11	sterile alpha motif domain containing 11 [Source:MGI Symbol;Acc:MGI:2446220]	19.173	5.82235e-05
ENSMUSG00000051379	Flrt3	fibronectin leucine rich transmembrane protein 3 [Source:MGI Symbol;Acc:MGI:1918686]	17.6183	1.78343e-05
ENSMUSG00000094296	Gm21798	predicted gene 21798 [Source:MGI Symbol;Acc:MGI:5433962]	17.5234	9.20947e-05
ENSMUSG00000030787	Lyve1	lymphatic vessel endothelial hyaluronan receptor 1 [Source:MGI Symbol;Acc:MGI:2136348]	17.5062	0.000124779
ENSMUSG00000016529	Il10	interleukin 10 [Source:MGI Symbol;Acc:MGI:96537]	17.0494	0.00216498
ENSMUSG00000038508	Gdf15	growth differentiation factor 15 [Source:MGI Symbol;Acc:MGI:1346047]	17.0093	0.00012157
ENSMUSG00000032487	Ptgs2	prostaglandin-endoperoxide synthase 2 [Source:MGI Symbol;Acc:MGI:97798]	16.7446	1.03412e-05
ENSMUSG00000053626	Tll1	tolloid-like [Source:MGI Symbol;Acc:MGI:106923]	16.2335	5.04537e-05
ENSMUSG00000061878	Sphk1	sphingosine kinase 1 [Source:MGI Symbol;Acc:MGI:1316649]	15.467	1.28434e-06
ENSMUSG00000037406	Htra4	HtrA serine peptidase 4 [Source:MGI Symbol;Acc:MGI:3036260]	15.255	1.08638e-06
ENSMUSG00000074607	Tox2	TOX high mobility group box family member 2 [Source:MGI Symbol;Acc:MGI:3611233]	15.1542	0.000102765
ENSMUSG00000023092	Fhl1	four and a half LIM domains 1 [Source:MGI Symbol;Acc:MGI:1298387]	14.6069	0.000219997
ENSMUSG00000004951	Hspb1	heat shock protein 1 [Source:MGI Symbol;Acc:MGI:96240]	14.4976	1.21664e-05
ENSMUSG00000011008	Mcoln2	mucolipin 2 [Source:MGI Symbol;Acc:MGI:1915529]	14.3588	3.4689e-06
ENSMUSG00000024912	Fosl1	fos-like antigen 1 [Source:MGI Symbol;Acc:MGI:107179]	14.2283	3.06395e-07
ENSMUSG00000027955	Fam198b	family with sequence similarity 198 member B [Source:MGI Symbol;Acc:MGI:1915909]	13.897	3.61017e-05
ENSMUSG00000028583	Pdpn	podoplanin [Source:MGI Symbol;Acc:MGI:103098]	13.8648	4.25999e-09
ENSMUSG00000096850	Gm21748	predicted gene 21748 [Source:MGI Symbol;Acc:MGI:5433912]	13.7871	3.39346e-05
ENSMUSG00000026981	Il1rn	interleukin 1 receptor antagonist [Source:MGI Symbol;Acc:MGI:96547]	13.7382	1.23185e-06
ENSMUSG00000058427	Cxcl2	chemokine (C-X-C motif) ligand 2 [Source:MGI Symbol;Acc:MGI:1340094]	13.2142	0.000166963
ENSMUSG00000062591	Tubb4a	tubulin beta 4A class IVA [Source:MGI Symbol;Acc:MGI:107848]	12.8236	9.48373e-09
ENSMUSG00000005824	Tnfsf14	tumor necrosis factor (ligand) superfamily member 14 [Source:MGI Symbol;Acc:MGI:1355317]	12.5649	0.0330094
ENSMUSG00000005413	Hmox1	heme oxygenase (decycling) 1 [Source:MGI Symbol;Acc:MGI:96163]	12.4926	6.52265e-07
ENSMUSG00000018648	Dusp14	dual specificity phosphatase 14 [Source:MGI Symbol;Acc:MGI:1927168]	12.4483	2.82523e-05
ENSMUSG00000029380	Cxcl1	chemokine (C-X-C motif) ligand 1 [Source:MGI Symbol;Acc:MGI:108068]	12.436	9.81502e-06
ENSMUSG00000031765	Mt1	metallothionein 1 [Source:MGI Symbol;Acc:MGI:97171]	12.1257	3.41314e-09
ENSMUSG00000030790	Adm	adrenomedullin [Source:MGI Symbol;Acc:MGI:108058]	11.6833	0.000213624
ENSMUSG00000032068	1600029D21Rik	RIKEN cDNA 1600029D21 gene [Source:MGI Symbol;Acc:MGI:1923759]	11.5119	0.000115614
ENSMUSG00000028527	Ak4	adenylate kinase 4 [Source:MGI Symbol;Acc:MGI:87979]	11.5114	3.9004e-07
ENSMUSG00000028517	Ppap2b	phosphatidic acid phosphatase type 2B [Source:MGI Symbol;Acc:MGI:1915166]	10.9573	2.25428e-09
ENSMUSG00000029377	Ereg	epiregulin [Source:MGI Symbol;Acc:MGI:107508]	10.8079	2.83379e-05
ENSMUSG00000027399	Il1a	interleukin 1 alpha [Source:MGI Symbol;Acc:MGI:96542]	10.6718	3.86109e-06
ENSMUSG00000021701	Plk2	polo-like kinase 2 [Source:MGI Symbol;Acc:MGI:1099790]	10.5935	3.69528e-05
ENSMUSG00000020407	Upp1	uridine phosphorylase 1 [Source:MGI Symbol;Acc:MGI:1097668]	10.5276	0.00047169
ENSMUSG00000024486	Hbegf	heparin-binding EGF-like growth factor [Source:MGI Symbol;Acc:MGI:96070]	10.4751	0.000796033
ENSMUSG00000025355	Mmp19	matrix metallopeptidase 19 [Source:MGI Symbol;Acc:MGI:1927899]	10.3116	1.53521e-06
ENSMUSG00000039384	Dusp10	dual specificity phosphatase 10 [Source:MGI Symbol;Acc:MGI:1927070]	10.2429	3.3408e-05
ENSMUSG00000046733	Gprc5a	G protein-coupled receptor family C group 5 member A [Source:MGI Symbol;Acc:MGI:1891250]	9.93977	4.55625e-05
ENSMUSG00000022122	Ednrb	endothelin receptor type B [Source:MGI Symbol;Acc:MGI:102720]	9.83399	4.09096e-07
ENSMUSG00000029161	Cgref1	cell growth regulator with EF hand domain 1 [Source:MGI Symbol;Acc:MGI:1915817]	9.5783	1.2859e-06
ENSMUSG00000020689	Itgb3	integrin beta 3 [Source:MGI Symbol;Acc:MGI:96612]	9.52335	0.000135606
ENSMUSG00000043421	Hilpda	hypoxia inducible lipid droplet associated [Source:MGI Symbol;Acc:MGI:1916823]	9.52325	2.01369e-06
ENSMUSG00000031530	Dusp4	dual specificity phosphatase 4 [Source:MGI Symbol;Acc:MGI:2442191]	9.50043	3.94191e-07
ENSMUSG00000035385	Ccl2	chemokine (C-C motif) ligand 2 [Source:MGI Symbol;Acc:MGI:98259]	9.32387	0.0258417
ENSMUSG00000004709	Cd244	CD244 natural killer cell receptor 2B4 [Source:MGI Symbol;Acc:MGI:109294]	9.30718	0.000407757
ENSMUSG00000018849	Wwc1	WW C2 and coiled-coil domain containing 1 [Source:MGI Symbol;Acc:MGI:2388637]	9.01315	5.02874e-05
ENSMUSG00000051648	Kctd19	potassium channel tetramerisation domain containing 19 [Source:MGI Symbol;Acc:MGI:3045294]	8.97775	9.53765e-07
ENSMUSG00000042622	Maff	v-maf musculoaponeurotic fibrosarcoma oncogene family protein F (avian) [Source:MGI Symbol;Acc:MGI:96910]	8.87634	1.05152e-05
ENSMUSG00000038067	Csf3	colony stimulating factor 3 (granulocyte) [Source:MGI Symbol;Acc:MGI:1339751]	8.80149	0.00128808
ENSMUSG00000027313	Chac1	ChaC cation transport regulator 1 [Source:MGI Symbol;Acc:MGI:1916315]	8.57526	0.00383402
ENSMUSG00000021768	Dusp13	dual specificity phosphatase 13 [Source:MGI Symbol;Acc:MGI:1351599]	8.56716	4.64402e-06
ENSMUSG00000030208	Emp1	epithelial membrane protein 1 [Source:MGI Symbol;Acc:MGI:107941]	8.53734	5.25457e-06
ENSMUSG00000028214	Gem	GTP binding protein (gene overexpressed in skeletal muscle) [Source:MGI Symbol;Acc:MGI:99844]	8.39382	9.69872e-05
ENSMUSG00000034394	Lif	leukemia inhibitory factor [Source:MGI Symbol;Acc:MGI:96787]	8.18535	1.2891e-07
ENSMUSG00000022146	Osmr	oncostatin M receptor [Source:MGI Symbol;Acc:MGI:1330819]	8.16426	1.10122e-07
ENSMUSG00000027737	Slc7a11	solute carrier family 7 (cationic amino acid transporter y+ system) member 11 [Source:MGI Symbol;Acc:MGI:1347355]	8.11028	0.000123722
ENSMUSG00000026765	Lypd6b	LY6/PLAUR domain containing 6B [Source:MGI Symbol;Acc:MGI:1919147]	8.0782	1.61286e-05
ENSMUSG00000014602	Kif1a	kinesin family member 1A [Source:MGI Symbol;Acc:MGI:108391]	8.03461	1.25441e-06
ENSMUSG00000030494	Rhpn2	rhophilin Rho GTPase binding protein 2 [Source:MGI Symbol;Acc:MGI:1289234]	7.85811	0.00013244
ENSMUSG00000040274	Cdk6	cyclin-dependent kinase 6 [Source:MGI Symbol;Acc:MGI:1277162]	7.83244	0.000154871
ENSMUSG00000035299	Mid1	midline 1 [Source:MGI Symbol;Acc:MGI:1100537]	7.76246	6.36157e-06
ENSMUSG00000095134	Gm21857	predicted gene 21857 [Source:MGI Symbol;Acc:MGI:5434021]	7.7296	0.000416481
ENSMUSG00000025746	Il6	interleukin 6 [Source:MGI Symbol;Acc:MGI:96559]	7.68199	0.00795242
ENSMUSG00000074029	Gm10608	predicted gene 10608 [Source:MGI Symbol;Acc:MGI:3642009]	7.66391	1.50611e-05
ENSMUSG00000074115	Saa1	serum amyloid A 1 [Source:MGI Symbol;Acc:MGI:98221]	7.62468	2.04262e-05
ENSMUSG00000032387	Rbpms2	RNA binding protein with multiple splicing 2 [Source:MGI Symbol;Acc:MGI:1919223]	7.54333	1.84856e-07
ENSMUSG00000019817	Plagl1	pleiomorphic adenoma gene-like 1 [Source:MGI Symbol;Acc:MGI:1100874]	7.51361	0.000144803
ENSMUSG00000026482	Rgl1	ral guanine nucleotide dissociation stimulator-like 1 [Source:MGI Symbol;Acc:MGI:107484]	7.44973	9.55592e-06
ENSMUSG00000029819	Npy	neuropeptide Y [Source:MGI Symbol;Acc:MGI:97374]	7.38077	5.12907e-05
ENSMUSG00000039395	Mreg	melanoregulin [Source:MGI Symbol;Acc:MGI:2151839]	7.3664	4.26946e-06
ENSMUSG00000094114	Gm21967	predicted gene 21967 [Source:MGI Symbol;Acc:MGI:5439436]	7.1195	0.000669173
ENSMUSG00000027611	Procr	protein C receptor endothelial [Source:MGI Symbol;Acc:MGI:104596]	7.10339	3.08906e-07
ENSMUSG00000074634	Gm7120	predicted gene 7120 [Source:MGI Symbol;Acc:MGI:3648543]	6.95403	0.00145833
ENSMUSG00000041120	Nbl1	neuroblastoma suppression of tumorigenicity 1 [Source:MGI Symbol;Acc:MGI:104591]	6.92502	1.42422e-07
ENSMUSG00000027002	Nckap1	NCK-associated protein 1 [Source:MGI Symbol;Acc:MGI:1355333]	6.82412	9.66273e-08
ENSMUSG00000087141	Plcxd2	phosphatidylinositol-specific phospholipase C X domain containing 2 [Source:MGI Symbol;Acc:MGI:3647874]	6.60242	6.55055e-06
ENSMUSG00000015312	Gadd45b	growth arrest and DNA-damage-inducible 45 beta [Source:MGI Symbol;Acc:MGI:107776]	6.56096	1.94033e-06
ENSMUSG00000031494	Cd209a	CD209a antigen [Source:MGI Symbol;Acc:MGI:2157942]	6.55001	0.0292439
ENSMUSG00000059173	Pde1a	phosphodiesterase 1A calmodulin-dependent [Source:MGI Symbol;Acc:MGI:1201792]	6.4453	0.0242224
ENSMUSG00000041324	Inhba	inhibin beta-A [Source:MGI Symbol;Acc:MGI:96570]	6.33364	9.39459e-06
ENSMUSG00000048327	Ckap2l	cytoskeleton associated protein 2-like [Source:MGI Symbol;Acc:MGI:1917716]	6.31291	3.6206e-05
ENSMUSG00000048988	Elfn1	leucine rich repeat and fibronectin type III extracellular 1 [Source:MGI Symbol;Acc:MGI:2442479]	6.31272	5.38408e-05
ENSMUSG00000033581	Igf2bp2	insulin-like growth factor 2 mRNA binding protein 2 [Source:MGI Symbol;Acc:MGI:1890358]	6.30125	1.90788e-05
ENSMUSG00000045763	Basp1	brain abundant membrane attached signal protein 1 [Source:MGI Symbol;Acc:MGI:1917600]	6.29945	4.24809e-08
ENSMUSG00000022636	Alcam	activated leukocyte cell adhesion molecule [Source:MGI Symbol;Acc:MGI:1313266]	6.26372	5.15968e-08
ENSMUSG00000026821	Ralgds	ral guanine nucleotide dissociation stimulator [Source:MGI Symbol;Acc:MGI:107485]	6.25253	6.88675e-06
ENSMUSG00000047415	Gpr68	G protein-coupled receptor 68 [Source:MGI Symbol;Acc:MGI:2441763]	6.24318	6.80052e-07
ENSMUSG00000000982	Ccl3	chemokine (C-C motif) ligand 3 [Source:MGI Symbol;Acc:MGI:98260]	6.2397	0.00199299
ENSMUSG00000055639	Dach1	dachshund 1 (Drosophila) [Source:MGI Symbol;Acc:MGI:1277991]	6.23321	0.00705914
ENSMUSG00000035678	Tnfsf9	tumor necrosis factor (ligand) superfamily member 9 [Source:MGI Symbol;Acc:MGI:1101058]	6.22108	7.05271e-05
ENSMUSG00000055430	Nap1l5	nucleosome assembly protein 1-like 5 [Source:MGI Symbol;Acc:MGI:1923555]	6.20761	9.04607e-07
ENSMUSG00000028613	Lrp8	low density lipoprotein receptor-related protein 8 apolipoprotein e receptor [Source:MGI Symbol;Acc:MGI:1340044]	6.15989	6.4284e-08
ENSMUSG00000053113	Socs3	suppressor of cytokine signaling 3 [Source:MGI Symbol;Acc:MGI:1201791]	6.08363	0.000223358
ENSMUSG00000037280	Galnt6	UDP-N-acetyl-alpha-D-galactosamine:polypeptide N-acetylgalactosaminyltransferase 6 [Source:MGI Symbol;Acc:MGI:1891640]	5.96489	1.89785e-06
ENSMUSG00000020826	Nos2	nitric oxide synthase 2 inducible [Source:MGI Symbol;Acc:MGI:97361]	5.92117	0.00181547
ENSMUSG00000074923	Pak6	p21 protein (Cdc42/Rac)-activated kinase 6 [Source:MGI Symbol;Acc:MGI:2679420]	5.90972	0.000556336
ENSMUSG00000043903	Gm22	predicted gene 22 [Source:MGI Symbol;Acc:MGI:2684868]	5.90443	7.66124e-08
ENSMUSG00000043531	Sorcs1	VPS10 domain receptor protein SORCS 1 [Source:MGI Symbol;Acc:MGI:1929666]	5.86376	0.00712201
ENSMUSG00000044716	Dok7	docking protein 7 [Source:MGI Symbol;Acc:MGI:3584043]	5.83667	7.52497e-08
ENSMUSG00000010051	Hyal1	hyaluronoglucosaminidase 1 [Source:MGI Symbol;Acc:MGI:96298]	5.81441	3.08906e-07
ENSMUSG00000051497	Kcnj16	potassium inwardly-rectifying channel subfamily J member 16 [Source:MGI Symbol;Acc:MGI:1314842]	5.80765	0.00010597
ENSMUSG00000019806	Aig1	androgen-induced 1 [Source:MGI Symbol;Acc:MGI:1913503]	5.79169	1.19314e-07
ENSMUSG00000028179	Cth	cystathionase (cystathionine gamma-lyase) [Source:MGI Symbol;Acc:MGI:1339968]	5.71481	0.00398809
ENSMUSG00000060509	Xcr1	chemokine (C motif) receptor 1 [Source:MGI Symbol;Acc:MGI:1346338]	5.7035	0.00158952
ENSMUSG00000015766	Eps8	epidermal growth factor receptor pathway substrate 8 [Source:MGI Symbol;Acc:MGI:104684]	5.65106	0.00135156
ENSMUSG00000021838	Samd4	sterile alpha motif domain containing 4 [Source:MGI Symbol;Acc:MGI:1921730]	5.64476	9.87453e-05
ENSMUSG00000032802	Srxn1	sulfiredoxin 1 homolog (S. cerevisiae) [Source:MGI Symbol;Acc:MGI:104971]	5.58751	2.97128e-07
ENSMUSG00000050578	Mmp13	matrix metallopeptidase 13 [Source:MGI Symbol;Acc:MGI:1340026]	5.57344	0.000314018
ENSMUSG00000032348	Gsta4	glutathione S-transferase alpha 4 [Source:MGI Symbol;Acc:MGI:1309515]	5.55434	0.000338454
ENSMUSG00000031538	Plat	plasminogen activator tissue [Source:MGI Symbol;Acc:MGI:97610]	5.52392	0.000681415
ENSMUSG00000045362	Tnfrsf26	tumor necrosis factor receptor superfamily member 26 [Source:MGI Symbol;Acc:MGI:2651928]	5.51542	3.83504e-08
ENSMUSG00000029379	Cxcl3	chemokine (C-X-C motif) ligand 3 [Source:MGI Symbol;Acc:MGI:3037818]	5.47511	0.00233802
ENSMUSG00000046727	Cystm1	cysteine-rich transmembrane module containing 1 [Source:MGI Symbol;Acc:MGI:1913310]	5.42053	2.71147e-05
ENSMUSG00000029304	Spp1	secreted phosphoprotein 1 [Source:MGI Symbol;Acc:MGI:98389]	5.36591	7.87647e-06
ENSMUSG00000074500	Zfp558	zinc finger protein 558 [Source:MGI Symbol;Acc:MGI:1921681]	5.34523	4.78705e-05
ENSMUSG00000060594	Layn	layilin [Source:MGI Symbol;Acc:MGI:2685357]	5.3271	1.84492e-06
ENSMUSG00000022687	Boc	biregional cell adhesion molecule-related/down-regulated by oncogenes (Cdon) binding protein [Source:MGI Symbol;Acc:MGI:2151153]	5.29438	9.95217e-07
ENSMUSG00000039693	Msantd3	Myb/SANT-like DNA-binding domain containing 3 [Source:MGI Symbol;Acc:MGI:1913915]	5.2651	2.99093e-07
ENSMUSG00000026435	Slc45a3	solute carrier family 45 member 3 [Source:MGI Symbol;Acc:MGI:1922082]	5.25646	3.58096e-05
ENSMUSG00000008734	Gprc5b	G protein-coupled receptor family C group 5 member B [Source:MGI Symbol;Acc:MGI:1927596]	5.25329	1.16484e-07
ENSMUSG00000029752	Asns	asparagine synthetase [Source:MGI Symbol;Acc:MGI:1350929]	5.24982	1.41783e-05
ENSMUSG00000007682	Dio2	deiodinase iodothyronine type II [Source:MGI Symbol;Acc:MGI:1338833]	5.24234	0.0198216
ENSMUSG00000072621	Slfn10-ps	schlafen 10 pseudogene [Source:MGI Symbol;Acc:MGI:3512288]	5.21144	3.08906e-07
ENSMUSG00000072082	Ccnf	cyclin F [Source:MGI Symbol;Acc:MGI:102551]	5.20767	3.78711e-06
ENSMUSG00000079652	Fam71f2	family with sequence similarity 71 member F2 [Source:MGI Symbol;Acc:MGI:2141439]	5.19621	0.000222942
ENSMUSG00000020599	Rgs9	regulator of G-protein signaling 9 [Source:MGI Symbol;Acc:MGI:1338824]	5.19331	0.000160816
ENSMUSG00000019256	Ahr	aryl-hydrocarbon receptor [Source:MGI Symbol;Acc:MGI:105043]	5.1894	0.00517691
ENSMUSG00000020641	Rsad2	radical S-adenosyl methionine domain containing 2 [Source:MGI Symbol;Acc:MGI:1929628]	5.18256	5.60709e-07
ENSMUSG00000015396	Cd83	CD83 antigen [Source:MGI Symbol;Acc:MGI:1328316]	5.16499	0.00498119
ENSMUSG00000022661	Cd200	CD200 antigen [Source:MGI Symbol;Acc:MGI:1196990]	5.15557	1.33888e-05
ENSMUSG00000014776	Nol3	nucleolar protein 3 (apoptosis repressor with CARD domain) [Source:MGI Symbol;Acc:MGI:1925938]	5.05233	4.55783e-06
ENSMUSG00000048388	Fam171b	family with sequence similarity 171 member B [Source:MGI Symbol;Acc:MGI:2444579]	5.03374	0.00439496
ENSMUSG00000062960	Kdr	kinase insert domain protein receptor [Source:MGI Symbol;Acc:MGI:96683]	5.02222	3.86616e-06
ENSMUSG00000061175	Fnip2	folliculin interacting protein 2 [Source:MGI Symbol;Acc:MGI:2683054]	5.00816	7.83439e-07
ENSMUSG00000046818	Ddit4l	DNA-damage-inducible transcript 4-like [Source:MGI Symbol;Acc:MGI:1920534]	5.00071	0.00038897
ENSMUSG00000026883	Dab2ip	disabled 2 interacting protein [Source:MGI Symbol;Acc:MGI:1916851]	4.98759	5.19072e-07
ENSMUSG00000044734	Serpinb1a	serine (or cysteine) peptidase inhibitor clade B member 1a [Source:MGI Symbol;Acc:MGI:1913472]	4.9814	4.549e-07
ENSMUSG00000028965	Tnfrsf9	tumor necrosis factor receptor superfamily member 9 [Source:MGI Symbol;Acc:MGI:1101059]	4.96128	0.00212474
ENSMUSG00000028518	Prkaa2	protein kinase AMP-activated alpha 2 catalytic subunit [Source:MGI Symbol;Acc:MGI:1336173]	4.92943	4.27686e-05
ENSMUSG00000061013	Mkx	mohawk homeobox [Source:MGI Symbol;Acc:MGI:2687286]	4.87788	2.27007e-06
ENSMUSG00000067786	Nnat	neuronatin [Source:MGI Symbol;Acc:MGI:104716]	4.83824	1.97051e-06
ENSMUSG00000028341	Nr4a3	nuclear receptor subfamily 4 group A member 3 [Source:MGI Symbol;Acc:MGI:1352457]	4.82204	0.011739
ENSMUSG00000050914	Ankrd37	ankyrin repeat domain 37 [Source:MGI Symbol;Acc:MGI:3603344]	4.80972	0.000119532
ENSMUSG00000032902	Slc16a1	solute carrier family 16 (monocarboxylic acid transporters) member 1 [Source:MGI Symbol;Acc:MGI:106013]	4.79634	1.39125e-05
ENSMUSG00000028773	Fabp3	fatty acid binding protein 3 muscle and heart [Source:MGI Symbol;Acc:MGI:95476]	4.79143	3.50796e-07
ENSMUSG00000030584	Dpf1	D4 zinc and double PHD fingers family 1 [Source:MGI Symbol;Acc:MGI:1352748]	4.78248	0.000574365
ENSMUSG00000020357	Flt4	FMS-like tyrosine kinase 4 [Source:MGI Symbol;Acc:MGI:95561]	4.76605	6.20406e-06
ENSMUSG00000018906	P4ha2	procollagen-proline 2-oxoglutarate 4-dioxygenase (proline 4-hydroxylase) alpha II polypeptide [Source:MGI Symbol;Acc:MGI:894286]	4.76167	1.92345e-07
ENSMUSG00000032350	Gclc	glutamate-cysteine ligase catalytic subunit [Source:MGI Symbol;Acc:MGI:104990]	4.75422	1.22697e-06
ENSMUSG00000053475	Tnfaip6	tumor necrosis factor alpha induced protein 6 [Source:MGI Symbol;Acc:MGI:1195266]	4.75106	0.000121557
ENSMUSG00000034586	Hid1	HID1 domain containing [Source:MGI Symbol;Acc:MGI:2445087]	4.74828	0.00192151
ENSMUSG00000021260	Hhipl1	hedgehog interacting protein-like 1 [Source:MGI Symbol;Acc:MGI:1919265]	4.74824	1.89005e-05
ENSMUSG00000037251	Pomk	protein-O-mannose kinase [Source:MGI Symbol;Acc:MGI:1921903]	4.73971	1.08105e-05
ENSMUSG00000037709	Fam13a	family with sequence similarity 13 member A [Source:MGI Symbol;Acc:MGI:1889842]	4.71526	1.01507e-07
ENSMUSG00000095620	2010005H15Rik	RIKEN cDNA 2010005H15 gene [Source:MGI Symbol;Acc:MGI:1924020]	4.70943	0.0243891
ENSMUSG00000028328	Tmod1	tropomodulin 1 [Source:MGI Symbol;Acc:MGI:98775]	4.70087	0.00611213
ENSMUSG00000003882	Il7r	interleukin 7 receptor [Source:MGI Symbol;Acc:MGI:96562]	4.69559	0.000163987
ENSMUSG00000026701	Prdx6	peroxiredoxin 6 [Source:MGI Symbol;Acc:MGI:894320]	4.68766	2.24042e-06
ENSMUSG00000039646	Vasn	vasorin [Source:MGI Symbol;Acc:MGI:2177651]	4.67904	2.67298e-05
ENSMUSG00000042035	Igsf3	immunoglobulin superfamily member 3 [Source:MGI Symbol;Acc:MGI:1926158]	4.66095	8.49427e-07
ENSMUSG00000055407	Map6	microtubule-associated protein 6 [Source:MGI Symbol;Acc:MGI:1201690]	4.65712	3.04127e-05
ENSMUSG00000014599	Csf1	colony stimulating factor 1 (macrophage) [Source:MGI Symbol;Acc:MGI:1339753]	4.65135	8.97031e-05
ENSMUSG00000043487	Acot6	acyl-CoA thioesterase 6 [Source:MGI Symbol;Acc:MGI:1921287]	4.6413	1.0257e-05
ENSMUSG00000056220	Pla2g4a	phospholipase A2 group IVA (cytosolic calcium-dependent) [Source:MGI Symbol;Acc:MGI:1195256]	4.64102	2.25428e-09
ENSMUSG00000093809	Bcl2a1a	B cell leukemia/lymphoma 2 related protein A1a [Source:MGI Symbol;Acc:MGI:102687]	4.6407	1.90705e-07
ENSMUSG00000001627	Ifrd1	interferon-related developmental regulator 1 [Source:MGI Symbol;Acc:MGI:1316717]	4.626	7.14479e-06
ENSMUSG00000028777	Gnat3	guanine nucleotide binding protein alpha transducing 3 [Source:MGI Symbol;Acc:MGI:3588268]	4.62314	0.000100423
ENSMUSG00000034612	Chst11	carbohydrate sulfotransferase 11 [Source:MGI Symbol;Acc:MGI:1927166]	4.6149	3.03984e-07
ENSMUSG00000078532	Nkain1	Na+/K+ transporting ATPase interacting 1 [Source:MGI Symbol;Acc:MGI:1914399]	4.61233	0.000208546
ENSMUSG00000024423	Impact	imprinted and ancient [Source:MGI Symbol;Acc:MGI:1098233]	4.60961	9.31725e-06
ENSMUSG00000027555	Car13	carbonic anhydrase 13 [Source:MGI Symbol;Acc:MGI:1931322]	4.60201	1.89785e-06
ENSMUSG00000005667	Mthfd2	methylenetetrahydrofolate dehydrogenase (NAD+ dependent) methenyltetrahydrofolate cyclohydrolase [Source:MGI Symbol;Acc:MGI:1338850]	4.5949	2.42463e-06
ENSMUSG00000036902	Neto2	neuropilin (NRP) and tolloid (TLL)-like 2 [Source:MGI Symbol;Acc:MGI:1921763]	4.59168	0.000870322
ENSMUSG00000022686	B3gnt5	UDP-GlcNAc:betaGal beta-13-N-acetylglucosaminyltransferase 5 [Source:MGI Symbol;Acc:MGI:2137302]	4.58903	0.0159643
ENSMUSG00000000730	Dnmt3l	DNA (cytosine-5-)-methyltransferase 3-like [Source:MGI Symbol;Acc:MGI:1859287]	4.56405	9.66273e-08
ENSMUSG00000003863	Ppfia3	protein tyrosine phosphatase receptor type f polypeptide (PTPRF) interacting protein (liprin) alpha 3 [Source:MGI Symbol;Acc:MGI:1924037]	4.54527	4.96789e-06
ENSMUSG00000027398	Il1b	interleukin 1 beta [Source:MGI Symbol;Acc:MGI:96543]	4.53003	0.00744186
ENSMUSG00000039004	Bmp6	bone morphogenetic protein 6 [Source:MGI Symbol;Acc:MGI:88182]	4.52937	0.000906173
ENSMUSG00000096581	Bcl2a1d	B cell leukemia/lymphoma 2 related protein A1d [Source:MGI Symbol;Acc:MGI:1278325]	4.49915	5.32561e-07
ENSMUSG00000050394	Armcx6	armadillo repeat containing X-linked 6 [Source:MGI Symbol;Acc:MGI:2147993]	4.49129	5.32569e-05
ENSMUSG00000028434	Epb4.1l4b	erythrocyte protein band 4.1-like 4b [Source:MGI Symbol;Acc:MGI:1859149]	4.49052	0.00131039
ENSMUSG00000045573	Penk	preproenkephalin [Source:MGI Symbol;Acc:MGI:104629]	4.47999	0.00291685
ENSMUSG00000020427	Igfbp3	insulin-like growth factor binding protein 3 [Source:MGI Symbol;Acc:MGI:96438]	4.46718	0.0245491
ENSMUSG00000001300	Efnb2	ephrin B2 [Source:MGI Symbol;Acc:MGI:105097]	4.46038	6.94894e-06
ENSMUSG00000030142	Clec4e	C-type lectin domain family 4 member e [Source:MGI Symbol;Acc:MGI:1861232]	4.43971	0.00498119
ENSMUSG00000030134	Rasgef1a	RasGEF domain family member 1A [Source:MGI Symbol;Acc:MGI:1917977]	4.43238	1.72605e-05
ENSMUSG00000047547	Cltb	clathrin light polypeptide (Lcb) [Source:MGI Symbol;Acc:MGI:1921575]	4.38936	1.04302e-06
ENSMUSG00000037434	Slc30a1	solute carrier family 30 (zinc transporter) member 1 [Source:MGI Symbol;Acc:MGI:1345281]	4.36869	8.2054e-07
ENSMUSG00000022126	Irg1	immunoresponsive gene 1 [Source:MGI Symbol;Acc:MGI:103206]	4.36015	0.0288506
ENSMUSG00000028278	Rragd	Ras-related GTP binding D [Source:MGI Symbol;Acc:MGI:1098604]	4.35082	0.000276302
ENSMUSG00000031849	Comp	cartilage oligomeric matrix protein [Source:MGI Symbol;Acc:MGI:88469]	4.343	0.000137189
ENSMUSG00000025877	Hk3	hexokinase 3 [Source:MGI Symbol;Acc:MGI:2670962]	4.3239	5.25512e-06
ENSMUSG00000072812	Ahnak2	AHNAK nucleoprotein 2 [Source:MGI Symbol;Acc:MGI:2144831]	4.32212	0.000621557
ENSMUSG00000032024	Clmp	CXADR-like membrane protein [Source:MGI Symbol;Acc:MGI:1918816]	4.31194	4.05628e-06
ENSMUSG00000089672	Gp49a	glycoprotein 49 A [Source:MGI Symbol;Acc:MGI:102702]	4.30525	5.84801e-05
ENSMUSG00000037060	Prkcdbp	protein kinase C delta binding protein [Source:MGI Symbol;Acc:MGI:1923422]	4.30326	2.19147e-06
ENSMUSG00000024190	Dusp1	dual specificity phosphatase 1 [Source:MGI Symbol;Acc:MGI:105120]	4.2894	0.000206521
ENSMUSG00000034226	Rhov	ras homolog gene family member V [Source:MGI Symbol;Acc:MGI:2444227]	4.28379	2.68362e-07
ENSMUSG00000012819	Cdh23	cadherin 23 (otocadherin) [Source:MGI Symbol;Acc:MGI:1890219]	4.28084	0.000483857
ENSMUSG00000020099	Unc5b	unc-5 homolog B (C. elegans) [Source:MGI Symbol;Acc:MGI:894703]	4.27239	2.05387e-06
ENSMUSG00000026773	Pfkfb3	6-phosphofructo-2-kinase/fructose-26-biphosphatase 3 [Source:MGI Symbol;Acc:MGI:2181202]	4.26923	1.97191e-07
ENSMUSG00000024743	Syt7	synaptotagmin VII [Source:MGI Symbol;Acc:MGI:1859545]	4.25626	8.83721e-05
ENSMUSG00000022824	Muc13	mucin 13 epithelial transmembrane [Source:MGI Symbol;Acc:MGI:103190]	4.22908	0.00114119
ENSMUSG00000054263	Lifr	leukemia inhibitory factor receptor [Source:MGI Symbol;Acc:MGI:96788]	4.22784	0.00847349
ENSMUSG00000048332	Lhfp	lipoma HMGIC fusion partner [Source:MGI Symbol;Acc:MGI:1920048]	4.2264	0.00956654
ENSMUSG00000026700	Tnfsf4	tumor necrosis factor (ligand) superfamily member 4 [Source:MGI Symbol;Acc:MGI:104511]	4.22129	0.00103448
ENSMUSG00000035107	Dcbld2	discoidin CUB and LCCL domain containing 2 [Source:MGI Symbol;Acc:MGI:1920629]	4.21741	1.16264e-06
ENSMUSG00000050108	Bpifc	BPI fold containing family C [Source:MGI Symbol;Acc:MGI:3026884]	4.20081	0.000187303
ENSMUSG00000022018	Rgcc	regulator of cell cycle [Source:MGI Symbol;Acc:MGI:1913464]	4.19489	0.00081562
ENSMUSG00000029576	Radil	Ras association and DIL domains [Source:MGI Symbol;Acc:MGI:2443088]	4.19114	1.19131e-05
ENSMUSG00000049804	Armcx4	armadillo repeat containing X-linked 4 [Source:MGI Symbol;Acc:MGI:2147887]	4.19074	3.4689e-06
ENSMUSG00000074577	Fam65c	family with sequence similarity 65 member C [Source:MGI Symbol;Acc:MGI:1916803]	4.17324	0.020253
ENSMUSG00000020205	Phlda1	pleckstrin homology-like domain family A member 1 [Source:MGI Symbol;Acc:MGI:1096880]	4.16901	3.82388e-05
ENSMUSG00000050064	Zfp697	zinc finger protein 697 [Source:MGI Symbol;Acc:MGI:2139736]	4.16287	8.14058e-06
ENSMUSG00000022094	Slc39a14	solute carrier family 39 (zinc transporter) member 14 [Source:MGI Symbol;Acc:MGI:2384851]	4.15349	4.51015e-06
ENSMUSG00000079414	Gm11110	predicted gene 11110 [Source:MGI Symbol;Acc:MGI:3779362]	4.14983	8.84228e-05
ENSMUSG00000032845	Alpk2	alpha-kinase 2 [Source:MGI Symbol;Acc:MGI:2449492]	4.1482	0.00053832
ENSMUSG00000034997	Htr2a	5-hydroxytryptamine (serotonin) receptor 2A [Source:MGI Symbol;Acc:MGI:109521]	4.13663	0.000138779
ENSMUSG00000042377	Fam83g	family with sequence similarity 83 member G [Source:MGI Symbol;Acc:MGI:1916890]	4.12342	0.000282445
ENSMUSG00000046295	Ankle1	ankyrin repeat and LEM domain containing 1 [Source:MGI Symbol;Acc:MGI:1918775]	4.11763	0.000783592
ENSMUSG00000054293	A630033H20Rik	RIKEN cDNA A630033H20 gene [Source:MGI Symbol;Acc:MGI:2441814]	4.11378	9.97782e-06
ENSMUSG00000027219	Slc28a2	solute carrier family 28 (sodium-coupled nucleoside transporter) member 2 [Source:MGI Symbol;Acc:MGI:1913105]	4.11116	6.62446e-05
ENSMUSG00000036528	Ppfibp2	PTPRF interacting protein binding protein 2 (liprin beta 2) [Source:MGI Symbol;Acc:MGI:894649]	4.08603	3.37931e-08
ENSMUSG00000020892	Aloxe3	arachidonate lipoxygenase 3 [Source:MGI Symbol;Acc:MGI:1345140]	4.07668	0.0207229
ENSMUSG00000040511	Pvr	poliovirus receptor [Source:MGI Symbol;Acc:MGI:107741]	4.05421	1.8624e-06
ENSMUSG00000047746	Fbxo40	F-box protein 40 [Source:MGI Symbol;Acc:MGI:2443753]	4.03942	0.000117177
ENSMUSG00000070287	Slc35g2	solute carrier family 35 member G2 [Source:MGI Symbol;Acc:MGI:2685365]	4.00784	7.71821e-05
ENSMUSG00000055976	Cldn23	claudin 23 [Source:MGI Symbol;Acc:MGI:1919158]	4.00591	4.26946e-06
ENSMUSG00000018217	Pmp22	peripheral myelin protein 22 [Source:MGI Symbol;Acc:MGI:97631]	4.00014	5.02317e-06
ENSMUSG00000013415	Igf2bp1	insulin-like growth factor 2 mRNA binding protein 1 [Source:MGI Symbol;Acc:MGI:1890357]	3.99501	6.72778e-05
ENSMUSG00000023106	Denr	density-regulated protein [Source:MGI Symbol;Acc:MGI:1915434]	3.99485	1.19314e-07
ENSMUSG00000005339	Fcer1a	Fc receptor IgE high affinity I alpha polypeptide [Source:MGI Symbol;Acc:MGI:95494]	3.98613	0.000508189
ENSMUSG00000050896	Rtn4rl2	reticulon 4 receptor-like 2 [Source:MGI Symbol;Acc:MGI:2669796]	3.98326	1.53521e-06
ENSMUSG00000022602	Arc	activity regulated cytoskeletal-associated protein [Source:MGI Symbol;Acc:MGI:88067]	3.9716	0.00111421
ENSMUSG00000039232	Stx11	syntaxin 11 [Source:MGI Symbol;Acc:MGI:1921982]	3.96976	1.69061e-06
ENSMUSG00000009376	Met	met proto-oncogene [Source:MGI Symbol;Acc:MGI:96969]	3.95815	7.55834e-06
ENSMUSG00000037012	Hk1	hexokinase 1 [Source:MGI Symbol;Acc:MGI:96103]	3.95126	1.61076e-07
ENSMUSG00000025321	Itgb8	integrin beta 8 [Source:MGI Symbol;Acc:MGI:1338035]	3.9508	0.000100423
ENSMUSG00000078864	Gm14322	predicted gene 14322 [Source:MGI Symbol;Acc:MGI:3652185]	3.94747	0.000605712
ENSMUSG00000026358	Rgs1	regulator of G-protein signaling 1 [Source:MGI Symbol;Acc:MGI:1354694]	3.94313	0.00223844
ENSMUSG00000001281	Itgb7	integrin beta 7 [Source:MGI Symbol;Acc:MGI:96616]	3.93126	0.000230172
ENSMUSG00000000794	Kcnn3	potassium intermediate/small conductance calcium-activated channel subfamily N member 3 [Source:MGI Symbol;Acc:MGI:2153183]	3.93077	0.000349116
ENSMUSG00000036106	Prr5	proline rich 5 (renal) [Source:MGI Symbol;Acc:MGI:1924714]	3.92889	0.000119245
ENSMUSG00000031016	Wee1	WEE 1 homolog 1 (S. pombe) [Source:MGI Symbol;Acc:MGI:103075]	3.92531	1.31089e-05
ENSMUSG00000020620	Abca8b	ATP-binding cassette sub-family A (ABC1) member 8b [Source:MGI Symbol;Acc:MGI:1351668]	3.92466	9.86486e-05
ENSMUSG00000072620	Slfn2	schlafen 2 [Source:MGI Symbol;Acc:MGI:1313258]	3.9222	2.26441e-06
ENSMUSG00000039886	Tmem120a	transmembrane protein 120A [Source:MGI Symbol;Acc:MGI:2686991]	3.92076	2.36676e-07
ENSMUSG00000011751	Sptbn4	spectrin beta non-erythrocytic 4 [Source:MGI Symbol;Acc:MGI:1890574]	3.91952	0.00117746
ENSMUSG00000004267	Eno2	enolase 2 gamma neuronal [Source:MGI Symbol;Acc:MGI:95394]	3.90938	5.67384e-06
ENSMUSG00000026728	Vim	vimentin [Source:MGI Symbol;Acc:MGI:98932]	3.9056	6.70679e-06
ENSMUSG00000031380	Figf	c-fos induced growth factor [Source:MGI Symbol;Acc:MGI:108037]	3.8937	0.000400027
ENSMUSG00000032515	Csrnp1	cysteine-serine-rich nuclear protein 1 [Source:MGI Symbol;Acc:MGI:2387989]	3.85873	0.0014069
ENSMUSG00000020363	Gfpt2	glutamine fructose-6-phosphate transaminase 2 [Source:MGI Symbol;Acc:MGI:1338883]	3.84932	0.000215157
ENSMUSG00000028645	Slc2a1	solute carrier family 2 (facilitated glucose transporter) member 1 [Source:MGI Symbol;Acc:MGI:95755]	3.84767	1.14237e-06
ENSMUSG00000049409	Prokr1	prokineticin receptor 1 [Source:MGI Symbol;Acc:MGI:1929676]	3.83217	1.13354e-05
ENSMUSG00000040010	Slc7a5	solute carrier family 7 (cationic amino acid transporter y+ system) member 5 [Source:MGI Symbol;Acc:MGI:1298205]	3.82403	0.000142213
ENSMUSG00000058755	Osm	oncostatin M [Source:MGI Symbol;Acc:MGI:104749]	3.82074	0.000619393
ENSMUSG00000022676	Snai2	snail homolog 2 (Drosophila) [Source:MGI Symbol;Acc:MGI:1096393]	3.79279	5.10181e-05
ENSMUSG00000019992	Mtfr2	mitochondrial fission regulator 2 [Source:MGI Symbol;Acc:MGI:1919054]	3.79002	0.000463521
ENSMUSG00000029553	Tfec	transcription factor EC [Source:MGI Symbol;Acc:MGI:1333760]	3.77506	3.71119e-06
ENSMUSG00000033793	Atp6v1h	ATPase H+ transporting lysosomal V1 subunit H [Source:MGI Symbol;Acc:MGI:1914864]	3.77489	5.39351e-07
ENSMUSG00000028378	Ptgr1	prostaglandin reductase 1 [Source:MGI Symbol;Acc:MGI:1914353]	3.77458	3.1115e-05
ENSMUSG00000019843	Fyn	Fyn proto-oncogene [Source:MGI Symbol;Acc:MGI:95602]	3.77394	1.84914e-05
ENSMUSG00000033460	Armcx1	armadillo repeat containing X-linked 1 [Source:MGI Symbol;Acc:MGI:1925498]	3.75869	1.05592e-05
ENSMUSG00000025586	Cpeb1	cytoplasmic polyadenylation element binding protein 1 [Source:MGI Symbol;Acc:MGI:108442]	3.75369	3.2531e-06
ENSMUSG00000045136	Tubb2b	tubulin beta 2B class IIB [Source:MGI Symbol;Acc:MGI:1920960]	3.74977	4.9661e-06
ENSMUSG00000032715	Trib3	tribbles homolog 3 (Drosophila) [Source:MGI Symbol;Acc:MGI:1345675]	3.74222	0.0095725
ENSMUSG00000056366	Fabp3-ps1	fatty acid binding protein 3 muscle and heart pseudogene 1 [Source:MGI Symbol;Acc:MGI:101929]	3.73782	4.79232e-05
ENSMUSG00000090958	Lrrc32	leucine rich repeat containing 32 [Source:MGI Symbol;Acc:MGI:93882]	3.73762	0.00349906
ENSMUSG00000021453	Gadd45g	growth arrest and DNA-damage-inducible 45 gamma [Source:MGI Symbol;Acc:MGI:1346325]	3.73119	0.000915071
ENSMUSG00000034640	Tiparp	TCDD-inducible poly(ADP-ribose) polymerase [Source:MGI Symbol;Acc:MGI:2159210]	3.71414	8.49427e-07
ENSMUSG00000028977	Casz1	castor zinc finger 1 [Source:MGI Symbol;Acc:MGI:1196251]	3.70128	1.13354e-05
ENSMUSG00000022895	Ets2	E26 avian leukemia oncogene 2 3' domain [Source:MGI Symbol;Acc:MGI:95456]	3.68922	0.000504477
ENSMUSG00000024401	Tnf	tumor necrosis factor [Source:MGI Symbol;Acc:MGI:104798]	3.6882	0.000661867
ENSMUSG00000020250	Txnrd1	thioredoxin reductase 1 [Source:MGI Symbol;Acc:MGI:1354175]	3.68504	5.32561e-07
ENSMUSG00000027360	Hdc	histidine decarboxylase [Source:MGI Symbol;Acc:MGI:96062]	3.66622	0.00707189
ENSMUSG00000021890	Eaf1	ELL associated factor 1 [Source:MGI Symbol;Acc:MGI:1921677]	3.66428	7.335e-08
ENSMUSG00000035692	Isg15	ISG15 ubiquitin-like modifier [Source:MGI Symbol;Acc:MGI:1855694]	3.66255	1.39302e-05
ENSMUSG00000033538	Casp4	caspase 4 apoptosis-related cysteine peptidase [Source:MGI Symbol;Acc:MGI:107700]	3.65645	0.00111791
ENSMUSG00000079442	St6galnac4	ST6 (alpha-N-acetyl-neuraminyl-23-beta-galactosyl-13)-N-acetylgalactosaminide alpha-26-sialyltransferase 4 [Source:MGI Symbol;Acc:MGI:1341894]	3.64759	1.18794e-05
ENSMUSG00000028381	Ugcg	UDP-glucose ceramide glucosyltransferase [Source:MGI Symbol;Acc:MGI:1332243]	3.63556	4.97974e-05
ENSMUSG00000078349	AW011738	expressed sequence AW011738 [Source:MGI Symbol;Acc:MGI:2140540]	3.62821	0.00216498
ENSMUSG00000030852	Tacc2	transforming acidic coiled-coil containing protein 2 [Source:MGI Symbol;Acc:MGI:1928899]	3.62364	1.63391e-05
ENSMUSG00000046318	Ccbe1	collagen and calcium binding EGF domains 1 [Source:MGI Symbol;Acc:MGI:2445053]	3.61891	6.77545e-05
ENSMUSG00000020312	Shc2	SHC (Src homology 2 domain containing) transforming protein 2 [Source:MGI Symbol;Acc:MGI:106180]	3.60844	7.92399e-05
ENSMUSG00000024527	Afg3l2	AFG3(ATPase family gene 3)-like 2 (yeast) [Source:MGI Symbol;Acc:MGI:1916847]	3.60506	4.12382e-07
ENSMUSG00000027832	Ptx3	pentraxin related gene [Source:MGI Symbol;Acc:MGI:104641]	3.60352	0.00347417
ENSMUSG00000044646	Zbtb7c	zinc finger and BTB domain containing 7C [Source:MGI Symbol;Acc:MGI:2443302]	3.60301	0.000339313
ENSMUSG00000063229	Ldha	lactate dehydrogenase A [Source:MGI Symbol;Acc:MGI:96759]	3.60131	3.55515e-06
ENSMUSG00000022304	Dpys	dihydropyrimidinase [Source:MGI Symbol;Acc:MGI:1928679]	3.60014	0.000903885
ENSMUSG00000021270	Hsp90aa1	heat shock protein 90 alpha (cytosolic) class A member 1 [Source:MGI Symbol;Acc:MGI:96250]	3.5805	1.65297e-06
ENSMUSG00000021930	Spryd7	SPRY domain containing 7 [Source:MGI Symbol;Acc:MGI:1913924]	3.56596	7.85579e-07
ENSMUSG00000030410	Dmwd	dystrophia myotonica-containing WD repeat motif [Source:MGI Symbol;Acc:MGI:94907]	3.56481	0.000292367
ENSMUSG00000042659	Arrdc4	arrestin domain containing 4 [Source:MGI Symbol;Acc:MGI:1913662]	3.55563	3.11162e-06
ENSMUSG00000035164	Zc3h12c	zinc finger CCCH type containing 12C [Source:MGI Symbol;Acc:MGI:3026959]	3.54196	7.27579e-06
ENSMUSG00000031488	Rab11fip1	RAB11 family interacting protein 1 (class I) [Source:MGI Symbol;Acc:MGI:1923017]	3.52622	9.2961e-06
ENSMUSG00000064247	Plcxd1	phosphatidylinositol-specific phospholipase C X domain containing 1 [Source:MGI Symbol;Acc:MGI:2685422]	3.51691	0.00162251
ENSMUSG00000066632	Pgk1-rs7	phosphoglycerate kinase-1 related sequence-7 [Source:MGI Symbol;Acc:MGI:97562]	3.51102	3.08906e-07
ENSMUSG00000045103	Dmd	dystrophin muscular dystrophy [Source:MGI Symbol;Acc:MGI:94909]	3.49934	0.00108974
ENSMUSG00000016349	Eef1a2	eukaryotic translation elongation factor 1 alpha 2 [Source:MGI Symbol;Acc:MGI:1096317]	3.49917	0.00248193
ENSMUSG00000045664	Cdc42ep2	CDC42 effector protein (Rho GTPase binding) 2 [Source:MGI Symbol;Acc:MGI:1929744]	3.49753	0.000556841
ENSMUSG00000030872	Gga2	golgi associated gamma adaptin ear containing ARF binding protein 2 [Source:MGI Symbol;Acc:MGI:1921355]	3.49045	1.2859e-06
ENSMUSG00000032578	Cish	cytokine inducible SH2-containing protein [Source:MGI Symbol;Acc:MGI:103159]	3.48976	0.00579924
ENSMUSG00000053398	Phgdh	3-phosphoglycerate dehydrogenase [Source:MGI Symbol;Acc:MGI:1355330]	3.48354	0.00202111
ENSMUSG00000050345	4930486L24Rik	RIKEN cDNA 4930486L24 gene [Source:MGI Symbol;Acc:MGI:1922258]	3.48347	0.00137939
ENSMUSG00000036136	Fam110c	family with sequence similarity 110 member C [Source:MGI Symbol;Acc:MGI:1918813]	3.47468	0.00101987
ENSMUSG00000032688	Malt1	mucosa associated lymphoid tissue lymphoma translocation gene 1 [Source:MGI Symbol;Acc:MGI:2445027]	3.47244	4.53256e-06
ENSMUSG00000041313	Slc7a1	solute carrier family 7 (cationic amino acid transporter y+ system) member 1 [Source:MGI Symbol;Acc:MGI:88117]	3.46569	4.36755e-05
ENSMUSG00000036019	Tmtc2	transmembrane and tetratricopeptide repeat containing 2 [Source:MGI Symbol;Acc:MGI:1914057]	3.45922	0.00756724
ENSMUSG00000029414	Kntc1	kinetochore associated 1 [Source:MGI Symbol;Acc:MGI:2673709]	3.45797	0.00694919
ENSMUSG00000011179	Odc1	ornithine decarboxylase structural 1 [Source:MGI Symbol;Acc:MGI:97402]	3.45639	5.01311e-06
ENSMUSG00000025348	Itga7	integrin alpha 7 [Source:MGI Symbol;Acc:MGI:102700]	3.45604	1.69061e-06
ENSMUSG00000054932	Afp	alpha fetoprotein [Source:MGI Symbol;Acc:MGI:87951]	3.45125	4.38372e-06
ENSMUSG00000037447	Arid5a	AT rich interactive domain 5A (MRF1-like) [Source:MGI Symbol;Acc:MGI:2443039]	3.44922	0.00116848
ENSMUSG00000057614	Gnai1	guanine nucleotide binding protein (G protein) alpha inhibiting 1 [Source:MGI Symbol;Acc:MGI:95771]	3.44273	0.000670936
ENSMUSG00000044626	Liph	lipase member H [Source:MGI Symbol;Acc:MGI:2388029]	3.42311	0.000116697
ENSMUSG00000062515	Fabp4	fatty acid binding protein 4 adipocyte [Source:MGI Symbol;Acc:MGI:88038]	3.40993	0.000261485
ENSMUSG00000020902	Ntn1	netrin 1 [Source:MGI Symbol;Acc:MGI:105088]	3.40928	0.000463858
ENSMUSG00000040435	Ppp1r15a	protein phosphatase 1 regulatory (inhibitor) subunit 15A [Source:MGI Symbol;Acc:MGI:1927072]	3.40503	0.00019698
ENSMUSG00000015837	Sqstm1	sequestosome 1 [Source:MGI Symbol;Acc:MGI:107931]	3.39947	2.24603e-06
ENSMUSG00000028035	Dnajb4	DnaJ (Hsp40) homolog subfamily B member 4 [Source:MGI Symbol;Acc:MGI:1914285]	3.39082	7.89176e-05
ENSMUSG00000024754	Tmem2	transmembrane protein 2 [Source:MGI Symbol;Acc:MGI:1890373]	3.38966	2.07104e-06
ENSMUSG00000033917	Gde1	glycerophosphodiester phosphodiesterase 1 [Source:MGI Symbol;Acc:MGI:1891827]	3.3889	4.57786e-08
ENSMUSG00000021565	Slc6a19	solute carrier family 6 (neurotransmitter transporter) member 19 [Source:MGI Symbol;Acc:MGI:1921588]	3.38687	0.0030616
ENSMUSG00000032373	Car12	carbonic anyhydrase 12 [Source:MGI Symbol;Acc:MGI:1923709]	3.3651	0.0074316
ENSMUSG00000094526	Gm21451	predicted gene 21451 [Source:MGI Symbol;Acc:MGI:5434806]	3.36052	5.61937e-05
ENSMUSG00000032113	Chek1	checkpoint kinase 1 [Source:MGI Symbol;Acc:MGI:1202065]	3.35629	0.000164067
ENSMUSG00000027956	Tmem144	transmembrane protein 144 [Source:MGI Symbol;Acc:MGI:1917902]	3.35474	0.0155673
ENSMUSG00000031444	F10	coagulation factor X [Source:MGI Symbol;Acc:MGI:103107]	3.3498	7.86878e-06
ENSMUSG00000022747	St3gal6	ST3 beta-galactoside alpha-23-sialyltransferase 6 [Source:MGI Symbol;Acc:MGI:1888707]	3.3429	0.00173661
ENSMUSG00000045455	Gm9797	predicted pseudogene 9797 [Source:MGI Symbol;Acc:MGI:3704349]	3.34241	1.19545e-05
ENSMUSG00000046186	Cd109	CD109 antigen [Source:MGI Symbol;Acc:MGI:2445221]	3.32959	0.000443386
ENSMUSG00000029552	Tes	testis derived transcript [Source:MGI Symbol;Acc:MGI:105081]	3.325	6.52603e-07
ENSMUSG00000024521	Pmaip1	phorbol-12-myristate-13-acetate-induced protein 1 [Source:MGI Symbol;Acc:MGI:1930146]	3.31233	4.21144e-05
ENSMUSG00000096630	Vmn2r26	vomeronasal 2 receptor 26 [Source:MGI Symbol;Acc:MGI:2678394]	3.29882	0.00846812
ENSMUSG00000019966	Kitl	kit ligand [Source:MGI Symbol;Acc:MGI:96974]	3.29823	0.00198849
ENSMUSG00000078867	Gm14418	predicted gene 14418 [Source:MGI Symbol;Acc:MGI:3702408]	3.28632	2.31956e-05
ENSMUSG00000074743	Thbd	thrombomodulin [Source:MGI Symbol;Acc:MGI:98736]	3.28513	0.00423902
ENSMUSG00000023030	Slc11a2	solute carrier family 11 (proton-coupled divalent metal ion transporters) member 2 [Source:MGI Symbol;Acc:MGI:1345279]	3.28405	3.86109e-06
ENSMUSG00000048217	Nags	N-acetylglutamate synthase [Source:MGI Symbol;Acc:MGI:2387600]	3.277	0.00118335
ENSMUSG00000019850	Tnfaip3	tumor necrosis factor alpha-induced protein 3 [Source:MGI Symbol;Acc:MGI:1196377]	3.27278	1.04967e-05
ENSMUSG00000063564	Col23a1	collagen type XXIII alpha 1 [Source:MGI Symbol;Acc:MGI:2653243]	3.26906	0.000231583
ENSMUSG00000040663	Clcf1	cardiotrophin-like cytokine factor 1 [Source:MGI Symbol;Acc:MGI:1930088]	3.25624	1.17669e-05
ENSMUSG00000018500	Adora2b	adenosine A2b receptor [Source:MGI Symbol;Acc:MGI:99403]	3.25164	4.63338e-06
ENSMUSG00000028691	Prdx1	peroxiredoxin 1 [Source:MGI Symbol;Acc:MGI:99523]	3.2492	1.4105e-05
ENSMUSG00000058672	Tubb2a	tubulin beta 2A class IIA [Source:MGI Symbol;Acc:MGI:107861]	3.24211	2.0749e-05
ENSMUSG00000023905	Tnfrsf12a	tumor necrosis factor receptor superfamily member 12a [Source:MGI Symbol;Acc:MGI:1351484]	3.2381	2.50057e-05
ENSMUSG00000020330	Hmmr	hyaluronan mediated motility receptor (RHAMM) [Source:MGI Symbol;Acc:MGI:104667]	3.23507	0.00108357
ENSMUSG00000034205	Loxl2	lysyl oxidase-like 2 [Source:MGI Symbol;Acc:MGI:2137913]	3.23446	6.18697e-06
ENSMUSG00000040596	Pogk	pogo transposable element with KRAB domain [Source:MGI Symbol;Acc:MGI:1918842]	3.23266	1.2859e-06
ENSMUSG00000067219	Nipal1	NIPA-like domain containing 1 [Source:MGI Symbol;Acc:MGI:1917951]	3.225	0.00359383
ENSMUSG00000020089	Ppa1	pyrophosphatase (inorganic) 1 [Source:MGI Symbol;Acc:MGI:97831]	3.22385	1.48459e-06
ENSMUSG00000021752	Kctd6	potassium channel tetramerisation domain containing 6 [Source:MGI Symbol;Acc:MGI:1918643]	3.22207	3.67915e-05
ENSMUSG00000031934	Panx1	pannexin 1 [Source:MGI Symbol;Acc:MGI:1860055]	3.2204	6.36672e-07
ENSMUSG00000026202	Tuba4a	tubulin alpha 4A [Source:MGI Symbol;Acc:MGI:1095410]	3.21108	5.15968e-08
ENSMUSG00000020334	Slc22a4	solute carrier family 22 (organic cation transporter) member 4 [Source:MGI Symbol;Acc:MGI:1353479]	3.20047	1.08855e-07
ENSMUSG00000021485	Mxd3	Max dimerization protein 3 [Source:MGI Symbol;Acc:MGI:104987]	3.19847	0.000397171
ENSMUSG00000005397	Nid1	nidogen 1 [Source:MGI Symbol;Acc:MGI:97342]	3.19213	0.00499255
ENSMUSG00000027175	Tcp11l1	t-complex 11 like 1 [Source:MGI Symbol;Acc:MGI:2444263]	3.19136	4.49435e-06
ENSMUSG00000048376	F2r	coagulation factor II (thrombin) receptor [Source:MGI Symbol;Acc:MGI:101802]	3.19036	5.40891e-05
ENSMUSG00000032014	Oaf	OAF homolog (Drosophila) [Source:MGI Symbol;Acc:MGI:94852]	3.18846	0.000239462
ENSMUSG00000048218	Amigo2	adhesion molecule with Ig like domain 2 [Source:MGI Symbol;Acc:MGI:2145995]	3.18181	0.00428247
ENSMUSG00000038037	Socs1	suppressor of cytokine signaling 1 [Source:MGI Symbol;Acc:MGI:1354910]	3.17438	0.000928882
ENSMUSG00000002578	Ikzf4	IKAROS family zinc finger 4 [Source:MGI Symbol;Acc:MGI:1343139]	3.16247	0.000155901
ENSMUSG00000017929	B4galt5	UDP-Gal:betaGlcNAc beta 14-galactosyltransferase polypeptide 5 [Source:MGI Symbol;Acc:MGI:1927169]	3.16062	3.60005e-06
ENSMUSG00000030259	Rassf8	Ras association (RalGDS/AF-6) domain family (N-terminal) member 8 [Source:MGI Symbol;Acc:MGI:1918573]	3.15619	2.99177e-06
ENSMUSG00000019558	Slc6a8	solute carrier family 6 (neurotransmitter transporter creatine) member 8 [Source:MGI Symbol;Acc:MGI:2147834]	3.14935	3.16847e-06
ENSMUSG00000034157	2310044G17Rik	RIKEN cDNA 2310044G17 gene [Source:MGI Symbol;Acc:MGI:1919185]	3.14712	8.70534e-06
ENSMUSG00000028883	Sema3a	sema domain immunoglobulin domain (Ig) short basic domain secreted (semaphorin) 3A [Source:MGI Symbol;Acc:MGI:107558]	3.14652	0.00146878
ENSMUSG00000031760	Mt3	metallothionein 3 [Source:MGI Symbol;Acc:MGI:97173]	3.14043	0.00490407
ENSMUSG00000024043	Arhgap28	Rho GTPase activating protein 28 [Source:MGI Symbol;Acc:MGI:2147003]	3.14004	0.000104128
ENSMUSG00000062593	Lilrb4	leukocyte immunoglobulin-like receptor subfamily B member 4 [Source:MGI Symbol;Acc:MGI:102701]	3.14003	0.000195636
ENSMUSG00000038267	Slc22a23	solute carrier family 22 member 23 [Source:MGI Symbol;Acc:MGI:1920352]	3.1344	1.04078e-05
ENSMUSG00000027397	Slc20a1	solute carrier family 20 member 1 [Source:MGI Symbol;Acc:MGI:108392]	3.1343	6.95003e-06
ENSMUSG00000079071	Gm14085	predicted gene 14085 [Source:MGI Symbol;Acc:MGI:3702173]	3.12664	0.00703199
ENSMUSG00000027132	Katnbl1	katanin p80 subunit B like 1 [Source:MGI Symbol;Acc:MGI:1919675]	3.11642	1.36919e-05
ENSMUSG00000020644	Id2	inhibitor of DNA binding 2 [Source:MGI Symbol;Acc:MGI:96397]	3.11292	1.35709e-05
ENSMUSG00000044645	Gm7334	predicted gene 7334 [Source:MGI Symbol;Acc:MGI:3647393]	3.11155	0.000271675
ENSMUSG00000096768	Erdr1	erythroid differentiation regulator 1 [Source:MGI Symbol;Acc:MGI:2384747]	3.10903	0.0100611
ENSMUSG00000022382	Wnt7b	wingless-related MMTV integration site 7B [Source:MGI Symbol;Acc:MGI:98962]	3.10674	0.000606741
ENSMUSG00000037260	Hgsnat	heparan-alpha-glucosaminide N-acetyltransferase [Source:MGI Symbol;Acc:MGI:1196297]	3.1	0.00038533
ENSMUSG00000040297	Suco	SUN domain containing ossification factor [Source:MGI Symbol;Acc:MGI:2138346]	3.09698	0.000137272
ENSMUSG00000025993	Slc40a1	solute carrier family 40 (iron-regulated transporter) member 1 [Source:MGI Symbol;Acc:MGI:1315204]	3.09219	0.000413342
ENSMUSG00000078486	2310042D19Rik	RIKEN cDNA 2310042D19 gene [Source:MGI Symbol;Acc:MGI:1921433]	3.08573	2.55744e-05
ENSMUSG00000005686	Ampd3	adenosine monophosphate deaminase 3 [Source:MGI Symbol;Acc:MGI:1096344]	3.08524	1.52542e-05
ENSMUSG00000048007	Timm8a1	translocase of inner mitochondrial membrane 8A1 [Source:MGI Symbol;Acc:MGI:1353433]	3.07959	9.75922e-07
ENSMUSG00000066877	Nck2	non-catalytic region of tyrosine kinase adaptor protein 2 [Source:MGI Symbol;Acc:MGI:1306821]	3.07694	0.000268377
ENSMUSG00000001946	Esam	endothelial cell-specific adhesion molecule [Source:MGI Symbol;Acc:MGI:1916774]	3.07464	0.00228221
ENSMUSG00000040640	Erc2	ELKS/RAB6-interacting/CAST family member 2 [Source:MGI Symbol;Acc:MGI:1098749]	3.07375	0.00456104
ENSMUSG00000042417	Ccno	cyclin O [Source:MGI Symbol;Acc:MGI:2145534]	3.06511	0.00638289
ENSMUSG00000040729	AK129341	cDNA sequence AK129341 [Source:MGI Symbol;Acc:MGI:2680221]	3.06367	0.00944247
ENSMUSG00000022863	Btg3	B cell translocation gene 3 [Source:MGI Symbol;Acc:MGI:109532]	3.05976	0.000113347
ENSMUSG00000001473	Tubb6	tubulin beta 6 class V [Source:MGI Symbol;Acc:MGI:1915201]	3.05886	1.69061e-06
ENSMUSG00000089929	Bcl2a1b	B cell leukemia/lymphoma 2 related protein A1b [Source:MGI Symbol;Acc:MGI:1278326]	3.0521	4.5625e-06
ENSMUSG00000037999	Arap2	ArfGAP with RhoGAP domain ankyrin repeat and PH domain 2 [Source:MGI Symbol;Acc:MGI:2684416]	3.05056	0.00530818
ENSMUSG00000053931	Cnn3	calponin 3 acidic [Source:MGI Symbol;Acc:MGI:1919244]	3.04768	2.31009e-05
ENSMUSG00000018476	Kdm6b	KDM1 lysine (K)-specific demethylase 6B [Source:MGI Symbol;Acc:MGI:2448492]	3.03097	0.000356759
ENSMUSG00000054752	Fsd1l	fibronectin type III and SPRY domain containing 1-like [Source:MGI Symbol;Acc:MGI:2442443]	3.02637	4.8415e-05
ENSMUSG00000037242	Clic4	chloride intracellular channel 4 (mitochondrial) [Source:MGI Symbol;Acc:MGI:1352754]	3.02261	4.95906e-06
ENSMUSG00000020186	Csrp2	cysteine and glycine-rich protein 2 [Source:MGI Symbol;Acc:MGI:1202907]	3.01447	4.55828e-06
ENSMUSG00000029314	Agpat9	1-acylglycerol-3-phosphate O-acyltransferase 9 [Source:MGI Symbol;Acc:MGI:3603816]	3.0127	3.57122e-05
ENSMUSG00000046687	Gm5424	predicted gene 5424 [Source:MGI Symbol;Acc:MGI:3643173]	3.00807	3.6987e-06
ENSMUSG00000004359	Spic	Spi-C transcription factor (Spi-1/PU.1 related) [Source:MGI Symbol;Acc:MGI:1341168]	3.00163	5.91772e-06
ENSMUSG00000046675	Tmem251	transmembrane protein 251 [Source:MGI Symbol;Acc:MGI:2443862]	2.99949	6.2323e-05
ENSMUSG00000095159	Tubb4b-ps1	tubulin beta 4B class IVB pseudogene 1 [Source:MGI Symbol;Acc:MGI:3642800]	2.99947	3.36772e-07
ENSMUSG00000078566	Bnip3	BCL2/adenovirus E1B interacting protein 3 [Source:MGI Symbol;Acc:MGI:109326]	2.9982	1.33888e-05
ENSMUSG00000045045	Lrfn4	leucine rich repeat and fibronectin type III domain containing 4 [Source:MGI Symbol;Acc:MGI:2385612]	2.99555	1.64341e-05
ENSMUSG00000026980	Ly75	lymphocyte antigen 75 [Source:MGI Symbol;Acc:MGI:106662]	2.99065	0.000175238
ENSMUSG00000022822	Abcc5	ATP-binding cassette sub-family C (CFTR/MRP) member 5 [Source:MGI Symbol;Acc:MGI:1351644]	2.99043	5.40478e-08
ENSMUSG00000048911	Rnf24	ring finger protein 24 [Source:MGI Symbol;Acc:MGI:1261771]	2.9881	0.000109785
ENSMUSG00000062070	Pgk1	phosphoglycerate kinase 1 [Source:MGI Symbol;Acc:MGI:97555]	2.98507	2.37981e-05
ENSMUSG00000022659	Gcsam	germinal center associated signaling and motility [Source:MGI Symbol;Acc:MGI:102969]	2.97852	0.0168788
ENSMUSG00000026271	Gpr35	G protein-coupled receptor 35 [Source:MGI Symbol;Acc:MGI:1929509]	2.97677	1.41209e-05
ENSMUSG00000029321	Slc10a6	solute carrier family 10 (sodium/bile acid cotransporter family) member 6 [Source:MGI Symbol;Acc:MGI:1923000]	2.97341	4.89732e-05
ENSMUSG00000030539	Sema4b	sema domain immunoglobulin domain (Ig) transmembrane domain (TM) and short cytoplasmic domain (semaphorin) 4B [Source:MGI Symbol;Acc:MGI:107559]	2.97042	8.72205e-06
ENSMUSG00000046432	Ngfrap1	nerve growth factor receptor (TNFRSF16) associated protein 1 [Source:MGI Symbol;Acc:MGI:1338016]	2.96174	7.19512e-05
ENSMUSG00000050953	Gja1	gap junction protein alpha 1 [Source:MGI Symbol;Acc:MGI:95713]	2.95643	0.00104548
ENSMUSG00000025161	Slc16a3	solute carrier family 16 (monocarboxylic acid transporters) member 3 [Source:MGI Symbol;Acc:MGI:1933438]	2.9474	3.45698e-05
ENSMUSG00000031382	Asb11	ankyrin repeat and SOCS box-containing 11 [Source:MGI Symbol;Acc:MGI:1916104]	2.94206	0.0018619
ENSMUSG00000020142	Slc1a4	solute carrier family 1 (glutamate/neutral amino acid transporter) member 4 [Source:MGI Symbol;Acc:MGI:2135601]	2.9383	0.00783644
ENSMUSG00000023809	Rps6ka2	ribosomal protein S6 kinase polypeptide 2 [Source:MGI Symbol;Acc:MGI:1342290]	2.93824	0.00175052
ENSMUSG00000040584	Abcb1a	ATP-binding cassette sub-family B (MDR/TAP) member 1A [Source:MGI Symbol;Acc:MGI:97570]	2.92854	0.00055846
ENSMUSG00000029657	Hsph1	heat shock 105kDa/110kDa protein 1 [Source:MGI Symbol;Acc:MGI:105053]	2.92745	6.88675e-06
ENSMUSG00000029376	Mthfd2l	methylenetetrahydrofolate dehydrogenase (NADP+ dependent) 2-like [Source:MGI Symbol;Acc:MGI:1915871]	2.92329	7.57606e-06
ENSMUSG00000053318	Slamf8	SLAM family member 8 [Source:MGI Symbol;Acc:MGI:1921998]	2.92252	0.000260304
ENSMUSG00000045065	9930022D16Rik	RIKEN cDNA 9930022D16 gene [Source:MGI Symbol;Acc:MGI:2444178]	2.91539	2.67107e-05
ENSMUSG00000026014	Raph1	Ras association (RalGDS/AF-6) and pleckstrin homology domains 1 [Source:MGI Symbol;Acc:MGI:1924550]	2.89935	0.000401116
ENSMUSG00000050075	Gpr171	G protein-coupled receptor 171 [Source:MGI Symbol;Acc:MGI:2442043]	2.88541	0.001387
ENSMUSG00000047749	Zc3hav1l	zinc finger CCCH-type antiviral 1-like [Source:MGI Symbol;Acc:MGI:2443387]	2.88328	0.0016275
ENSMUSG00000026914	Psmd14	proteasome (prosome macropain) 26S subunit non-ATPase 14 [Source:MGI Symbol;Acc:MGI:1913284]	2.87947	3.36772e-07
ENSMUSG00000032849	Abcc4	ATP-binding cassette sub-family C (CFTR/MRP) member 4 [Source:MGI Symbol;Acc:MGI:2443111]	2.87418	1.84856e-07
ENSMUSG00000073876	Gm13305	predicted gene 13305 [Source:MGI Symbol;Acc:MGI:3801997]	2.87212	9.49797e-05
ENSMUSG00000078872	Gm14401	predicted gene 14401 [Source:MGI Symbol;Acc:MGI:3650075]	2.86711	0.000661342
ENSMUSG00000031266	Gla	galactosidase alpha [Source:MGI Symbol;Acc:MGI:1347344]	2.86584	1.13354e-05
ENSMUSG00000038179	Slamf7	SLAM family member 7 [Source:MGI Symbol;Acc:MGI:1922595]	2.86091	0.000182564
ENSMUSG00000027210	Meis2	Meis homeobox 2 [Source:MGI Symbol;Acc:MGI:108564]	2.85976	0.0083864
ENSMUSG00000062345	Serpinb2	serine (or cysteine) peptidase inhibitor clade B member 2 [Source:MGI Symbol;Acc:MGI:97609]	2.8581	0.000993084
ENSMUSG00000021822	Plau	plasminogen activator urokinase [Source:MGI Symbol;Acc:MGI:97611]	2.85177	0.000872794
ENSMUSG00000027834	Serpini1	serine (or cysteine) peptidase inhibitor clade I member 1 [Source:MGI Symbol;Acc:MGI:1194506]	2.84767	0.000241142
ENSMUSG00000026921	Egfl7	EGF-like domain 7 [Source:MGI Symbol;Acc:MGI:2449923]	2.84459	0.000808315
ENSMUSG00000020077	Srgn	serglycin [Source:MGI Symbol;Acc:MGI:97756]	2.83981	7.77253e-06
ENSMUSG00000017428	Psmd11	proteasome (prosome macropain) 26S subunit non-ATPase 11 [Source:MGI Symbol;Acc:MGI:1916327]	2.83661	5.86205e-08
ENSMUSG00000025790	Slco3a1	solute carrier organic anion transporter family member 3a1 [Source:MGI Symbol;Acc:MGI:1351867]	2.83643	9.06829e-05
ENSMUSG00000049134	Nrap	nebulin-related anchoring protein [Source:MGI Symbol;Acc:MGI:1098765]	2.83571	0.0129623
ENSMUSG00000040046	Tph1	tryptophan hydroxylase 1 [Source:MGI Symbol;Acc:MGI:98796]	2.83312	0.000112837
ENSMUSG00000020300	Cpeb4	cytoplasmic polyadenylation element binding protein 4 [Source:MGI Symbol;Acc:MGI:1914829]	2.82835	1.52273e-05
ENSMUSG00000010095	Slc3a2	solute carrier family 3 (activators of dibasic and neutral amino acid transport) member 2 [Source:MGI Symbol;Acc:MGI:96955]	2.82512	1.28085e-07
ENSMUSG00000052485	Tmem171	transmembrane protein 171 [Source:MGI Symbol;Acc:MGI:2685751]	2.81793	0.0236864
ENSMUSG00000041488	Stx3	syntaxin 3 [Source:MGI Symbol;Acc:MGI:103077]	2.81673	4.88651e-06
ENSMUSG00000060961	Slc4a4	solute carrier family 4 (anion exchanger) member 4 [Source:MGI Symbol;Acc:MGI:1927555]	2.80882	0.00204546
ENSMUSG00000027669	Gnb4	guanine nucleotide binding protein (G protein) beta 4 [Source:MGI Symbol;Acc:MGI:104581]	2.80754	8.97839e-05
ENSMUSG00000024014	Pim1	proviral integration site 1 [Source:MGI Symbol;Acc:MGI:97584]	2.80427	0.00143588
ENSMUSG00000028300	3110043O21Rik	RIKEN cDNA 3110043O21 gene [Source:MGI Symbol;Acc:MGI:1920455]	2.79767	3.54027e-06
ENSMUSG00000030742	Lat	linker for activation of T cells [Source:MGI Symbol;Acc:MGI:1342293]	2.79559	0.000951137
ENSMUSG00000027368	Dusp2	dual specificity phosphatase 2 [Source:MGI Symbol;Acc:MGI:101911]	2.79226	0.000610305
ENSMUSG00000054203	Ifi205	interferon activated gene 205 [Source:MGI Symbol;Acc:MGI:101847]	2.79139	8.06339e-06
ENSMUSG00000005237	Dnah2	dynein axonemal heavy chain 2 [Source:MGI Symbol;Acc:MGI:107731]	2.78921	0.0258938
ENSMUSG00000047414	Flrt2	fibronectin leucine rich transmembrane protein 2 [Source:MGI Symbol;Acc:MGI:3603594]	2.789	0.000149618
ENSMUSG00000020122	Egfr	epidermal growth factor receptor [Source:MGI Symbol;Acc:MGI:95294]	2.78597	1.68318e-06
ENSMUSG00000026235	Epha4	Eph receptor A4 [Source:MGI Symbol;Acc:MGI:98277]	2.78223	0.000232745
ENSMUSG00000051682	Treml4	triggering receptor expressed on myeloid cells-like 4 [Source:MGI Symbol;Acc:MGI:1923239]	2.78143	2.92847e-06
ENSMUSG00000034765	Dusp5	dual specificity phosphatase 5 [Source:MGI Symbol;Acc:MGI:2685183]	2.77555	0.00302307
ENSMUSG00000020592	Sdc1	syndecan 1 [Source:MGI Symbol;Acc:MGI:1349162]	2.77387	0.000123721
ENSMUSG00000006310	Zbtb32	zinc finger and BTB domain containing 32 [Source:MGI Symbol;Acc:MGI:1891838]	2.77262	0.00103761
ENSMUSG00000024644	Cndp2	CNDP dipeptidase 2 (metallopeptidase M20 family) [Source:MGI Symbol;Acc:MGI:1913304]	2.76339	3.5223e-06
ENSMUSG00000021367	Edn1	endothelin 1 [Source:MGI Symbol;Acc:MGI:95283]	2.76316	0.0436133
ENSMUSG00000029591	Ung	uracil DNA glycosylase [Source:MGI Symbol;Acc:MGI:109352]	2.76225	0.00163983
ENSMUSG00000021360	Gcnt2	glucosaminyl (N-acetyl) transferase 2 I-branching enzyme [Source:MGI Symbol;Acc:MGI:1100870]	2.76169	0.00430299
ENSMUSG00000062661	Ncs1	neuronal calcium sensor 1 [Source:MGI Symbol;Acc:MGI:109166]	2.75735	4.45762e-06
ENSMUSG00000074220	Zfp382	zinc finger protein 382 [Source:MGI Symbol;Acc:MGI:3588204]	2.75728	0.000685754
ENSMUSG00000053581	Zfand2a	zinc finger AN1-type domain 2A [Source:MGI Symbol;Acc:MGI:2140729]	2.75448	1.90502e-06
ENSMUSG00000001131	Timp1	tissue inhibitor of metalloproteinase 1 [Source:MGI Symbol;Acc:MGI:98752]	2.7499	0.000110027
ENSMUSG00000024737	Slc15a3	solute carrier family 15 member 3 [Source:MGI Symbol;Acc:MGI:1929691]	2.74959	1.08054e-05
ENSMUSG00000053007	Creb5	cAMP responsive element binding protein 5 [Source:MGI Symbol;Acc:MGI:2443973]	2.74789	0.00383277
ENSMUSG00000037148	Arhgap10	Rho GTPase activating protein 10 [Source:MGI Symbol;Acc:MGI:1925764]	2.74662	1.37262e-05
ENSMUSG00000050069	Grem2	gremlin 2 homolog cysteine knot superfamily (Xenopus laevis) [Source:MGI Symbol;Acc:MGI:1344367]	2.74643	0.0139811
ENSMUSG00000020607	Fam84a	family with sequence similarity 84 member A [Source:MGI Symbol;Acc:MGI:2145011]	2.73691	0.00335844
ENSMUSG00000005514	Por	P450 (cytochrome) oxidoreductase [Source:MGI Symbol;Acc:MGI:97744]	2.73491	1.21664e-05
ENSMUSG00000067931	Zfp948	zinc finger protein 948 [Source:MGI Symbol;Acc:MGI:3040683]	2.73325	0.000272291
ENSMUSG00000048285	Frmd6	FERM domain containing 6 [Source:MGI Symbol;Acc:MGI:2442579]	2.73229	6.38372e-05
ENSMUSG00000037553	Zdhhc18	zinc finger DHHC domain containing 18 [Source:MGI Symbol;Acc:MGI:3527792]	2.72886	6.52603e-07
ENSMUSG00000038402	Foxf2	forkhead box F2 [Source:MGI Symbol;Acc:MGI:1347479]	2.72607	0.00781139
ENSMUSG00000023262	Acy1	aminoacylase 1 [Source:MGI Symbol;Acc:MGI:87913]	2.72472	3.70333e-05
ENSMUSG00000003573	Homer3	homer homolog 3 (Drosophila) [Source:MGI Symbol;Acc:MGI:1347359]	2.72353	7.96458e-07
ENSMUSG00000022305	Lrp12	low density lipoprotein-related protein 12 [Source:MGI Symbol;Acc:MGI:2443132]	2.7213	7.87618e-05
ENSMUSG00000020184	Mdm2	transformed mouse 3T3 cell double minute 2 [Source:MGI Symbol;Acc:MGI:96952]	2.71953	1.09334e-05
ENSMUSG00000041827	Oasl1	2'-5' oligoadenylate synthetase-like 1 [Source:MGI Symbol;Acc:MGI:2180849]	2.71876	0.00280692
ENSMUSG00000035235	Trim13	tripartite motif-containing 13 [Source:MGI Symbol;Acc:MGI:1913847]	2.71799	1.27916e-05
ENSMUSG00000014496	Ankrd28	ankyrin repeat domain 28 [Source:MGI Symbol;Acc:MGI:2145661]	2.71368	2.68362e-07
ENSMUSG00000041959	S100a10	S100 calcium binding protein A10 (calpactin) [Source:MGI Symbol;Acc:MGI:1339468]	2.70958	2.88178e-06
ENSMUSG00000019923	Zwint	ZW10 interactor [Source:MGI Symbol;Acc:MGI:1289227]	2.7081	5.15968e-08
ENSMUSG00000051736	Fam229b	family with sequence similarity 229 member B [Source:MGI Symbol;Acc:MGI:1913587]	2.70503	0.000871437
ENSMUSG00000063275	Ptpla	protein tyrosine phosphatase-like (proline instead of catalytic arginine) member a [Source:MGI Symbol;Acc:MGI:1353592]	2.70392	6.81701e-06
ENSMUSG00000038181	Chpf2	chondroitin polymerizing factor 2 [Source:MGI Symbol;Acc:MGI:1917522]	2.69999	4.56204e-08
ENSMUSG00000048807	Slc35e4	solute carrier family 35 member E4 [Source:MGI Symbol;Acc:MGI:2144150]	2.69629	5.47317e-07
ENSMUSG00000010476	Ebf3	early B cell factor 3 [Source:MGI Symbol;Acc:MGI:894289]	2.69471	0.0445797
ENSMUSG00000022221	Ripk3	receptor-interacting serine-threonine kinase 3 [Source:MGI Symbol;Acc:MGI:2154952]	2.69343	0.000310416
ENSMUSG00000011752	Pgam1	phosphoglycerate mutase 1 [Source:MGI Symbol;Acc:MGI:97552]	2.69303	1.01846e-05
ENSMUSG00000004947	Dtx2	deltex 2 homolog (Drosophila) [Source:MGI Symbol;Acc:MGI:1921448]	2.69248	5.91772e-06
ENSMUSG00000058070	Eml1	echinoderm microtubule associated protein like 1 [Source:MGI Symbol;Acc:MGI:1915769]	2.69133	0.00279163
ENSMUSG00000072244	Trim6	tripartite motif-containing 6 [Source:MGI Symbol;Acc:MGI:2137352]	2.68609	5.91755e-05
ENSMUSG00000052751	Repin1	replication initiator 1 [Source:MGI Symbol;Acc:MGI:1889817]	2.68577	3.08906e-07
ENSMUSG00000020121	Srgap1	SLIT-ROBO Rho GTPase activating protein 1 [Source:MGI Symbol;Acc:MGI:2152936]	2.68454	2.99486e-05
ENSMUSG00000000861	Bcl11a	B cell CLL/lymphoma 11A (zinc finger protein) [Source:MGI Symbol;Acc:MGI:106190]	2.68048	0.0141866
ENSMUSG00000022237	Ankrd33b	ankyrin repeat domain 33B [Source:MGI Symbol;Acc:MGI:1917904]	2.67941	0.000398337
ENSMUSG00000042354	Gnl3	guanine nucleotide binding protein-like 3 (nucleolar) [Source:MGI Symbol;Acc:MGI:1353651]	2.67405	2.76154e-06
ENSMUSG00000021356	Irf4	interferon regulatory factor 4 [Source:MGI Symbol;Acc:MGI:1096873]	2.67306	0.00657698
ENSMUSG00000057440	Mpp7	membrane protein palmitoylated 7 (MAGUK p55 subfamily member 7) [Source:MGI Symbol;Acc:MGI:1922989]	2.67268	0.00452019
ENSMUSG00000025804	Ccr1	chemokine (C-C motif) receptor 1 [Source:MGI Symbol;Acc:MGI:104618]	2.67185	0.000330236
ENSMUSG00000022901	Cd86	CD86 antigen [Source:MGI Symbol;Acc:MGI:101773]	2.66464	0.00195058
ENSMUSG00000078249	Hmga1-rs1	high mobility group AT-hook I related sequence 1 [Source:MGI Symbol;Acc:MGI:96161]	2.6641	1.33888e-05
ENSMUSG00000038987	1700019L03Rik	RIKEN cDNA 1700019L03 gene [Source:MGI Symbol;Acc:MGI:2447809]	2.66362	0.000571543
ENSMUSG00000020399	Havcr2	hepatitis A virus cellular receptor 2 [Source:MGI Symbol;Acc:MGI:2159682]	2.66346	1.94903e-05
ENSMUSG00000059994	Fcrl1	Fc receptor-like 1 [Source:MGI Symbol;Acc:MGI:2442862]	2.66307	0.0185908
ENSMUSG00000061589	Dot1l	DOT1-like histone H3 methyltransferase (S. cerevisiae) [Source:MGI Symbol;Acc:MGI:2143886]	2.66246	7.58724e-06
ENSMUSG00000007659	Bcl2l1	BCL2-like 1 [Source:MGI Symbol;Acc:MGI:88139]	2.66167	5.40315e-05
ENSMUSG00000026070	Il18r1	interleukin 18 receptor 1 [Source:MGI Symbol;Acc:MGI:105383]	2.65943	0.000792224
ENSMUSG00000032584	Mst1r	macrophage stimulating 1 receptor (c-met-related tyrosine kinase) [Source:MGI Symbol;Acc:MGI:99614]	2.65892	8.14487e-05
ENSMUSG00000032244	Fem1b	feminization 1 homolog b (C. elegans) [Source:MGI Symbol;Acc:MGI:1335087]	2.65891	2.3911e-05
ENSMUSG00000078894	2210418O10Rik	RIKEN cDNA 2210418O10 gene [Source:MGI Symbol;Acc:MGI:1924208]	2.65661	1.919e-05
ENSMUSG00000055320	Tead1	TEA domain family member 1 [Source:MGI Symbol;Acc:MGI:101876]	2.6558	0.00443625
ENSMUSG00000024247	Pkdcc	protein kinase domain containing cytoplasmic [Source:MGI Symbol;Acc:MGI:2147077]	2.65281	7.6093e-05
ENSMUSG00000012519	Mlkl	mixed lineage kinase domain-like [Source:MGI Symbol;Acc:MGI:1921818]	2.6514	2.23779e-06
ENSMUSG00000031486	Gpr124	G protein-coupled receptor 124 [Source:MGI Symbol;Acc:MGI:1925810]	2.64899	0.0217937
ENSMUSG00000025473	Adam8	a disintegrin and metallopeptidase domain 8 [Source:MGI Symbol;Acc:MGI:107825]	2.64781	1.49198e-05
ENSMUSG00000032507	Fbxl2	F-box and leucine-rich repeat protein 2 [Source:MGI Symbol;Acc:MGI:1919429]	2.64677	5.72329e-05
ENSMUSG00000079173	Zan	zonadhesin [Source:MGI Symbol;Acc:MGI:106656]	2.64254	0.0459787
ENSMUSG00000002771	Grin2d	glutamate receptor ionotropic NMDA2D (epsilon 4) [Source:MGI Symbol;Acc:MGI:95823]	2.64202	0.00183274
ENSMUSG00000032281	Acsbg1	acyl-CoA synthetase bubblegum family member 1 [Source:MGI Symbol;Acc:MGI:2385656]	2.64062	0.0436014
ENSMUSG00000022464	Slc38a4	solute carrier family 38 member 4 [Source:MGI Symbol;Acc:MGI:1916604]	2.64016	0.0333453
ENSMUSG00000029189	Sel1l3	sel-1 suppressor of lin-12-like 3 (C. elegans) [Source:MGI Symbol;Acc:MGI:1916941]	2.63734	1.05654e-05
ENSMUSG00000026637	Traf5	TNF receptor-associated factor 5 [Source:MGI Symbol;Acc:MGI:107548]	2.6359	0.000220452
ENSMUSG00000078903	Gm14391	predicted gene 14391 [Source:MGI Symbol;Acc:MGI:3709324]	2.63397	2.30369e-05
ENSMUSG00000040747	Cd53	CD53 antigen [Source:MGI Symbol;Acc:MGI:88341]	2.63375	1.19314e-07
ENSMUSG00000013076	Amotl1	angiomotin-like 1 [Source:MGI Symbol;Acc:MGI:1922973]	2.63044	1.33888e-05
ENSMUSG00000040502	March9	membrane-associated ring finger (C3HC4) 9 [Source:MGI Symbol;Acc:MGI:2446144]	2.62507	3.66611e-05
ENSMUSG00000033960	9430020K01Rik	RIKEN cDNA 9430020K01 gene [Source:MGI Symbol;Acc:MGI:2685174]	2.62181	5.98292e-07
ENSMUSG00000078877	Gm14295	predicted gene 14295 [Source:MGI Symbol;Acc:MGI:3709624]	2.62051	0.00143128
ENSMUSG00000032648	Pygm	muscle glycogen phosphorylase [Source:MGI Symbol;Acc:MGI:97830]	2.60997	0.000954017
ENSMUSG00000041957	Pkp2	plakophilin 2 [Source:MGI Symbol;Acc:MGI:1914701]	2.60902	0.000546287
ENSMUSG00000055912	Tmem150a	transmembrane protein 150A [Source:MGI Symbol;Acc:MGI:2385244]	2.6075	7.97947e-07
ENSMUSG00000040124	Gorab	golgin RAB6-interacting [Source:MGI Symbol;Acc:MGI:2138271]	2.601	9.46533e-06
ENSMUSG00000026628	Atf3	activating transcription factor 3 [Source:MGI Symbol;Acc:MGI:109384]	2.60003	0.00177254
ENSMUSG00000023951	Vegfa	vascular endothelial growth factor A [Source:MGI Symbol;Acc:MGI:103178]	2.59915	5.12929e-05
ENSMUSG00000078887	Gm6710	predicted gene 6710 [Source:MGI Symbol;Acc:MGI:3779623]	2.59665	0.000136399
ENSMUSG00000046598	Bdh1	3-hydroxybutyrate dehydrogenase type 1 [Source:MGI Symbol;Acc:MGI:1919161]	2.59037	0.00170186
ENSMUSG00000058013	Sept11	septin 11 [Source:MGI Symbol;Acc:MGI:1277214]	2.58482	7.96458e-07
ENSMUSG00000078941	Taf9	TAF9 RNA polymerase II TATA box binding protein (TBP)-associated factor [Source:MGI Symbol;Acc:MGI:1888697]	2.58394	3.94035e-06
ENSMUSG00000037989	Wnk2	WNK lysine deficient protein kinase 2 [Source:MGI Symbol;Acc:MGI:1922857]	2.57727	0.000822054
ENSMUSG00000033350	Chst2	carbohydrate sulfotransferase 2 [Source:MGI Symbol;Acc:MGI:1891160]	2.57631	0.017975
ENSMUSG00000078861	Zfp931	zinc finger protein 931 [Source:MGI Symbol;Acc:MGI:2441662]	2.56899	0.000378963
ENSMUSG00000073795	6430531B16Rik	RIKEN cDNA 6430531B16 gene [Source:MGI Symbol;Acc:MGI:2685939]	2.56821	0.000980341
ENSMUSG00000022346	Myc	myelocytomatosis oncogene [Source:MGI Symbol;Acc:MGI:97250]	2.56648	3.8024e-06
ENSMUSG00000078896	Gm8923	predicted gene 8923 [Source:MGI Symbol;Acc:MGI:3779822]	2.56522	0.00016132
ENSMUSG00000048621	Gm6377	predicted gene 6377 [Source:MGI Symbol;Acc:MGI:3647255]	2.56022	0.00246183
ENSMUSG00000022469	Rapgef3	Rap guanine nucleotide exchange factor (GEF) 3 [Source:MGI Symbol;Acc:MGI:2441741]	2.55818	0.0166434
ENSMUSG00000046761	Fam83h	family with sequence similarity 83 member H [Source:MGI Symbol;Acc:MGI:2145900]	2.55769	6.36672e-07
ENSMUSG00000047648	Fbxo30	F-box protein 30 [Source:MGI Symbol;Acc:MGI:1919115]	2.5558	7.58218e-05
ENSMUSG00000029762	Akr1b8	aldo-keto reductase family 1 member B8 [Source:MGI Symbol;Acc:MGI:107673]	2.55528	0.000633988
ENSMUSG00000022528	Hes1	hairy and enhancer of split 1 (Drosophila) [Source:MGI Symbol;Acc:MGI:104853]	2.55299	0.000161657
ENSMUSG00000036499	Eea1	early endosome antigen 1 [Source:MGI Symbol;Acc:MGI:2442192]	2.55081	4.99788e-06
ENSMUSG00000031709	Tbc1d9	TBC1 domain family member 9 [Source:MGI Symbol;Acc:MGI:1918560]	2.55072	7.95525e-09
ENSMUSG00000022656	Pvrl3	poliovirus receptor-related 3 [Source:MGI Symbol;Acc:MGI:1930171]	2.55052	8.23264e-05
ENSMUSG00000095562	Gm21887	predicted gene 21887 [Source:MGI Symbol;Acc:MGI:5434051]	2.54872	0.00876575
ENSMUSG00000037477	Tbx10	T-box 10 [Source:MGI Symbol;Acc:MGI:1261436]	2.5462	3.62653e-05
ENSMUSG00000022790	Igsf11	immunoglobulin superfamily member 11 [Source:MGI Symbol;Acc:MGI:2388477]	2.54353	0.000233023
ENSMUSG00000036752	Tubb4b	tubulin beta 4B class IVB [Source:MGI Symbol;Acc:MGI:1915472]	2.54025	1.11969e-06
ENSMUSG00000053897	Slc39a8	solute carrier family 39 (metal ion transporter) member 8 [Source:MGI Symbol;Acc:MGI:1914797]	2.53737	0.00758642
ENSMUSG00000031379	Pir	pirin [Source:MGI Symbol;Acc:MGI:1916906]	2.53671	6.1443e-05
ENSMUSG00000043740	B430306N03Rik	RIKEN cDNA B430306N03 gene [Source:MGI Symbol;Acc:MGI:2443478]	2.53648	2.11571e-06
ENSMUSG00000038831	Ralgps1	Ral GEF with PH domain and SH3 binding motif 1 [Source:MGI Symbol;Acc:MGI:1922008]	2.53415	1.40757e-06
ENSMUSG00000078735	Il11ra2	interleukin 11 receptor alpha chain 2 [Source:MGI Symbol;Acc:MGI:109123]	2.53402	8.94429e-05
ENSMUSG00000074063	Osgin1	oxidative stress induced growth inhibitor 1 [Source:MGI Symbol;Acc:MGI:1919089]	2.53225	7.9525e-05
ENSMUSG00000022099	Dmtn	dematin actin binding protein [Source:MGI Symbol;Acc:MGI:99670]	2.52529	0.00229897
ENSMUSG00000021306	Gpr137b	G protein-coupled receptor 137B [Source:MGI Symbol;Acc:MGI:1891463]	2.51884	7.96458e-07
ENSMUSG00000033213	AA467197	expressed sequence AA467197 [Source:MGI Symbol;Acc:MGI:3034182]	2.51711	0.00279923
ENSMUSG00000074676	Foxs1	forkhead box S1 [Source:MGI Symbol;Acc:MGI:95546]	2.51708	0.0142309
ENSMUSG00000025006	Sorbs1	sorbin and SH3 domain containing 1 [Source:MGI Symbol;Acc:MGI:700014]	2.50818	0.0056558
ENSMUSG00000033644	Piwil2	piwi-like RNA-mediated gene silencing 2 [Source:MGI Symbol;Acc:MGI:1930036]	2.50804	0.000801252
ENSMUSG00000027805	Pfn2	profilin 2 [Source:MGI Symbol;Acc:MGI:97550]	2.5072	0.00015811
ENSMUSG00000002100	Mybpc3	myosin binding protein C cardiac [Source:MGI Symbol;Acc:MGI:102844]	2.50157	0.000897091
ENSMUSG00000004105	Angptl2	angiopoietin-like 2 [Source:MGI Symbol;Acc:MGI:1347002]	2.50099	8.50487e-05
ENSMUSG00000059901	Adamts14	a disintegrin-like and metallopeptidase (reprolysin type) with thrombospondin type 1 motif 14 [Source:MGI Symbol;Acc:MGI:2179942]	2.49744	0.00258546
ENSMUSG00000004113	Cacna1b	calcium channel voltage-dependent N type alpha 1B subunit [Source:MGI Symbol;Acc:MGI:88296]	2.49663	0.00514442
ENSMUSG00000011171	Vipr2	vasoactive intestinal peptide receptor 2 [Source:MGI Symbol;Acc:MGI:107166]	2.49626	0.000698554
ENSMUSG00000046985	Tapt1	transmembrane anterior posterior transformation 1 [Source:MGI Symbol;Acc:MGI:2683537]	2.49475	3.89878e-06
ENSMUSG00000021411	Pxdc1	PX domain containing 1 [Source:MGI Symbol;Acc:MGI:1914145]	2.49387	0.00454649
ENSMUSG00000075297	H60b	histocompatibility 60b [Source:MGI Symbol;Acc:MGI:3649078]	2.48499	5.67742e-05
ENSMUSG00000037944	Ccr7	chemokine (C-C motif) receptor 7 [Source:MGI Symbol;Acc:MGI:103011]	2.48489	0.028737
ENSMUSG00000010830	Kdelr3	KDEL (Lys-Asp-Glu-Leu) endoplasmic reticulum protein retention receptor 3 [Source:MGI Symbol;Acc:MGI:2145953]	2.48237	0.00664903
ENSMUSG00000044864	Ankrd50	ankyrin repeat domain 50 [Source:MGI Symbol;Acc:MGI:2139777]	2.47894	3.0164e-05
ENSMUSG00000028542	Slc6a9	solute carrier family 6 (neurotransmitter transporter glycine) member 9 [Source:MGI Symbol;Acc:MGI:95760]	2.47878	0.00477184
ENSMUSG00000046711	Hmga1	high mobility group AT-hook 1 [Source:MGI Symbol;Acc:MGI:96160]	2.47794	8.45238e-07
ENSMUSG00000004891	Nes	nestin [Source:MGI Symbol;Acc:MGI:101784]	2.47621	0.0301545
ENSMUSG00000061731	Ext1	exostoses (multiple) 1 [Source:MGI Symbol;Acc:MGI:894663]	2.4691	1.0625e-05
ENSMUSG00000017667	Zfp334	zinc finger protein 334 [Source:MGI Symbol;Acc:MGI:2388656]	2.46908	1.47482e-05
ENSMUSG00000067787	Blcap	bladder cancer associated protein homolog (human) [Source:MGI Symbol;Acc:MGI:1858907]	2.46846	1.65016e-07
ENSMUSG00000089756	Gm8898	predicted gene 8898 [Source:MGI Symbol;Acc:MGI:3709288]	2.46407	0.000481469
ENSMUSG00000037613	Tnfrsf23	tumor necrosis factor receptor superfamily member 23 [Source:MGI Symbol;Acc:MGI:1930269]	2.46318	5.17519e-06
ENSMUSG00000042821	Snai1	snail homolog 1 (Drosophila) [Source:MGI Symbol;Acc:MGI:98330]	2.46069	0.000928359
ENSMUSG00000047139	Cd24a	CD24a antigen [Source:MGI Symbol;Acc:MGI:88323]	2.46032	0.000883303
ENSMUSG00000025555	Farp1	FERM RhoGEF (Arhgef) and pleckstrin domain protein 1 (chondrocyte-derived) [Source:MGI Symbol;Acc:MGI:2446173]	2.45989	0.000554121
ENSMUSG00000003545	Fosb	FBJ osteosarcoma oncogene B [Source:MGI Symbol;Acc:MGI:95575]	2.45967	0.027502
ENSMUSG00000024410	3110002H16Rik	RIKEN cDNA 3110002H16 gene [Source:MGI Symbol;Acc:MGI:1916528]	2.4584	7.75097e-07
ENSMUSG00000002897	Il17ra	interleukin 17 receptor A [Source:MGI Symbol;Acc:MGI:107399]	2.45405	1.98072e-05
ENSMUSG00000036564	Ndrg4	N-myc downstream regulated gene 4 [Source:MGI Symbol;Acc:MGI:2384590]	2.45262	0.00806311
ENSMUSG00000052825	Gm9892	predicted gene 9892 [Source:MGI Symbol;Acc:MGI:3701610]	2.45102	3.21934e-05
ENSMUSG00000022951	Rcan1	regulator of calcineurin 1 [Source:MGI Symbol;Acc:MGI:1890564]	2.44804	0.000487041
ENSMUSG00000032850	Rnft2	ring finger protein transmembrane 2 [Source:MGI Symbol;Acc:MGI:2442859]	2.44784	0.0476152
ENSMUSG00000027944	Hax1	HCLS1 associated X-1 [Source:MGI Symbol;Acc:MGI:1346319]	2.44617	1.16311e-06
ENSMUSG00000073889	Il11ra1	interleukin 11 receptor alpha chain 1 [Source:MGI Symbol;Acc:MGI:107426]	2.44507	2.00813e-05
ENSMUSG00000046223	Plaur	plasminogen activator urokinase receptor [Source:MGI Symbol;Acc:MGI:97612]	2.44212	0.000168809
ENSMUSG00000033307	Mif	macrophage migration inhibitory factor [Source:MGI Symbol;Acc:MGI:96982]	2.43965	0.000986898
ENSMUSG00000078862	Gm14326	predicted gene 14326 [Source:MGI Symbol;Acc:MGI:3709298]	2.43731	0.00153374
ENSMUSG00000053338	Tarm1	T cell-interacting activating receptor on myeloid cells 1 [Source:MGI Symbol;Acc:MGI:2442280]	2.43695	0.00222068
ENSMUSG00000004098	Col5a3	collagen type V alpha 3 [Source:MGI Symbol;Acc:MGI:1858212]	2.43518	0.0437472
ENSMUSG00000022797	Tfrc	transferrin receptor [Source:MGI Symbol;Acc:MGI:98822]	2.43474	0.00248193
ENSMUSG00000030069	Prok2	prokineticin 2 [Source:MGI Symbol;Acc:MGI:1354178]	2.43428	0.035355
ENSMUSG00000028439	Fam219a	family with sequence similarity 219 member A [Source:MGI Symbol;Acc:MGI:1919151]	2.43373	1.90502e-06
ENSMUSG00000055116	Arntl	aryl hydrocarbon receptor nuclear translocator-like [Source:MGI Symbol;Acc:MGI:1096381]	2.43345	0.00484045
ENSMUSG00000017724	Etv4	ets variant gene 4 (E1A enhancer binding protein E1AF) [Source:MGI Symbol;Acc:MGI:99423]	2.42768	0.00311219
ENSMUSG00000017009	Sdc4	syndecan 4 [Source:MGI Symbol;Acc:MGI:1349164]	2.4201	0.000543095
ENSMUSG00000051375	Pcdh1	protocadherin 1 [Source:MGI Symbol;Acc:MGI:104692]	2.41734	0.00601405
ENSMUSG00000057561	Eif1a	eukaryotic translation initiation factor 1A [Source:MGI Symbol;Acc:MGI:95298]	2.4173	1.0908e-06
ENSMUSG00000024892	Pcx	pyruvate carboxylase [Source:MGI Symbol;Acc:MGI:97520]	2.41543	0.00175641
ENSMUSG00000073700	Klhl21	kelch-like 21 [Source:MGI Symbol;Acc:MGI:1919288]	2.41313	5.76963e-07
ENSMUSG00000053746	Ptrh1	peptidyl-tRNA hydrolase 1 homolog (S. cerevisiae) [Source:MGI Symbol;Acc:MGI:1913779]	2.41008	0.000191577
ENSMUSG00000028121	Bcar3	breast cancer anti-estrogen resistance 3 [Source:MGI Symbol;Acc:MGI:1352501]	2.41	0.0181597
ENSMUSG00000026586	Prrx1	paired related homeobox 1 [Source:MGI Symbol;Acc:MGI:97712]	2.40916	0.0184632
ENSMUSG00000078881	Gm14434	predicted gene 14434 [Source:MGI Symbol;Acc:MGI:3702417]	2.40758	0.00489505
ENSMUSG00000001657	Hoxc8	homeobox C8 [Source:MGI Symbol;Acc:MGI:96198]	2.40455	0.00452508
ENSMUSG00000026796	Fam129b	family with sequence similarity 129 member B [Source:MGI Symbol;Acc:MGI:2442910]	2.40161	1.14237e-06
ENSMUSG00000028124	Gclm	glutamate-cysteine ligase modifier subunit [Source:MGI Symbol;Acc:MGI:104995]	2.40136	3.02529e-05
ENSMUSG00000031825	Crispld2	cysteine-rich secretory protein LCCL domain containing 2 [Source:MGI Symbol;Acc:MGI:1926142]	2.40045	0.038614
ENSMUSG00000016283	H2-M2	histocompatibility 2 M region locus 2 [Source:MGI Symbol;Acc:MGI:95914]	2.39954	0.00038369
ENSMUSG00000056749	Nfil3	nuclear factor interleukin 3 regulated [Source:MGI Symbol;Acc:MGI:109495]	2.39939	1.47862e-05
ENSMUSG00000015652	Steap1	six transmembrane epithelial antigen of the prostate 1 [Source:MGI Symbol;Acc:MGI:1917608]	2.39818	0.00974704
ENSMUSG00000062093	Gm10110	predicted gene 10110 [Source:MGI Symbol;Acc:MGI:3641718]	2.39759	7.38161e-05
ENSMUSG00000024359	Hspa9	heat shock protein 9 [Source:MGI Symbol;Acc:MGI:96245]	2.39753	1.9414e-06
ENSMUSG00000039813	Tbc1d2	TBC1 domain family member 2 [Source:MGI Symbol;Acc:MGI:2652885]	2.39694	0.00371242
ENSMUSG00000042197	Zfp451	zinc finger protein 451 [Source:MGI Symbol;Acc:MGI:2137896]	2.39638	5.72795e-05
ENSMUSG00000044231	Nhlrc1	NHL repeat containing 1 [Source:MGI Symbol;Acc:MGI:2145264]	2.39614	4.09783e-05
ENSMUSG00000041278	Ttc1	tetratricopeptide repeat domain 1 [Source:MGI Symbol;Acc:MGI:1914077]	2.39509	1.73432e-05
ENSMUSG00000094475	Gm11007	predicted gene 11007 [Source:MGI Symbol;Acc:MGI:3779223]	2.39361	0.00373673
ENSMUSG00000018143	Mafk	v-maf musculoaponeurotic fibrosarcoma oncogene family protein K (avian) [Source:MGI Symbol;Acc:MGI:99951]	2.39191	0.000205654
ENSMUSG00000051316	Taf7	TAF7 RNA polymerase II TATA box binding protein (TBP)-associated factor [Source:MGI Symbol;Acc:MGI:1346348]	2.39134	0.000195082
ENSMUSG00000007812	Zfp655	zinc finger protein 655 [Source:MGI Symbol;Acc:MGI:1919861]	2.39086	1.7475e-05
ENSMUSG00000028862	Map3k6	mitogen-activated protein kinase kinase kinase 6 [Source:MGI Symbol;Acc:MGI:1855691]	2.38866	1.20613e-05
ENSMUSG00000037868	Egr2	early growth response 2 [Source:MGI Symbol;Acc:MGI:95296]	2.38454	0.000875816
ENSMUSG00000027939	Nup210l	nucleoporin 210-like [Source:MGI Symbol;Acc:MGI:1924845]	2.38376	0.00581488
ENSMUSG00000025791	Pgm2	phosphoglucomutase 2 [Source:MGI Symbol;Acc:MGI:97565]	2.38315	3.88896e-06
ENSMUSG00000072941	Sod3	superoxide dismutase 3 extracellular [Source:MGI Symbol;Acc:MGI:103181]	2.38144	0.0186011
ENSMUSG00000034993	Vat1	vesicle amine transport protein 1 homolog (T californica) [Source:MGI Symbol;Acc:MGI:1349450]	2.37794	0.000270793
ENSMUSG00000057666	Gapdh	glyceraldehyde-3-phosphate dehydrogenase [Source:MGI Symbol;Acc:MGI:95640]	2.37348	0.00335844
ENSMUSG00000003032	Klf4	Kruppel-like factor 4 (gut) [Source:MGI Symbol;Acc:MGI:1342287]	2.37235	0.0251256
ENSMUSG00000055371	Stam2	signal transducing adaptor molecule (SH3 domain and ITAM motif) 2 [Source:MGI Symbol;Acc:MGI:1929100]	2.37226	2.10308e-06
ENSMUSG00000039372	March4	membrane-associated ring finger (C3HC4) 4 [Source:MGI Symbol;Acc:MGI:2683550]	2.36868	0.000846894
ENSMUSG00000001707	Eef1e1	eukaryotic translation elongation factor 1 epsilon 1 [Source:MGI Symbol;Acc:MGI:1913393]	2.36348	7.93738e-07
ENSMUSG00000051146	Camk2n2	calcium/calmodulin-dependent protein kinase II inhibitor 2 [Source:MGI Symbol;Acc:MGI:1920297]	2.35995	0.002863
ENSMUSG00000048965	Mrgpre	MAS-related GPR member E [Source:MGI Symbol;Acc:MGI:2441884]	2.35787	0.0346087
ENSMUSG00000071064	Zfp827	zinc finger protein 827 [Source:MGI Symbol;Acc:MGI:2444807]	2.35654	0.00231657
ENSMUSG00000000627	Sema4f	sema domain immunoglobulin domain (Ig) TM domain and short cytoplasmic domain [Source:MGI Symbol;Acc:MGI:1340055]	2.35616	0.0104158
ENSMUSG00000032497	Lrrfip2	leucine rich repeat (in FLII) interacting protein 2 [Source:MGI Symbol;Acc:MGI:1918518]	2.35329	7.41141e-07
ENSMUSG00000078898	Gm4723	predicted gene 4723 [Source:MGI Symbol;Acc:MGI:3782903]	2.3529	0.00010621
ENSMUSG00000004446	Bid	BH3 interacting domain death agonist [Source:MGI Symbol;Acc:MGI:108093]	2.35205	1.90502e-06
ENSMUSG00000042745	Id1	inhibitor of DNA binding 1 [Source:MGI Symbol;Acc:MGI:96396]	2.35156	0.00553867
ENSMUSG00000050370	Ch25h	cholesterol 25-hydroxylase [Source:MGI Symbol;Acc:MGI:1333869]	2.34627	0.0210386
ENSMUSG00000024530	Slmo1	slowmo homolog 1 (Drosophila) [Source:MGI Symbol;Acc:MGI:2442865]	2.34513	0.00030372
ENSMUSG00000022818	Cyp2ab1	cytochrome P450 family 2 subfamily ab polypeptide 1 [Source:MGI Symbol;Acc:MGI:3644957]	2.33729	0.0022742
ENSMUSG00000047821	Trim16	tripartite motif-containing 16 [Source:MGI Symbol;Acc:MGI:2137356]	2.33578	4.62144e-05
ENSMUSG00000039196	Orm1	orosomucoid 1 [Source:MGI Symbol;Acc:MGI:97443]	2.33305	0.0211309
ENSMUSG00000024736	Tmem132a	transmembrane protein 132A [Source:MGI Symbol;Acc:MGI:2147810]	2.33204	0.000985773
ENSMUSG00000039431	Mtmr7	myotubularin related protein 7 [Source:MGI Symbol;Acc:MGI:1891693]	2.33138	7.68191e-06
ENSMUSG00000029201	Ugdh	UDP-glucose dehydrogenase [Source:MGI Symbol;Acc:MGI:1306785]	2.33135	1.73858e-05
ENSMUSG00000040606	Kazn	kazrin periplakin interacting protein [Source:MGI Symbol;Acc:MGI:1918779]	2.32849	0.000465974
ENSMUSG00000029641	Rasl11a	RAS-like family 11 member A [Source:MGI Symbol;Acc:MGI:1916145]	2.32459	0.0370135
ENSMUSG00000040133	Gpr176	G protein-coupled receptor 176 [Source:MGI Symbol;Acc:MGI:2685858]	2.32188	0.000136306
ENSMUSG00000042351	Grap2	GRB2-related adaptor protein 2 [Source:MGI Symbol;Acc:MGI:1333842]	2.32104	0.0322871
ENSMUSG00000038650	Rnh1	ribonuclease/angiogenin inhibitor 1 [Source:MGI Symbol;Acc:MGI:1195456]	2.32011	1.10137e-05
ENSMUSG00000022303	Dcstamp	dentrocyte expressed seven transmembrane protein [Source:MGI Symbol;Acc:MGI:1923016]	2.31896	0.00769299
ENSMUSG00000026479	Lamc2	laminin gamma 2 [Source:MGI Symbol;Acc:MGI:99913]	2.31857	0.0183392
ENSMUSG00000097148	Gm3839	predicted pseudogene 3839 [Source:MGI Symbol;Acc:MGI:3782011]	2.31364	0.000195261
ENSMUSG00000025340	Rabgef1	RAB guanine nucleotide exchange factor (GEF) 1 [Source:MGI Symbol;Acc:MGI:1929459]	2.31204	7.25148e-05
ENSMUSG00000032567	Aste1	asteroid homolog 1 (Drosophila) [Source:MGI Symbol;Acc:MGI:1913845]	2.31031	9.29082e-05
ENSMUSG00000035105	Egln3	EGL nine homolog 3 (C. elegans) [Source:MGI Symbol;Acc:MGI:1932288]	2.31001	0.00947213
ENSMUSG00000020038	Cry1	cryptochrome 1 (photolyase-like) [Source:MGI Symbol;Acc:MGI:1270841]	2.30856	0.0044073
ENSMUSG00000026749	Nek6	NIMA (never in mitosis gene a)-related expressed kinase 6 [Source:MGI Symbol;Acc:MGI:1891638]	2.30691	0.000767965
ENSMUSG00000030591	Psmd8	proteasome (prosome macropain) 26S subunit non-ATPase 8 [Source:MGI Symbol;Acc:MGI:1888669]	2.30505	8.25118e-07
ENSMUSG00000024640	Psat1	phosphoserine aminotransferase 1 [Source:MGI Symbol;Acc:MGI:2183441]	2.30179	0.0051654
ENSMUSG00000021965	Ska3	spindle and kinetochore associated complex subunit 3 [Source:MGI Symbol;Acc:MGI:3041235]	2.30106	0.00257086
ENSMUSG00000032826	Ank2	ankyrin 2 brain [Source:MGI Symbol;Acc:MGI:88025]	2.30033	0.000692654
ENSMUSG00000028111	Ctsk	cathepsin K [Source:MGI Symbol;Acc:MGI:107823]	2.29955	0.024215
ENSMUSG00000038866	Zcchc2	zinc finger CCHC domain containing 2 [Source:MGI Symbol;Acc:MGI:2444114]	2.29938	1.20168e-05
ENSMUSG00000051650	B3gnt2	UDP-GlcNAc:betaGal beta-13-N-acetylglucosaminyltransferase 2 [Source:MGI Symbol;Acc:MGI:1889505]	2.29924	0.00124102
ENSMUSG00000049719	Prss46	protease serine 46 [Source:MGI Symbol;Acc:MGI:1921556]	2.29554	0.0029627
ENSMUSG00000022125	Cln5	ceroid-lipofuscinosis neuronal 5 [Source:MGI Symbol;Acc:MGI:2442253]	2.29492	2.97128e-07
ENSMUSG00000007379	Dennd2c	DENN/MADD domain containing 2C [Source:MGI Symbol;Acc:MGI:3036254]	2.29472	0.000187303
ENSMUSG00000031490	Eif4ebp1	eukaryotic translation initiation factor 4E binding protein 1 [Source:MGI Symbol;Acc:MGI:103267]	2.2918	1.12242e-05
ENSMUSG00000023272	Creld2	cysteine-rich with EGF-like domains 2 [Source:MGI Symbol;Acc:MGI:1923987]	2.29063	0.000139096
ENSMUSG00000029186	Pi4k2b	phosphatidylinositol 4-kinase type 2 beta [Source:MGI Symbol;Acc:MGI:1914323]	2.28939	2.7799e-05
ENSMUSG00000058152	Chsy3	chondroitin sulfate synthase 3 [Source:MGI Symbol;Acc:MGI:1926173]	2.28671	0.00106167
ENSMUSG00000050737	Ptges	prostaglandin E synthase [Source:MGI Symbol;Acc:MGI:1927593]	2.28562	0.0168249
ENSMUSG00000059401	Mamld1	mastermind-like domain containing 1 [Source:MGI Symbol;Acc:MGI:3045303]	2.28505	5.52861e-05
ENSMUSG00000025608	Podxl	podocalyxin-like [Source:MGI Symbol;Acc:MGI:1351317]	2.28477	0.0491863
ENSMUSG00000036537	Rnf113a1	ring finger protein 113A1 [Source:MGI Symbol;Acc:MGI:1917192]	2.2813	9.28073e-06
ENSMUSG00000026869	Psmd5	proteasome (prosome macropain) 26S subunit non-ATPase 5 [Source:MGI Symbol;Acc:MGI:1914248]	2.274	5.57848e-08
ENSMUSG00000090093	Gm14399	predicted gene 14399 [Source:MGI Symbol;Acc:MGI:3650082]	2.27259	0.000150945
ENSMUSG00000078485	Plekhn1	pleckstrin homology domain containing family N member 1 [Source:MGI Symbol;Acc:MGI:2387630]	2.27213	1.4105e-05
ENSMUSG00000029780	Nt5c3	5'-nucleotidase cytosolic III [Source:MGI Symbol;Acc:MGI:1927186]	2.27127	3.59145e-05
ENSMUSG00000078866	Gm14420	predicted gene 14420 [Source:MGI Symbol;Acc:MGI:3652255]	2.27002	5.30423e-05
ENSMUSG00000053137	Mapk11	mitogen-activated protein kinase 11 [Source:MGI Symbol;Acc:MGI:1338024]	2.26873	0.00128057
ENSMUSG00000003955	Fam162a	family with sequence similarity 162 member A [Source:MGI Symbol;Acc:MGI:1917436]	2.26673	0.000166081
ENSMUSG00000039960	Rhou	ras homolog gene family member U [Source:MGI Symbol;Acc:MGI:1916831]	2.2667	0.0216764
ENSMUSG00000056671	Prelid2	PRELI domain containing 2 [Source:MGI Symbol;Acc:MGI:1924869]	2.26539	0.000552989
ENSMUSG00000006527	Sfmbt1	Scm-like with four mbt domains 1 [Source:MGI Symbol;Acc:MGI:1859609]	2.26512	7.44102e-06
ENSMUSG00000023349	Clec4n	C-type lectin domain family 4 member n [Source:MGI Symbol;Acc:MGI:1861231]	2.26259	0.00704263
ENSMUSG00000046997	Spsb4	splA/ryanodine receptor domain and SOCS box containing 4 [Source:MGI Symbol;Acc:MGI:2183445]	2.26024	0.000187303
ENSMUSG00000037827	Gm5884	predicted pseudogene 5884 [Source:MGI Symbol;Acc:MGI:3644646]	2.25891	0.000263835
ENSMUSG00000022945	Chaf1b	chromatin assembly factor 1 subunit B (p60) [Source:MGI Symbol;Acc:MGI:1314881]	2.25872	0.00909923
ENSMUSG00000023048	Prr13	proline rich 13 [Source:MGI Symbol;Acc:MGI:1913401]	2.25839	1.8445e-08
ENSMUSG00000050335	Lgals3	lectin galactose binding soluble 3 [Source:MGI Symbol;Acc:MGI:96778]	2.25808	0.000947188
ENSMUSG00000053175	Bcl3	B cell leukemia/lymphoma 3 [Source:MGI Symbol;Acc:MGI:88140]	2.25794	1.64748e-05
ENSMUSG00000030595	Nfkbib	nuclear factor of kappa light polypeptide gene enhancer in B cells inhibitor beta [Source:MGI Symbol;Acc:MGI:104752]	2.25641	6.4444e-06
ENSMUSG00000027534	Snx16	sorting nexin 16 [Source:MGI Symbol;Acc:MGI:1921968]	2.25571	4.73268e-05
ENSMUSG00000040325	Vprbp	Vpr (HIV-1) binding protein [Source:MGI Symbol;Acc:MGI:2445220]	2.2518	7.88419e-05
ENSMUSG00000078889	Gm14288	predicted gene 14288 [Source:MGI Symbol;Acc:MGI:3706570]	2.2509	0.000484792
ENSMUSG00000029530	Ccr9	chemokine (C-C motif) receptor 9 [Source:MGI Symbol;Acc:MGI:1341902]	2.24725	0.00123713
ENSMUSG00000016496	Cd274	CD274 antigen [Source:MGI Symbol;Acc:MGI:1926446]	2.24659	0.000813377
ENSMUSG00000030587	2200002D01Rik	RIKEN cDNA 2200002D01 gene [Source:MGI Symbol;Acc:MGI:1919525]	2.24515	0.0242827
ENSMUSG00000025981	Coq10b	coenzyme Q10 homolog B (S. cerevisiae) [Source:MGI Symbol;Acc:MGI:1915126]	2.24484	4.21116e-05
ENSMUSG00000078899	Gm4631	predicted gene 4631 [Source:MGI Symbol;Acc:MGI:3782813]	2.24341	5.15816e-06
ENSMUSG00000051341	Zfp52	zinc finger protein 52 [Source:MGI Symbol;Acc:MGI:99199]	2.24321	5.45289e-06
ENSMUSG00000036904	Fzd8	frizzled homolog 8 (Drosophila) [Source:MGI Symbol;Acc:MGI:108460]	2.24161	0.00114376
ENSMUSG00000031779	Ccl22	chemokine (C-C motif) ligand 22 [Source:MGI Symbol;Acc:MGI:1306779]	2.24014	0.00602867
ENSMUSG00000054321	Taf4b	TAF4B RNA polymerase II TATA box binding protein (TBP)-associated factor [Source:MGI Symbol;Acc:MGI:2152345]	2.2383	0.00631857
ENSMUSG00000022263	Trio	triple functional domain (PTPRF interacting) [Source:MGI Symbol;Acc:MGI:1927230]	2.23452	0.000428542
ENSMUSG00000024404	Riok3	RIO kinase 3 [Source:MGI Symbol;Acc:MGI:1914128]	2.23402	4.27477e-07
ENSMUSG00000028327	1300002K09Rik	RIKEN cDNA 1300002K09 gene [Source:MGI Symbol;Acc:MGI:1921402]	2.23314	0.0344514
ENSMUSG00000024691	Fam111a	family with sequence similarity 111 member A [Source:MGI Symbol;Acc:MGI:1915508]	2.231	0.000733875
ENSMUSG00000081058	Hist2h3c2	histone cluster 2 H3c2 [Source:MGI Symbol;Acc:MGI:2448357]	2.22918	0.00249546
ENSMUSG00000063889	Crem	cAMP responsive element modulator [Source:MGI Symbol;Acc:MGI:88495]	2.22889	0.00425248
ENSMUSG00000032575	Manf	mesencephalic astrocyte-derived neurotrophic factor [Source:MGI Symbol;Acc:MGI:1922090]	2.22417	5.75631e-05
ENSMUSG00000074519	Etohi1	ethanol induced 1 [Source:MGI Symbol;Acc:MGI:1261426]	2.22329	0.0015717
ENSMUSG00000027408	Cpxm1	carboxypeptidase X 1 (M14 family) [Source:MGI Symbol;Acc:MGI:1934569]	2.22308	0.020244
ENSMUSG00000016239	Lonrf3	LON peptidase N-terminal domain and ring finger 3 [Source:MGI Symbol;Acc:MGI:1921615]	2.2226	0.00017102
ENSMUSG00000025139	Tollip	toll interacting protein [Source:MGI Symbol;Acc:MGI:1891808]	2.22206	2.12454e-06
ENSMUSG00000034912	Mdga2	MAM domain containing glycosylphosphatidylinositol anchor 2 [Source:MGI Symbol;Acc:MGI:2444706]	2.22086	0.00357998
ENSMUSG00000053192	Mllt11	myeloid/lymphoid or mixed-lineage leukemia (trithorax homolog Drosophila); translocated to 11 [Source:MGI Symbol;Acc:MGI:1929671]	2.21964	4.68886e-05
ENSMUSG00000048521	Cxcr6	chemokine (C-X-C motif) receptor 6 [Source:MGI Symbol;Acc:MGI:1934582]	2.21807	0.0479887
ENSMUSG00000010755	Cars	cysteinyl-tRNA synthetase [Source:MGI Symbol;Acc:MGI:1351477]	2.21714	3.18763e-05
ENSMUSG00000017400	Stac2	SH3 and cysteine rich domain 2 [Source:MGI Symbol;Acc:MGI:2144518]	2.21613	0.0100254
ENSMUSG00000043702	Pde12	phosphodiesterase 12 [Source:MGI Symbol;Acc:MGI:2443226]	2.21317	7.08726e-05
ENSMUSG00000057530	Ece1	endothelin converting enzyme 1 [Source:MGI Symbol;Acc:MGI:1101357]	2.2112	2.71525e-05
ENSMUSG00000002658	Gtf2f1	general transcription factor IIF polypeptide 1 [Source:MGI Symbol;Acc:MGI:1923848]	2.20936	1.58137e-06
ENSMUSG00000037366	Pafah2	platelet-activating factor acetylhydrolase 2 [Source:MGI Symbol;Acc:MGI:2140321]	2.2085	5.21749e-05
ENSMUSG00000042712	Wbp5	WW domain binding protein 5 [Source:MGI Symbol;Acc:MGI:109567]	2.207	1.51397e-05
ENSMUSG00000030443	Zfp583	zinc finger protein 583 [Source:MGI Symbol;Acc:MGI:2682297]	2.20619	4.8419e-05
ENSMUSG00000026672	Optn	optineurin [Source:MGI Symbol;Acc:MGI:1918898]	2.20533	0.000389853
ENSMUSG00000054256	Msi1	musashi RNA-binding protein 1 [Source:MGI Symbol;Acc:MGI:107376]	2.20472	0.00452215
ENSMUSG00000020120	Plek	pleckstrin [Source:MGI Symbol;Acc:MGI:1860485]	2.20431	0.002008
ENSMUSG00000027298	Tyro3	TYRO3 protein tyrosine kinase 3 [Source:MGI Symbol;Acc:MGI:104294]	2.20392	0.00215641
ENSMUSG00000024395	Lims2	LIM and senescent cell antigen like domains 2 [Source:MGI Symbol;Acc:MGI:2385067]	2.20204	0.000978752
ENSMUSG00000021318	Gli3	GLI-Kruppel family member GLI3 [Source:MGI Symbol;Acc:MGI:95729]	2.20202	0.0494323
ENSMUSG00000022947	Cbr3	carbonyl reductase 3 [Source:MGI Symbol;Acc:MGI:1309992]	2.19957	6.09363e-07
ENSMUSG00000021693	Kif2a	kinesin family member 2A [Source:MGI Symbol;Acc:MGI:108390]	2.19713	0.000406624
ENSMUSG00000072623	Zfp9	zinc finger protein 9 [Source:MGI Symbol;Acc:MGI:99210]	2.1959	0.000716653
ENSMUSG00000002825	Qtrt1	queuine tRNA-ribosyltransferase 1 [Source:MGI Symbol;Acc:MGI:1931441]	2.19506	3.31509e-05
ENSMUSG00000078901	Gm14440	predicted gene 14440 [Source:MGI Symbol;Acc:MGI:3702430]	2.1914	5.09428e-05
ENSMUSG00000035357	Pdzrn3	PDZ domain containing RING finger 3 [Source:MGI Symbol;Acc:MGI:1933157]	2.18783	0.0104203
ENSMUSG00000028156	Eif4e	eukaryotic translation initiation factor 4E [Source:MGI Symbol;Acc:MGI:95305]	2.18768	7.96458e-07
ENSMUSG00000006221	Hspb7	heat shock protein family member 7 (cardiovascular) [Source:MGI Symbol;Acc:MGI:1352494]	2.18754	0.00973068
ENSMUSG00000031960	Aars	alanyl-tRNA synthetase [Source:MGI Symbol;Acc:MGI:2384560]	2.18754	4.528e-06
ENSMUSG00000024750	Zfand5	zinc finger AN1-type domain 5 [Source:MGI Symbol;Acc:MGI:1278334]	2.1861	3.79404e-05
ENSMUSG00000050812	AI314180	expressed sequence AI314180 [Source:MGI Symbol;Acc:MGI:2140220]	2.18143	2.36372e-06
ENSMUSG00000020108	Ddit4	DNA-damage-inducible transcript 4 [Source:MGI Symbol;Acc:MGI:1921997]	2.18085	0.00466016
ENSMUSG00000026509	Capn2	calpain 2 [Source:MGI Symbol;Acc:MGI:88264]	2.18018	1.84896e-05
ENSMUSG00000035372	1810055G02Rik	RIKEN cDNA 1810055G02 gene [Source:MGI Symbol;Acc:MGI:1919306]	2.17477	0.000104012
ENSMUSG00000014782	Plekhg4	pleckstrin homology domain containing family G (with RhoGef domain) member 4 [Source:MGI Symbol;Acc:MGI:2142544]	2.17445	0.0371916
ENSMUSG00000003541	Ier3	immediate early response 3 [Source:MGI Symbol;Acc:MGI:104814]	2.17272	0.0186329
ENSMUSG00000035969	Rusc2	RUN and SH3 domain containing 2 [Source:MGI Symbol;Acc:MGI:2140371]	2.17218	6.79989e-06
ENSMUSG00000066800	Rnasel	ribonuclease L (2' 5'-oligoisoadenylate synthetase-dependent) [Source:MGI Symbol;Acc:MGI:1098272]	2.1714	0.00256667
ENSMUSG00000057469	E2f6	E2F transcription factor 6 [Source:MGI Symbol;Acc:MGI:1354159]	2.17096	8.87525e-08
ENSMUSG00000033039	Micall1	microtubule associated monooxygenase calponin and LIM domain containing -like 1 [Source:MGI Symbol;Acc:MGI:105870]	2.17087	5.86205e-08
ENSMUSG00000022865	Cxadr	coxsackie virus and adenovirus receptor [Source:MGI Symbol;Acc:MGI:1201679]	2.16955	0.0146288
ENSMUSG00000069910	Spdl1	spindle apparatus coiled-coil protein 1 [Source:MGI Symbol;Acc:MGI:1917635]	2.16907	0.0143786
ENSMUSG00000075012	Fjx1	four jointed box 1 (Drosophila) [Source:MGI Symbol;Acc:MGI:1341907]	2.16515	0.0216189
ENSMUSG00000042677	Zc3h12a	zinc finger CCCH type containing 12A [Source:MGI Symbol;Acc:MGI:2385891]	2.16514	1.77399e-05
ENSMUSG00000078897	Gm4724	predicted gene 4724 [Source:MGI Symbol;Acc:MGI:3782904]	2.16458	6.57894e-05
ENSMUSG00000003849	Nqo1	NAD(P)H dehydrogenase quinone 1 [Source:MGI Symbol;Acc:MGI:103187]	2.16343	0.00407116
ENSMUSG00000040624	Plekhg1	pleckstrin homology domain containing family G (with RhoGef domain) member 1 [Source:MGI Symbol;Acc:MGI:2676551]	2.16151	2.50951e-06
ENSMUSG00000076441	Ass1	argininosuccinate synthetase 1 [Source:MGI Symbol;Acc:MGI:88090]	2.16079	0.000116273
ENSMUSG00000090673	Gm340	predicted gene 340 [Source:MGI Symbol;Acc:MGI:2685186]	2.15909	0.00126536
ENSMUSG00000041617	Ccdc74a	coiled-coil domain containing 74A [Source:MGI Symbol;Acc:MGI:1919565]	2.15655	0.00193651
ENSMUSG00000032363	Adamts7	a disintegrin-like and metallopeptidase (reprolysin type) with thrombospondin type 1 motif 7 [Source:MGI Symbol;Acc:MGI:1347346]	2.15516	0.0414957
ENSMUSG00000073866	B430319F04Rik	RIKEN cDNA B430319F04 gene [Source:MGI Symbol;Acc:MGI:3588258]	2.15344	0.00119808
ENSMUSG00000021892	Sh3bp5	SH3-domain binding protein 5 (BTK-associated) [Source:MGI Symbol;Acc:MGI:1344391]	2.15232	0.000322601
ENSMUSG00000074802	Gas2l3	growth arrest-specific 2 like 3 [Source:MGI Symbol;Acc:MGI:1918780]	2.15208	3.57122e-05
ENSMUSG00000033530	Ttc7b	tetratricopeptide repeat domain 7B [Source:MGI Symbol;Acc:MGI:2144724]	2.14868	7.1237e-05
ENSMUSG00000094786	Gm14403	predicted gene 14403 [Source:MGI Symbol;Acc:MGI:3649813]	2.14637	0.0116746
ENSMUSG00000018800	Abca5	ATP-binding cassette sub-family A (ABC1) member 5 [Source:MGI Symbol;Acc:MGI:2386607]	2.14343	0.000491713
ENSMUSG00000095545	Gm4245	predicted gene 4245 [Source:MGI Symbol;Acc:MGI:3782422]	2.14312	0.00225844
ENSMUSG00000031799	Tpm4	tropomyosin 4 [Source:MGI Symbol;Acc:MGI:2449202]	2.14161	2.99093e-07
ENSMUSG00000042743	Sgtb	small glutamine-rich tetratricopeptide repeat (TPR)-containing beta [Source:MGI Symbol;Acc:MGI:2444615]	2.1408	0.00126536
ENSMUSG00000074364	Ehd2	EH-domain containing 2 [Source:MGI Symbol;Acc:MGI:2154274]	2.14063	0.00491904
ENSMUSG00000068749	Psma5	proteasome (prosome macropain) subunit alpha type 5 [Source:MGI Symbol;Acc:MGI:1347009]	2.13998	3.37931e-08
ENSMUSG00000036693	Nop14	NOP14 nucleolar protein [Source:MGI Symbol;Acc:MGI:1922666]	2.13938	7.75097e-07
ENSMUSG00000051246	Msantd1	Myb/SANT-like DNA-binding domain containing 1 [Source:MGI Symbol;Acc:MGI:2684990]	2.1382	0.0223195
ENSMUSG00000037960	1110007C09Rik	RIKEN cDNA 1110007C09 gene [Source:MGI Symbol;Acc:MGI:1915730]	2.13532	9.56035e-07
ENSMUSG00000026135	Zfp142	zinc finger protein 142 [Source:MGI Symbol;Acc:MGI:1924514]	2.13421	1.0625e-05
ENSMUSG00000022325	Pop1	processing of precursor 1 ribonuclease P/MRP family (S. cerevisiae) [Source:MGI Symbol;Acc:MGI:1914974]	2.13321	1.03995e-06
ENSMUSG00000022295	Atp6v1c1	ATPase H+ transporting lysosomal V1 subunit C1 [Source:MGI Symbol;Acc:MGI:1913585]	2.13217	5.25942e-05
ENSMUSG00000026536	Mnda	myeloid cell nuclear differentiation antigen [Source:MGI Symbol;Acc:MGI:3041120]	2.13129	6.24795e-05
ENSMUSG00000024583	Txnl1	thioredoxin-like 1 [Source:MGI Symbol;Acc:MGI:1860078]	2.12892	1.56958e-07
ENSMUSG00000026229	Psmd1	proteasome (prosome macropain) 26S subunit non-ATPase 1 [Source:MGI Symbol;Acc:MGI:1917497]	2.12682	1.25444e-07
ENSMUSG00000072573	Gm10369	predicted gene 10369 [Source:MGI Symbol;Acc:MGI:3642774]	2.12565	0.0350656
ENSMUSG00000031485	Prosc	proline synthetase co-transcribed [Source:MGI Symbol;Acc:MGI:1891207]	2.12479	0.000312275
ENSMUSG00000027333	Smox	spermine oxidase [Source:MGI Symbol;Acc:MGI:2445356]	2.1221	5.28427e-06
ENSMUSG00000026875	Traf1	TNF receptor-associated factor 1 [Source:MGI Symbol;Acc:MGI:101836]	2.1158	0.00399434
ENSMUSG00000042870	Tom1	target of myb1 homolog (chicken) [Source:MGI Symbol;Acc:MGI:1338026]	2.11524	8.70534e-06
ENSMUSG00000011257	Pabpc4	poly(A) binding protein cytoplasmic 4 [Source:MGI Symbol;Acc:MGI:2385206]	2.11499	4.48164e-05
ENSMUSG00000004099	Dnmt1	DNA methyltransferase (cytosine-5) 1 [Source:MGI Symbol;Acc:MGI:94912]	2.11418	6.25468e-07
ENSMUSG00000027610	Gss	glutathione synthetase [Source:MGI Symbol;Acc:MGI:95852]	2.11179	0.000127969
ENSMUSG00000032724	Abtb2	ankyrin repeat and BTB (POZ) domain containing 2 [Source:MGI Symbol;Acc:MGI:2139365]	2.10911	0.0157566
ENSMUSG00000038539	Atf5	activating transcription factor 5 [Source:MGI Symbol;Acc:MGI:2141857]	2.10784	1.98103e-05
ENSMUSG00000030747	Dgat2	diacylglycerol O-acyltransferase 2 [Source:MGI Symbol;Acc:MGI:1915050]	2.10558	0.00303585
ENSMUSG00000026979	Psd4	pleckstrin and Sec7 domain containing 4 [Source:MGI Symbol;Acc:MGI:2674093]	2.10548	0.0015943
ENSMUSG00000078870	Gm14410	predicted gene 14410 [Source:MGI Symbol;Acc:MGI:3709158]	2.10473	0.00637907
ENSMUSG00000018001	Cyth3	cytohesin 3 [Source:MGI Symbol;Acc:MGI:1335107]	2.10437	1.37535e-05
ENSMUSG00000041153	Osgin2	oxidative stress induced growth inhibitor family member 2 [Source:MGI Symbol;Acc:MGI:2384798]	2.1037	0.00256968
ENSMUSG00000032254	Kif23	kinesin family member 23 [Source:MGI Symbol;Acc:MGI:1919069]	2.10177	0.0255092
ENSMUSG00000020720	Psmd12	proteasome (prosome macropain) 26S subunit non-ATPase 12 [Source:MGI Symbol;Acc:MGI:1914247]	2.09991	5.17716e-08
ENSMUSG00000030214	Plbd1	phospholipase B domain containing 1 [Source:MGI Symbol;Acc:MGI:1914107]	2.09783	0.0327777
ENSMUSG00000046034	Fam105b	family with sequence similarity 105 member B [Source:MGI Symbol;Acc:MGI:3577015]	2.09486	3.04127e-05
ENSMUSG00000089774	Slc5a3	solute carrier family 5 (inositol transporters) member 3 [Source:MGI Symbol;Acc:MGI:1858226]	2.09455	0.0222222
ENSMUSG00000027254	Map1a	microtubule-associated protein 1 A [Source:MGI Symbol;Acc:MGI:1306776]	2.0942	0.000119692
ENSMUSG00000001228	Uhrf1	ubiquitin-like containing PHD and RING finger domains 1 [Source:MGI Symbol;Acc:MGI:1338889]	2.09357	0.0127738
ENSMUSG00000038217	Tlcd2	TLC domain containing 2 [Source:MGI Symbol;Acc:MGI:1917141]	2.09208	0.000226278
ENSMUSG00000040177	2310057M21Rik	RIKEN cDNA 2310057M21 gene [Source:MGI Symbol;Acc:MGI:1915527]	2.09068	3.67915e-05
ENSMUSG00000028949	Smarcd3	SWI/SNF related matrix associated actin dependent regulator of chromatin subfamily d member 3 [Source:MGI Symbol;Acc:MGI:1914243]	2.09026	0.000325848
ENSMUSG00000022838	Eaf2	ELL associated factor 2 [Source:MGI Symbol;Acc:MGI:2146616]	2.09025	0.0241744
ENSMUSG00000035725	Prkx	protein kinase X-linked [Source:MGI Symbol;Acc:MGI:1309999]	2.0894	0.00040496
ENSMUSG00000030748	Il4ra	interleukin 4 receptor alpha [Source:MGI Symbol;Acc:MGI:105367]	2.08768	0.00443004
ENSMUSG00000018848	Rars	arginyl-tRNA synthetase [Source:MGI Symbol;Acc:MGI:1914297]	2.08691	2.93209e-06
ENSMUSG00000061024	Rrs1	RRS1 ribosome biogenesis regulator homolog (S. cerevisiae) [Source:MGI Symbol;Acc:MGI:1929721]	2.08638	3.94191e-07
ENSMUSG00000029223	Uchl1	ubiquitin carboxy-terminal hydrolase L1 [Source:MGI Symbol;Acc:MGI:103149]	2.08618	0.00114216
ENSMUSG00000025980	Hspd1	heat shock protein 1 (chaperonin) [Source:MGI Symbol;Acc:MGI:96242]	2.08595	3.27655e-06
ENSMUSG00000034573	Ptpn13	protein tyrosine phosphatase non-receptor type 13 [Source:MGI Symbol;Acc:MGI:103293]	2.08565	0.000788623
ENSMUSG00000078886	Gm2026	predicted gene 2026 [Source:MGI Symbol;Acc:MGI:3780195]	2.08463	0.000147957
ENSMUSG00000042289	Hsd3b7	hydroxy-delta-5-steroid dehydrogenase 3 beta- and steroid delta-isomerase 7 [Source:MGI Symbol;Acc:MGI:2141879]	2.08458	5.57848e-08
ENSMUSG00000055612	Cdca7	cell division cycle associated 7 [Source:MGI Symbol;Acc:MGI:1914203]	2.0824	0.000763585
ENSMUSG00000021773	Comtd1	catechol-O-methyltransferase domain containing 1 [Source:MGI Symbol;Acc:MGI:1916406]	2.08202	0.00177416
ENSMUSG00000054252	Fgfr3	fibroblast growth factor receptor 3 [Source:MGI Symbol;Acc:MGI:95524]	2.08153	0.0135944
ENSMUSG00000006599	Gtf2h1	general transcription factor II H polypeptide 1 [Source:MGI Symbol;Acc:MGI:1277216]	2.08077	9.83995e-06
ENSMUSG00000030309	Caprin2	caprin family member 2 [Source:MGI Symbol;Acc:MGI:2448541]	2.07997	0.000634437
ENSMUSG00000079334	Nat6	N-acetyltransferase 6 [Source:MGI Symbol;Acc:MGI:1888902]	2.07893	6.90732e-07
ENSMUSG00000026131	Dst	dystonin [Source:MGI Symbol;Acc:MGI:104627]	2.0778	0.000318423
ENSMUSG00000022150	Dab2	disabled 2 mitogen-responsive phosphoprotein [Source:MGI Symbol;Acc:MGI:109175]	2.07294	0.00892824
ENSMUSG00000031146	Plp2	proteolipid protein 2 [Source:MGI Symbol;Acc:MGI:1298382]	2.07047	3.409e-06
ENSMUSG00000058704	Memo1	mediator of cell motility 1 [Source:MGI Symbol;Acc:MGI:1924140]	2.07038	2.65989e-06
ENSMUSG00000038059	Smim3	small integral membrane protein 3 [Source:MGI Symbol;Acc:MGI:1917088]	2.06899	2.75043e-05
ENSMUSG00000027438	Napb	N-ethylmaleimide sensitive fusion protein attachment protein beta [Source:MGI Symbol;Acc:MGI:104562]	2.06756	0.000105171
ENSMUSG00000026956	Uap1l1	UDP-N-acteylglucosamine pyrophosphorylase 1-like 1 [Source:MGI Symbol;Acc:MGI:2443318]	2.06715	0.00033785
ENSMUSG00000049950	Rpp38	ribonuclease P/MRP 38 subunit [Source:MGI Symbol;Acc:MGI:2443607]	2.06683	2.3255e-06
ENSMUSG00000034168	Irf2bpl	interferon regulatory factor 2 binding protein-like [Source:MGI Symbol;Acc:MGI:2442463]	2.06631	1.86891e-05
ENSMUSG00000015656	Hspa8	heat shock protein 8 [Source:MGI Symbol;Acc:MGI:105384]	2.06597	0.000341495
ENSMUSG00000016487	Ppfibp1	PTPRF interacting protein binding protein 1 (liprin beta 1) [Source:MGI Symbol;Acc:MGI:1914783]	2.06575	8.49427e-07
ENSMUSG00000003355	Fkbp11	FK506 binding protein 11 [Source:MGI Symbol;Acc:MGI:1913370]	2.0652	0.0225871
ENSMUSG00000029283	Cdc7	cell division cycle 7 (S. cerevisiae) [Source:MGI Symbol;Acc:MGI:1309511]	2.06497	0.0326197
ENSMUSG00000018417	Myo1b	myosin IB [Source:MGI Symbol;Acc:MGI:107752]	2.06151	5.09391e-05
ENSMUSG00000037907	Ankrd13b	ankyrin repeat domain 13b [Source:MGI Symbol;Acc:MGI:2144501]	2.06128	0.000561117
ENSMUSG00000036931	Nfkbid	nuclear factor of kappa light polypeptide gene enhancer in B cells inhibitor delta [Source:MGI Symbol;Acc:MGI:3041243]	2.05988	0.000599665
ENSMUSG00000072437	Nanos1	nanos homolog 1 (Drosophila) [Source:MGI Symbol;Acc:MGI:2669254]	2.05953	0.040417
ENSMUSG00000007440	Pcdha2	protocadherin alpha 2 [Source:MGI Symbol;Acc:MGI:2681880]	2.0594	0.0119878
ENSMUSG00000022114	Spry2	sprouty homolog 2 (Drosophila) [Source:MGI Symbol;Acc:MGI:1345138]	2.05872	0.00535616
ENSMUSG00000026204	Ptprn	protein tyrosine phosphatase receptor type N [Source:MGI Symbol;Acc:MGI:102765]	2.0578	0.00474771
ENSMUSG00000029313	Aff1	AF4/FMR2 family member 1 [Source:MGI Symbol;Acc:MGI:1100819]	2.05768	5.7568e-05
ENSMUSG00000050533	Gm9845	predicted pseudogene 9845 [Source:MGI Symbol;Acc:MGI:3704215]	2.0573	0.00155389
ENSMUSG00000051439	Cd14	CD14 antigen [Source:MGI Symbol;Acc:MGI:88318]	2.05459	0.0129963
ENSMUSG00000026398	Nr5a2	nuclear receptor subfamily 5 group A member 2 [Source:MGI Symbol;Acc:MGI:1346834]	2.05196	0.0170659
ENSMUSG00000027613	Eif6	eukaryotic translation initiation factor 6 [Source:MGI Symbol;Acc:MGI:1196288]	2.05174	6.95391e-07
ENSMUSG00000032374	Plod2	procollagen lysine 2-oxoglutarate 5-dioxygenase 2 [Source:MGI Symbol;Acc:MGI:1347007]	2.05086	0.000752189
ENSMUSG00000027351	Spred1	sprouty protein with EVH-1 domain 1 related sequence [Source:MGI Symbol;Acc:MGI:2150016]	2.04905	0.00235477
ENSMUSG00000042406	Atf4	activating transcription factor 4 [Source:MGI Symbol;Acc:MGI:88096]	2.04879	2.72536e-05
ENSMUSG00000042734	Ttc9	tetratricopeptide repeat domain 9 [Source:MGI Symbol;Acc:MGI:1916730]	2.04796	4.79969e-06
ENSMUSG00000031561	Tenm3	teneurin transmembrane protein 3 [Source:MGI Symbol;Acc:MGI:1345183]	2.04661	0.0297772
ENSMUSG00000024968	Rcor2	REST corepressor 2 [Source:MGI Symbol;Acc:MGI:1859854]	2.0462	0.0179965
ENSMUSG00000000915	Hip1r	huntingtin interacting protein 1 related [Source:MGI Symbol;Acc:MGI:1352504]	2.04575	0.011633
ENSMUSG00000024730	Ms4a8a	membrane-spanning 4-domains subfamily A member 8A [Source:MGI Symbol;Acc:MGI:1927657]	2.04508	0.00407158
ENSMUSG00000060038	Dhps	deoxyhypusine synthase [Source:MGI Symbol;Acc:MGI:2683592]	2.04331	8.07839e-06
ENSMUSG00000038806	Sde2	SDE2 telomere maintenance homolog (S. pombe) [Source:MGI Symbol;Acc:MGI:2384788]	2.04298	2.7882e-05
ENSMUSG00000031558	Slit2	slit homolog 2 (Drosophila) [Source:MGI Symbol;Acc:MGI:1315205]	2.0428	0.0029499
ENSMUSG00000020340	Cyfip2	cytoplasmic FMR1 interacting protein 2 [Source:MGI Symbol;Acc:MGI:1924134]	2.04247	0.000128956
ENSMUSG00000061186	Sfmbt2	Scm-like with four mbt domains 2 [Source:MGI Symbol;Acc:MGI:2447794]	2.04213	0.00770899
ENSMUSG00000028385	Snx30	sorting nexin family member 30 [Source:MGI Symbol;Acc:MGI:2443882]	2.04204	6.41517e-05
ENSMUSG00000027463	Slc52a3	solute carrier protein family 52 member 3 [Source:MGI Symbol;Acc:MGI:1916948]	2.04068	0.000724412
ENSMUSG00000038005	2700029M09Rik	RIKEN cDNA 2700029M09 gene [Source:MGI Symbol;Acc:MGI:1919862]	2.04035	0.000358911
ENSMUSG00000038587	Akap12	A kinase (PRKA) anchor protein (gravin) 12 [Source:MGI Symbol;Acc:MGI:1932576]	2.03935	0.00671912
ENSMUSG00000079735	NA	NA	2.03929	0.0203547
ENSMUSG00000020598	Nrcam	neuron-glia-CAM-related cell adhesion molecule [Source:MGI Symbol;Acc:MGI:104750]	2.03885	0.0406728
ENSMUSG00000089872	Rps6kc1	ribosomal protein S6 kinase polypeptide 1 [Source:MGI Symbol;Acc:MGI:2443419]	2.0386	3.06337e-05
ENSMUSG00000034377	Tulp4	tubby like protein 4 [Source:MGI Symbol;Acc:MGI:1916092]	2.03838	0.000581545
ENSMUSG00000021939	Ctsb	cathepsin B [Source:MGI Symbol;Acc:MGI:88561]	2.03826	0.000175239
ENSMUSG00000035441	Myo1d	myosin ID [Source:MGI Symbol;Acc:MGI:107728]	2.03679	0.00335581
ENSMUSG00000022500	Litaf	LPS-induced TN factor [Source:MGI Symbol;Acc:MGI:1929512]	2.03677	9.1324e-05
ENSMUSG00000037544	Dlgap5	discs large (Drosophila) homolog-associated protein 5 [Source:MGI Symbol;Acc:MGI:2183453]	2.03667	0.00269421
ENSMUSG00000047205	Dusp18	dual specificity phosphatase 18 [Source:MGI Symbol;Acc:MGI:1922469]	2.03566	2.69459e-05
ENSMUSG00000019970	Sgk1	serum/glucocorticoid regulated kinase 1 [Source:MGI Symbol;Acc:MGI:1340062]	2.03412	0.00131766
ENSMUSG00000045827	Serpinb9	serine (or cysteine) peptidase inhibitor clade B member 9 [Source:MGI Symbol;Acc:MGI:106603]	2.03169	0.000294087
ENSMUSG00000054150	Syne3	spectrin repeat containing nuclear envelope family member 3 [Source:MGI Symbol;Acc:MGI:2442408]	2.0314	9.54308e-05
ENSMUSG00000060950	Trmt61a	tRNA methyltransferase 61A [Source:MGI Symbol;Acc:MGI:2443487]	2.02955	1.01431e-05
ENSMUSG00000027238	Frmd5	FERM domain containing 5 [Source:MGI Symbol;Acc:MGI:2442557]	2.0293	0.038113
ENSMUSG00000037754	Ppp1r16b	protein phosphatase 1 regulatory (inhibitor) subunit 16B [Source:MGI Symbol;Acc:MGI:2151841]	2.02929	0.0104634
ENSMUSG00000026566	Mpzl1	myelin protein zero-like 1 [Source:MGI Symbol;Acc:MGI:1915731]	2.02876	0.0141383
ENSMUSG00000029860	Zyx	zyxin [Source:MGI Symbol;Acc:MGI:103072]	2.02873	7.54104e-06
ENSMUSG00000027439	Gzf1	GDNF-inducible zinc finger protein 1 [Source:MGI Symbol;Acc:MGI:1921783]	2.0284	1.27658e-06
ENSMUSG00000054051	Ercc6	excision repair cross-complementing rodent repair deficiency complementation group 6 [Source:MGI Symbol;Acc:MGI:1100494]	2.02786	0.000273793
ENSMUSG00000037295	Ldlrap1	low density lipoprotein receptor adaptor protein 1 [Source:MGI Symbol;Acc:MGI:2140175]	2.02649	3.61837e-05
ENSMUSG00000030203	Dusp16	dual specificity phosphatase 16 [Source:MGI Symbol;Acc:MGI:1917936]	2.02623	0.024681
ENSMUSG00000040734	Ppp1r13l	protein phosphatase 1 regulatory (inhibitor) subunit 13 like [Source:MGI Symbol;Acc:MGI:3525053]	2.02524	5.47202e-06
ENSMUSG00000032740	Ccdc88a	coiled coil domain containing 88A [Source:MGI Symbol;Acc:MGI:1925177]	2.02418	0.000831359
ENSMUSG00000056501	Cebpb	CCAAT/enhancer binding protein (C/EBP) beta [Source:MGI Symbol;Acc:MGI:88373]	2.02397	5.67742e-05
ENSMUSG00000038412	Higd1a	HIG1 domain family member 1A [Source:MGI Symbol;Acc:MGI:1930666]	2.02216	2.93209e-06
ENSMUSG00000092277	Gm19684	predicted gene 19684 [Source:MGI Symbol;Acc:MGI:5011869]	2.02163	0.0089374
ENSMUSG00000044763	Trmt10c	tRNA methyltransferase 10C [Source:MGI Symbol;Acc:MGI:1196261]	2.01985	5.52462e-05
ENSMUSG00000027712	Anxa5	annexin A5 [Source:MGI Symbol;Acc:MGI:106008]	2.01546	0.000310297
ENSMUSG00000029401	Rilpl2	Rab interacting lysosomal protein-like 2 [Source:MGI Symbol;Acc:MGI:1933112]	2.01496	0.0016432
ENSMUSG00000041438	Cirh1a	cirrhosis autosomal recessive 1A (human) [Source:MGI Symbol;Acc:MGI:1096573]	2.01483	1.15607e-07
ENSMUSG00000066760	Psg16	pregnancy specific glycoprotein 16 [Source:MGI Symbol;Acc:MGI:1347249]	2.01439	6.85242e-05
ENSMUSG00000074527	Gm14296	predicted gene 14296 [Source:MGI Symbol;Acc:MGI:3708667]	2.0133	0.000162233
ENSMUSG00000091512	Lamtor3	late endosomal/lysosomal adaptor MAPK and MTOR activator 3 [Source:MGI Symbol;Acc:MGI:1929467]	2.0127	7.91805e-06
ENSMUSG00000040675	Mthfd1l	methylenetetrahydrofolate dehydrogenase (NADP+ dependent) 1-like [Source:MGI Symbol;Acc:MGI:1924836]	2.01191	0.000850875
ENSMUSG00000033722	BC034090	cDNA sequence BC034090 [Source:MGI Symbol;Acc:MGI:2672904]	2.0116	0.0312929
ENSMUSG00000048486	Fitm2	fat storage-inducing transmembrane protein 2 [Source:MGI Symbol;Acc:MGI:2444508]	2.0057	7.08325e-07
ENSMUSG00000025283	Sat1	spermidine/spermine N1-acetyl transferase 1 [Source:MGI Symbol;Acc:MGI:98233]	2.0057	0.000112263
ENSMUSG00000089951	Gm14435	predicted gene 14435 [Source:MGI Symbol;Acc:MGI:3702420]	2.00567	0.001881
ENSMUSG00000039474	Wfs1	Wolfram syndrome 1 homolog (human) [Source:MGI Symbol;Acc:MGI:1328355]	2.0056	0.00585577
ENSMUSG00000000782	Tcf7	transcription factor 7 T cell specific [Source:MGI Symbol;Acc:MGI:98507]	2.00416	0.0412467
ENSMUSG00000030256	Bhlhe41	basic helix-loop-helix family member e41 [Source:MGI Symbol;Acc:MGI:1930704]	2.00336	0.0027644
ENSMUSG00000030103	Bhlhe40	basic helix-loop-helix family member e40 [Source:MGI Symbol;Acc:MGI:1097714]	2.00205	8.86522e-05
ENSMUSG00000028128	F3	coagulation factor III [Source:MGI Symbol;Acc:MGI:88381]	2.0008	0.00531346
ENSMUSG00000025324	Atp10a	ATPase class V type 10A [Source:MGI Symbol;Acc:MGI:1330809]	2.00058	0.00293973
ENSMUSG00000030630	Fah	fumarylacetoacetate hydrolase [Source:MGI Symbol;Acc:MGI:95482]	1.99946	0.038614
ENSMUSG00000024480	Ap3s1	adaptor-related protein complex 3 sigma 1 subunit [Source:MGI Symbol;Acc:MGI:1337062]	1.99889	4.8415e-05
ENSMUSG00000008090	Fgfrl1	fibroblast growth factor receptor-like 1 [Source:MGI Symbol;Acc:MGI:2150920]	1.99887	0.00366431
ENSMUSG00000002250	Ppard	peroxisome proliferator activator receptor delta [Source:MGI Symbol;Acc:MGI:101884]	1.99765	0.00222415
ENSMUSG00000000776	Polr3d	polymerase (RNA) III (DNA directed) polypeptide D [Source:MGI Symbol;Acc:MGI:1914315]	1.9973	4.81939e-06
ENSMUSG00000042165	Gm9774	predicted pseudogene 9774 [Source:MGI Symbol;Acc:MGI:3642386]	1.99366	0.000180471
ENSMUSG00000042367	Gjb3	gap junction protein beta 3 [Source:MGI Symbol;Acc:MGI:95721]	1.99287	0.00869012
ENSMUSG00000036208	BC027231	cDNA sequence BC027231 [Source:MGI Symbol;Acc:MGI:2384836]	1.99135	1.05227e-05
ENSMUSG00000021996	Esd	esterase D/formylglutathione hydrolase [Source:MGI Symbol;Acc:MGI:95421]	1.98909	0.000225007
ENSMUSG00000017221	Psmd3	proteasome (prosome macropain) 26S subunit non-ATPase 3 [Source:MGI Symbol;Acc:MGI:98858]	1.98846	6.53225e-07
ENSMUSG00000031226	Pbdc1	polysaccharide biosynthesis domain containing 1 [Source:MGI Symbol;Acc:MGI:1914933]	1.98701	7.65604e-06
ENSMUSG00000019891	Dcbld1	discoidin CUB and LCCL domain containing 1 [Source:MGI Symbol;Acc:MGI:1913936]	1.98525	0.00973068
ENSMUSG00000043939	A530064D06Rik	RIKEN cDNA A530064D06 gene [Source:MGI Symbol;Acc:MGI:2443476]	1.98456	0.000125994
ENSMUSG00000029816	Gpnmb	glycoprotein (transmembrane) nmb [Source:MGI Symbol;Acc:MGI:1934765]	1.98443	0.0115693
ENSMUSG00000038683	Pak1ip1	PAK1 interacting protein 1 [Source:MGI Symbol;Acc:MGI:1915333]	1.98237	5.37588e-06
ENSMUSG00000028069	Gpatch4	G patch domain containing 4 [Source:MGI Symbol;Acc:MGI:1913864]	1.98053	1.7016e-05
ENSMUSG00000049985	Ankrd55	ankyrin repeat domain 55 [Source:MGI Symbol;Acc:MGI:1924568]	1.98018	0.0196941
ENSMUSG00000037458	Azin1	antizyme inhibitor 1 [Source:MGI Symbol;Acc:MGI:1859169]	1.97855	3.78992e-05
ENSMUSG00000028850	Gpatch3	G patch domain containing 3 [Source:MGI Symbol;Acc:MGI:2442492]	1.97821	1.90907e-05
ENSMUSG00000051029	Serpinb1b	serine (or cysteine) peptidase inhibitor clade B member 1b [Source:MGI Symbol;Acc:MGI:2445361]	1.97726	0.00213509
ENSMUSG00000028744	Pqlc2	PQ loop repeat containing 2 [Source:MGI Symbol;Acc:MGI:2384837]	1.97684	1.47137e-05
ENSMUSG00000022744	Cldn25	claudin 25 [Source:MGI Symbol;Acc:MGI:2447860]	1.97683	0.000274232
ENSMUSG00000047123	Ticam1	toll-like receptor adaptor molecule 1 [Source:MGI Symbol;Acc:MGI:2147032]	1.97668	6.66366e-05
ENSMUSG00000030313	Dennd5b	DENN/MADD domain containing 5B [Source:MGI Symbol;Acc:MGI:2444273]	1.97596	0.0110865
ENSMUSG00000030980	Knop1	lysine rich nucleolar protein 1 [Source:MGI Symbol;Acc:MGI:1913606]	1.97568	3.44982e-07
ENSMUSG00000035310	Lin54	lin-54 homolog (C. elegans) [Source:MGI Symbol;Acc:MGI:2140902]	1.97455	0.000399315
ENSMUSG00000041117	Ccdc8	coiled-coil domain containing 8 [Source:MGI Symbol;Acc:MGI:3612184]	1.974	0.03421
ENSMUSG00000028693	Nasp	nuclear autoantigenic sperm protein (histone-binding) [Source:MGI Symbol;Acc:MGI:1355328]	1.97376	6.66366e-05
ENSMUSG00000031381	Piga	phosphatidylinositol glycan anchor biosynthesis class A [Source:MGI Symbol;Acc:MGI:99461]	1.97367	0.00184201
ENSMUSG00000043953	Ccrl2	chemokine (C-C motif) receptor-like 2 [Source:MGI Symbol;Acc:MGI:1920904]	1.97344	0.00615028
ENSMUSG00000005267	Zfp287	zinc finger protein 287 [Source:MGI Symbol;Acc:MGI:2176561]	1.97343	7.15875e-05
ENSMUSG00000031504	Rab20	RAB20 member RAS oncogene family [Source:MGI Symbol;Acc:MGI:102789]	1.97336	0.0015717
ENSMUSG00000004100	Ppan	peter pan homolog (Drosophila) [Source:MGI Symbol;Acc:MGI:2178445]	1.973	1.90502e-06
ENSMUSG00000055676	Gm5069	predicted pseudogene 5069 [Source:MGI Symbol;Acc:MGI:3644516]	1.97222	0.00233677
ENSMUSG00000020646	Mboat2	membrane bound O-acyltransferase domain containing 2 [Source:MGI Symbol;Acc:MGI:1914466]	1.97203	0.0244329
ENSMUSG00000035828	Pim3	proviral integration site 3 [Source:MGI Symbol;Acc:MGI:1355297]	1.9702	0.000389513
ENSMUSG00000051557	Pusl1	pseudouridylate synthase-like 1 [Source:MGI Symbol;Acc:MGI:3047787]	1.97004	0.000318238
ENSMUSG00000028540	Dph2	DPH2 homolog (S. cerevisiae) [Source:MGI Symbol;Acc:MGI:1914978]	1.9692	1.24631e-07
ENSMUSG00000028967	Errfi1	ERBB receptor feedback inhibitor 1 [Source:MGI Symbol;Acc:MGI:1921405]	1.96871	0.00399081
ENSMUSG00000019487	Trip10	thyroid hormone receptor interactor 10 [Source:MGI Symbol;Acc:MGI:2146901]	1.96868	3.92078e-06
ENSMUSG00000026819	Slc25a25	solute carrier family 25 (mitochondrial carrier phosphate carrier) member 25 [Source:MGI Symbol;Acc:MGI:1915913]	1.96726	6.95278e-05
ENSMUSG00000039703	Nploc4	nuclear protein localization 4 homolog (S. cerevisiae) [Source:MGI Symbol;Acc:MGI:2679787]	1.96716	2.56369e-07
ENSMUSG00000031596	Slc7a2	solute carrier family 7 (cationic amino acid transporter y+ system) member 2 [Source:MGI Symbol;Acc:MGI:99828]	1.96704	0.0275256
ENSMUSG00000046962	Zbtb21	zinc finger and BTB domain containing 21 [Source:MGI Symbol;Acc:MGI:1927240]	1.9661	1.05003e-05
ENSMUSG00000020178	Adora2a	adenosine A2a receptor [Source:MGI Symbol;Acc:MGI:99402]	1.95967	0.00021518
ENSMUSG00000028832	Stmn1	stathmin 1 [Source:MGI Symbol;Acc:MGI:96739]	1.95902	0.0473335
ENSMUSG00000066278	Vps37b	vacuolar protein sorting 37B (yeast) [Source:MGI Symbol;Acc:MGI:1916724]	1.95854	5.18153e-05
ENSMUSG00000024436	Mrps18b	mitochondrial ribosomal protein S18B [Source:MGI Symbol;Acc:MGI:1914223]	1.95819	6.61673e-05
ENSMUSG00000039929	Urb1	URB1 ribosome biogenesis 1 homolog (S. cerevisiae) [Source:MGI Symbol;Acc:MGI:2146468]	1.95796	3.08906e-07
ENSMUSG00000064179	Tnnt1	troponin T1 skeletal slow [Source:MGI Symbol;Acc:MGI:1333868]	1.95795	0.00625941
ENSMUSG00000024812	Tjp2	tight junction protein 2 [Source:MGI Symbol;Acc:MGI:1341872]	1.95697	4.27477e-07
ENSMUSG00000067995	Gtf2f2	general transcription factor IIF polypeptide 2 [Source:MGI Symbol;Acc:MGI:1915955]	1.95649	1.00454e-06
ENSMUSG00000053801	Grwd1	glutamate-rich WD repeat containing 1 [Source:MGI Symbol;Acc:MGI:2141989]	1.95459	1.15593e-06
ENSMUSG00000022639	5330426P16Rik	RIKEN cDNA 5330426P16 gene [Source:MGI Symbol;Acc:MGI:1915440]	1.95014	6.57894e-05
ENSMUSG00000021532	Fastkd3	FAST kinase domains 3 [Source:MGI Symbol;Acc:MGI:1916827]	1.94942	0.000100166
ENSMUSG00000089824	Rbm12	RNA binding motif protein 12 [Source:MGI Symbol;Acc:MGI:1922960]	1.94916	3.26364e-05
ENSMUSG00000004127	Trmt10a	tRNA methyltransferase 10A [Source:MGI Symbol;Acc:MGI:1920421]	1.94915	0.000114311
ENSMUSG00000021036	Sptlc2	serine palmitoyltransferase long chain base subunit 2 [Source:MGI Symbol;Acc:MGI:108074]	1.94894	2.9453e-06
ENSMUSG00000039633	Lonrf1	LON peptidase N-terminal domain and ring finger 1 [Source:MGI Symbol;Acc:MGI:3609241]	1.9486	0.000369804
ENSMUSG00000021282	Eif5	eukaryotic translation initiation factor 5 [Source:MGI Symbol;Acc:MGI:95309]	1.94808	1.02432e-05
ENSMUSG00000038331	Satb2	special AT-rich sequence binding protein 2 [Source:MGI Symbol;Acc:MGI:2679336]	1.94784	0.000928851
ENSMUSG00000039318	Rab3gap2	RAB3 GTPase activating protein subunit 2 [Source:MGI Symbol;Acc:MGI:1916043]	1.94618	7.09295e-05
ENSMUSG00000038712	Fam63a	family with sequence similarity 63 member A [Source:MGI Symbol;Acc:MGI:1922257]	1.9458	4.87073e-05
ENSMUSG00000024528	Srfbp1	serum response factor binding protein 1 [Source:MGI Symbol;Acc:MGI:1914472]	1.94538	8.24398e-06
ENSMUSG00000023882	Zfp54	zinc finger protein 54 [Source:MGI Symbol;Acc:MGI:99201]	1.9453	0.00154508
ENSMUSG00000074671	Tspyl3	TSPY-like 3 [Source:MGI Symbol;Acc:MGI:2139328]	1.944	0.00296786
ENSMUSG00000039753	Fbxl5	F-box and leucine-rich repeat protein 5 [Source:MGI Symbol;Acc:MGI:2152883]	1.94396	4.19085e-05
ENSMUSG00000067608	Pcna-ps2	proliferating cell nuclear antigen pseudogene 2 [Source:MGI Symbol;Acc:MGI:97505]	1.94355	0.014434
ENSMUSG00000019878	Hsf2	heat shock factor 2 [Source:MGI Symbol;Acc:MGI:96239]	1.94354	5.4115e-05
ENSMUSG00000049643	2310022A10Rik	RIKEN cDNA 2310022A10 gene [Source:MGI Symbol;Acc:MGI:1913617]	1.94304	0.000117846
ENSMUSG00000033323	Ctdp1	CTD (carboxy-terminal domain RNA polymerase II polypeptide A) phosphatase subunit 1 [Source:MGI Symbol;Acc:MGI:1926953]	1.94227	0.000170635
ENSMUSG00000029462	Vps29	vacuolar protein sorting 29 (S. pombe) [Source:MGI Symbol;Acc:MGI:1928344]	1.94156	6.70679e-06
ENSMUSG00000059839	Zfp874b	zinc finger protein 874b [Source:MGI Symbol;Acc:MGI:3040702]	1.93929	0.00268728
ENSMUSG00000034247	Plekhm1	pleckstrin homology domain containing family M (with RUN domain) member 1 [Source:MGI Symbol;Acc:MGI:2443207]	1.93894	0.000599484
ENSMUSG00000095362	Gm14325	predicted gene 14325 [Source:MGI Symbol;Acc:MGI:3702875]	1.93852	0.00143809
ENSMUSG00000038007	Acer2	alkaline ceramidase 2 [Source:MGI Symbol;Acc:MGI:1920932]	1.93849	0.00312872
ENSMUSG00000036992	Nxt1	NTF2-related export protein 1 [Source:MGI Symbol;Acc:MGI:1929619]	1.93765	2.47218e-05
ENSMUSG00000021149	Gtpbp4	GTP binding protein 4 [Source:MGI Symbol;Acc:MGI:1916487]	1.937	1.48459e-06
ENSMUSG00000021891	Mettl6	methyltransferase like 6 [Source:MGI Symbol;Acc:MGI:1914261]	1.93588	0.000101307
ENSMUSG00000038668	Lpar1	lysophosphatidic acid receptor 1 [Source:MGI Symbol;Acc:MGI:108429]	1.93583	0.0164119
ENSMUSG00000026455	Klhl12	kelch-like 12 [Source:MGI Symbol;Acc:MGI:2385619]	1.93572	0.000134839
ENSMUSG00000029992	Gfpt1	glutamine fructose-6-phosphate transaminase 1 [Source:MGI Symbol;Acc:MGI:95698]	1.93564	0.0037197
ENSMUSG00000026491	Ahctf1	AT hook containing transcription factor 1 [Source:MGI Symbol;Acc:MGI:1915033]	1.93438	4.10877e-05
ENSMUSG00000036745	Ttll7	tubulin tyrosine ligase-like family member 7 [Source:MGI Symbol;Acc:MGI:1918142]	1.93254	0.0141925
ENSMUSG00000078879	Gm14306	predicted gene 14306 [Source:MGI Symbol;Acc:MGI:3805542]	1.93224	0.0135814
ENSMUSG00000071708	Sms	spermine synthase [Source:MGI Symbol;Acc:MGI:109490]	1.93089	3.75333e-06
ENSMUSG00000027068	Dhrs9	dehydrogenase/reductase (SDR family) member 9 [Source:MGI Symbol;Acc:MGI:2442798]	1.92955	0.0461328
ENSMUSG00000056054	S100a8	S100 calcium binding protein A8 (calgranulin A) [Source:MGI Symbol;Acc:MGI:88244]	1.92818	0.000192555
ENSMUSG00000026864	Hspa5	heat shock protein 5 [Source:MGI Symbol;Acc:MGI:95835]	1.92747	0.00407845
ENSMUSG00000038721	Hoxb7	homeobox B7 [Source:MGI Symbol;Acc:MGI:96188]	1.92496	0.00559003
ENSMUSG00000030878	Cdr2	cerebellar degeneration-related 2 [Source:MGI Symbol;Acc:MGI:1100885]	1.92395	0.00746369
ENSMUSG00000021814	Anxa7	annexin A7 [Source:MGI Symbol;Acc:MGI:88031]	1.92385	1.64489e-07
ENSMUSG00000047879	Usp14	ubiquitin specific peptidase 14 [Source:MGI Symbol;Acc:MGI:1928898]	1.92277	4.92021e-06
ENSMUSG00000048787	Dcun1d3	DCN1 defective in cullin neddylation 1 domain containing 3 (S. cerevisiae) [Source:MGI Symbol;Acc:MGI:2679003]	1.92262	3.76748e-05
ENSMUSG00000004221	Ikbkg	inhibitor of kappaB kinase gamma [Source:MGI Symbol;Acc:MGI:1338074]	1.92203	5.17519e-06
ENSMUSG00000021707	Dhfr	dihydrofolate reductase [Source:MGI Symbol;Acc:MGI:94890]	1.92098	0.000591084
ENSMUSG00000014850	Msh3	mutS homolog 3 (E. coli) [Source:MGI Symbol;Acc:MGI:109519]	1.92062	4.27715e-05
ENSMUSG00000079575	Rbpsuh-rs3	recombining binding protein suppressor of hairless (Drosophila) related sequence 3 [Source:MGI Symbol;Acc:MGI:96525]	1.91977	0.000600471
ENSMUSG00000039067	Psmd7	proteasome (prosome macropain) 26S subunit non-ATPase 7 [Source:MGI Symbol;Acc:MGI:1351511]	1.91848	2.65431e-07
ENSMUSG00000095168	Gm4795	predicted pseudogene 4795 [Source:MGI Symbol;Acc:MGI:3646519]	1.91783	0.0109302
ENSMUSG00000026020	Nop58	NOP58 ribonucleoprotein [Source:MGI Symbol;Acc:MGI:1933184]	1.91757	4.82309e-06
ENSMUSG00000097328	Tnfsf12	tumor necrosis factor (ligand) superfamily member 12 [Source:MGI Symbol;Acc:MGI:1196259]	1.91727	9.36584e-05
ENSMUSG00000021669	Col4a3bp	collagen type IV alpha 3 (Goodpasture antigen) binding protein [Source:MGI Symbol;Acc:MGI:1915268]	1.91688	6.3164e-06
ENSMUSG00000049871	Nlrc3	NLR family CARD domain containing 3 [Source:MGI Symbol;Acc:MGI:2444070]	1.91682	0.0114043
ENSMUSG00000090399	Nav1	neuron navigator 1 [Source:MGI Symbol;Acc:MGI:2183683]	1.91619	0.0115375
ENSMUSG00000033863	Klf9	Kruppel-like factor 9 [Source:MGI Symbol;Acc:MGI:1333856]	1.91602	0.00856462
ENSMUSG00000032459	Mrps22	mitochondrial ribosomal protein S22 [Source:MGI Symbol;Acc:MGI:1928137]	1.91312	1.39856e-05
ENSMUSG00000018286	Psmb6	proteasome (prosome macropain) subunit beta type 6 [Source:MGI Symbol;Acc:MGI:104880]	1.91142	3.21737e-06
ENSMUSG00000039041	Adrm1	adhesion regulating molecule 1 [Source:MGI Symbol;Acc:MGI:1929289]	1.91122	1.97191e-07
ENSMUSG00000048826	Dact2	dapper homolog 2 antagonist of beta-catenin (xenopus) [Source:MGI Symbol;Acc:MGI:1920347]	1.9104	0.0430571
ENSMUSG00000067377	Tspan6	tetraspanin 6 [Source:MGI Symbol;Acc:MGI:1926264]	1.9091	0.039288
ENSMUSG00000033669	Zfp7	zinc finger protein 7 [Source:MGI Symbol;Acc:MGI:99208]	1.90822	0.000761258
ENSMUSG00000052397	Ezr	ezrin [Source:MGI Symbol;Acc:MGI:98931]	1.90796	0.000133586
ENSMUSG00000025888	Casp1	caspase 1 [Source:MGI Symbol;Acc:MGI:96544]	1.90702	1.06472e-05
ENSMUSG00000036053	Fmnl2	formin-like 2 [Source:MGI Symbol;Acc:MGI:1918659]	1.90656	0.000149954
ENSMUSG00000049076	Acap2	ArfGAP with coiled-coil ankyrin repeat and PH domains 2 [Source:MGI Symbol;Acc:MGI:1925868]	1.90599	0.000689308
ENSMUSG00000032462	Pik3cb	phosphatidylinositol 3-kinase catalytic beta polypeptide [Source:MGI Symbol;Acc:MGI:1922019]	1.9057	1.97772e-05
ENSMUSG00000025912	Mybl1	myeloblastosis oncogene-like 1 [Source:MGI Symbol;Acc:MGI:99925]	1.9047	0.00282283
ENSMUSG00000007207	Stx1a	syntaxin 1A (brain) [Source:MGI Symbol;Acc:MGI:109355]	1.9046	0.0011709
ENSMUSG00000055723	Rras2	related RAS viral (r-ras) oncogene homolog 2 [Source:MGI Symbol;Acc:MGI:1914172]	1.90208	0.000305919
ENSMUSG00000053693	Mast1	microtubule associated serine/threonine kinase 1 [Source:MGI Symbol;Acc:MGI:1861901]	1.90189	0.0413845
ENSMUSG00000027469	Tpx2	TPX2 microtubule-associated protein homolog (Xenopus laevis) [Source:MGI Symbol;Acc:MGI:1919369]	1.90158	0.021323
ENSMUSG00000044224	Dnajc21	DnaJ (Hsp40) homolog subfamily C member 21 [Source:MGI Symbol;Acc:MGI:1925371]	1.90134	5.58343e-06
ENSMUSG00000020802	Ube2o	ubiquitin-conjugating enzyme E2O [Source:MGI Symbol;Acc:MGI:2444266]	1.90118	2.19147e-06
ENSMUSG00000072761	Gm6712	predicted gene 6712 [Source:MGI Symbol;Acc:MGI:3645888]	1.90088	0.0016863
ENSMUSG00000026785	Pkn3	protein kinase N3 [Source:MGI Symbol;Acc:MGI:2388285]	1.89974	2.90711e-05
ENSMUSG00000002847	Pla1a	phospholipase A1 member A [Source:MGI Symbol;Acc:MGI:1934677]	1.89958	0.0112731
ENSMUSG00000010067	Rassf1	Ras association (RalGDS/AF-6) domain family member 1 [Source:MGI Symbol;Acc:MGI:1928386]	1.89818	2.05001e-05
ENSMUSG00000047368	Abhd17b	abhydrolase domain containing 17B [Source:MGI Symbol;Acc:MGI:1917816]	1.89764	0.00092815
ENSMUSG00000021385	Ippk	inositol 13456-pentakisphosphate 2-kinase [Source:MGI Symbol;Acc:MGI:1922928]	1.89402	3.66611e-05
ENSMUSG00000037594	BC022687	cDNA sequence BC022687 [Source:MGI Symbol;Acc:MGI:2443738]	1.89391	5.56209e-05
ENSMUSG00000094103	1700047I17Rik2	RIKEN cDNA 1700047I17 gene 2 [Source:MGI Symbol;Acc:MGI:3714351]	1.89351	2.68966e-05
ENSMUSG00000054364	Rhob	ras homolog gene family member B [Source:MGI Symbol;Acc:MGI:107949]	1.89322	0.000309462
ENSMUSG00000025178	Pi4k2a	phosphatidylinositol 4-kinase type 2 alpha [Source:MGI Symbol;Acc:MGI:1934031]	1.89309	3.75333e-06
ENSMUSG00000039770	Ypel5	yippee-like 5 (Drosophila) [Source:MGI Symbol;Acc:MGI:1916937]	1.89192	0.000218808
ENSMUSG00000034714	Ttyh2	tweety homolog 2 (Drosophila) [Source:MGI Symbol;Acc:MGI:2157091]	1.89144	0.00031288
ENSMUSG00000044906	4930503L19Rik	RIKEN cDNA 4930503L19 gene [Source:MGI Symbol;Acc:MGI:1922045]	1.89122	0.000173719
ENSMUSG00000001774	Chordc1	cysteine and histidine-rich domain (CHORD)-containing zinc-binding protein 1 [Source:MGI Symbol;Acc:MGI:1914167]	1.89017	2.10091e-05
ENSMUSG00000039062	Anpep	alanyl (membrane) aminopeptidase [Source:MGI Symbol;Acc:MGI:5000466]	1.89011	0.0082652
ENSMUSG00000000078	Klf6	Kruppel-like factor 6 [Source:MGI Symbol;Acc:MGI:1346318]	1.88948	5.33075e-05
ENSMUSG00000034203	Chchd4	coiled-coil-helix-coiled-coil-helix domain containing 4 [Source:MGI Symbol;Acc:MGI:1919420]	1.88763	7.08325e-07
ENSMUSG00000003824	Syce2	synaptonemal complex central element protein 2 [Source:MGI Symbol;Acc:MGI:1919096]	1.88759	0.00577717
ENSMUSG00000020638	Cmpk2	cytidine monophosphate (UMP-CMP) kinase 2 mitochondrial [Source:MGI Symbol;Acc:MGI:99830]	1.88698	0.000563315
ENSMUSG00000041629	Fam104a	family with sequence similarity 104 member A [Source:MGI Symbol;Acc:MGI:106351]	1.88661	8.41751e-07
ENSMUSG00000030662	Ipo5	importin 5 [Source:MGI Symbol;Acc:MGI:1917822]	1.88282	7.55834e-06
ENSMUSG00000029407	Uso1	USO1 vesicle docking factor [Source:MGI Symbol;Acc:MGI:1929095]	1.88116	2.23341e-06
ENSMUSG00000031647	Mfap3l	microfibrillar-associated protein 3-like [Source:MGI Symbol;Acc:MGI:1918556]	1.88049	4.40811e-06
ENSMUSG00000005087	Cd44	CD44 antigen [Source:MGI Symbol;Acc:MGI:88338]	1.88025	0.000280775
ENSMUSG00000053253	Ndfip2	Nedd4 family interacting protein 2 [Source:MGI Symbol;Acc:MGI:1923523]	1.8774	0.000167017
ENSMUSG00000040711	Sh3pxd2b	SH3 and PX domains 2B [Source:MGI Symbol;Acc:MGI:2442062]	1.8749	9.72937e-07
ENSMUSG00000006442	Srm	spermidine synthase [Source:MGI Symbol;Acc:MGI:102690]	1.87443	0.000183774
ENSMUSG00000019732	Calr3	calreticulin 3 [Source:MGI Symbol;Acc:MGI:1920566]	1.87393	0.0405291
ENSMUSG00000025995	Wdr75	WD repeat domain 75 [Source:MGI Symbol;Acc:MGI:1920924]	1.87383	6.1582e-06
ENSMUSG00000032860	P2ry2	purinergic receptor P2Y G-protein coupled 2 [Source:MGI Symbol;Acc:MGI:105107]	1.87375	5.92137e-06
ENSMUSG00000033282	Rpgrip1l	Rpgrip1-like [Source:MGI Symbol;Acc:MGI:1920563]	1.87346	8.97031e-05
ENSMUSG00000042817	Flt3	FMS-like tyrosine kinase 3 [Source:MGI Symbol;Acc:MGI:95559]	1.87307	0.00174842
ENSMUSG00000058503	Fam133b	family with sequence similarity 133 member B [Source:MGI Symbol;Acc:MGI:1915402]	1.87273	0.0014105
ENSMUSG00000005968	Tuft1	tuftelin 1 [Source:MGI Symbol;Acc:MGI:109572]	1.87209	0.000211481
ENSMUSG00000063455	D630045J12Rik	RIKEN cDNA D630045J12 gene [Source:MGI Symbol;Acc:MGI:2669829]	1.87118	0.000583493
ENSMUSG00000026604	Ptpn14	protein tyrosine phosphatase non-receptor type 14 [Source:MGI Symbol;Acc:MGI:102467]	1.8706	0.0141526
ENSMUSG00000032834	Pwp2	PWP2 periodic tryptophan protein homolog (yeast) [Source:MGI Symbol;Acc:MGI:1341200]	1.87009	1.42422e-07
ENSMUSG00000022009	Nufip1	nuclear fragile X mental retardation protein interacting protein 1 [Source:MGI Symbol;Acc:MGI:1351474]	1.86966	4.10847e-05
ENSMUSG00000021114	Atp6v1d	ATPase H+ transporting lysosomal V1 subunit D [Source:MGI Symbol;Acc:MGI:1921084]	1.86793	1.07303e-05
ENSMUSG00000036002	Fam214b	family with sequence similarity 214 member B [Source:MGI Symbol;Acc:MGI:2441854]	1.86782	7.74054e-06
ENSMUSG00000042688	Mapk6	mitogen-activated protein kinase 6 [Source:MGI Symbol;Acc:MGI:1354946]	1.86547	6.62245e-05
ENSMUSG00000047714	Ppp1r2	protein phosphatase 1 regulatory (inhibitor) subunit 2 [Source:MGI Symbol;Acc:MGI:1914099]	1.86537	0.000300735
ENSMUSG00000024580	Grpel2	GrpE-like 2 mitochondrial [Source:MGI Symbol;Acc:MGI:1334416]	1.86524	1.06838e-05
ENSMUSG00000025239	Limd1	LIM domains containing 1 [Source:MGI Symbol;Acc:MGI:1352502]	1.86486	7.07731e-06
ENSMUSG00000035399	Oser1	oxidative stress responsive serine rich 1 [Source:MGI Symbol;Acc:MGI:1913930]	1.86463	0.000479013
ENSMUSG00000043858	Nup62	nucleoporin 62 [Source:MGI Symbol;Acc:MGI:1351500]	1.86393	7.66124e-08
ENSMUSG00000057531	Dtnbp1	dystrobrevin binding protein 1 [Source:MGI Symbol;Acc:MGI:2137586]	1.86251	0.000331565
ENSMUSG00000028889	Yrdc	yrdC domain containing (E.coli) [Source:MGI Symbol;Acc:MGI:2387201]	1.86231	2.24603e-06
ENSMUSG00000039844	Rapgef1	Rap guanine nucleotide exchange factor (GEF) 1 [Source:MGI Symbol;Acc:MGI:104580]	1.86082	1.34232e-06
ENSMUSG00000032932	Hspa13	heat shock protein 70 family member 13 [Source:MGI Symbol;Acc:MGI:1309463]	1.86043	6.1582e-06
ENSMUSG00000057762	Gm6169	predicted gene 6169 [Source:MGI Symbol;Acc:MGI:3646298]	1.8587	0.000243625
ENSMUSG00000026437	Cdk18	cyclin-dependent kinase 18 [Source:MGI Symbol;Acc:MGI:97518]	1.85739	0.00253508
ENSMUSG00000063160	Numbl	numb-like [Source:MGI Symbol;Acc:MGI:894702]	1.85718	1.53669e-06
ENSMUSG00000001962	Fam50a	family with sequence similarity 50 member A [Source:MGI Symbol;Acc:MGI:1351626]	1.85673	2.68362e-07
ENSMUSG00000049232	Tigd2	tigger transposable element derived 2 [Source:MGI Symbol;Acc:MGI:1915390]	1.85543	3.31227e-05
ENSMUSG00000030161	Gabarapl1	gamma-aminobutyric acid (GABA) A receptor-associated protein-like 1 [Source:MGI Symbol;Acc:MGI:1914980]	1.8549	8.78586e-06
ENSMUSG00000001517	Foxm1	forkhead box M1 [Source:MGI Symbol;Acc:MGI:1347487]	1.85458	0.00557054
ENSMUSG00000096010	Hist4h4	histone cluster 4 H4 [Source:MGI Symbol;Acc:MGI:2448443]	1.85348	0.00576551
ENSMUSG00000010751	Tnfrsf22	tumor necrosis factor receptor superfamily member 22 [Source:MGI Symbol;Acc:MGI:1930270]	1.8531	2.7621e-05
ENSMUSG00000026187	Xrcc5	X-ray repair complementing defective repair in Chinese hamster cells 5 [Source:MGI Symbol;Acc:MGI:104517]	1.85284	0.00290235
ENSMUSG00000035671	Zswim4	zinc finger SWIM-type containing 4 [Source:MGI Symbol;Acc:MGI:2443726]	1.85244	0.000181951
ENSMUSG00000036057	Ptpn23	protein tyrosine phosphatase non-receptor type 23 [Source:MGI Symbol;Acc:MGI:2144837]	1.85184	8.54758e-06
ENSMUSG00000039680	Mrps6	mitochondrial ribosomal protein S6 [Source:MGI Symbol;Acc:MGI:2153111]	1.85143	0.000856532
ENSMUSG00000023456	Tpi1	triosephosphate isomerase 1 [Source:MGI Symbol;Acc:MGI:98797]	1.85045	0.00275391
ENSMUSG00000042719	Naa25	N(alpha)-acetyltransferase 25 NatB auxiliary subunit [Source:MGI Symbol;Acc:MGI:2442563]	1.8502	1.27735e-06
ENSMUSG00000037110	Ralgapa2	Ral GTPase activating protein alpha subunit 2 (catalytic) [Source:MGI Symbol;Acc:MGI:3036245]	1.84724	0.00208225
ENSMUSG00000001576	Ergic1	endoplasmic reticulum-golgi intermediate compartment (ERGIC) 1 [Source:MGI Symbol;Acc:MGI:1914708]	1.8449	2.27274e-05
ENSMUSG00000021770	Samd8	sterile alpha motif domain containing 8 [Source:MGI Symbol;Acc:MGI:1914880]	1.84453	2.45527e-05
ENSMUSG00000026353	Ubxn4	UBX domain protein 4 [Source:MGI Symbol;Acc:MGI:1915062]	1.84351	1.35852e-05
ENSMUSG00000015501	Hivep2	human immunodeficiency virus type I enhancer binding protein 2 [Source:MGI Symbol;Acc:MGI:1338076]	1.84154	0.00662592
ENSMUSG00000032786	Alas1	aminolevulinic acid synthase 1 [Source:MGI Symbol;Acc:MGI:87989]	1.84071	0.00140163
ENSMUSG00000028271	Gtf2b	general transcription factor IIB [Source:MGI Symbol;Acc:MGI:2385191]	1.84002	0.000267917
ENSMUSG00000015659	Serac1	serine active site containing 1 [Source:MGI Symbol;Acc:MGI:2447813]	1.83853	8.52302e-05
ENSMUSG00000021504	B4galt7	xylosylprotein beta14-galactosyltransferase polypeptide 7 (galactosyltransferase I) [Source:MGI Symbol;Acc:MGI:2384987]	1.83784	5.01311e-06
ENSMUSG00000049878	Rlf	rearranged L-myc fusion sequence [Source:MGI Symbol;Acc:MGI:1924705]	1.83618	2.45383e-05
ENSMUSG00000006728	Cdk4	cyclin-dependent kinase 4 [Source:MGI Symbol;Acc:MGI:88357]	1.83557	4.79573e-06
ENSMUSG00000026499	Acbd3	acyl-Coenzyme A binding domain containing 3 [Source:MGI Symbol;Acc:MGI:2181074]	1.83264	3.59145e-05
ENSMUSG00000054951	9130008F23Rik	RIKEN cDNA 9130008F23 gene [Source:MGI Symbol;Acc:MGI:1918833]	1.8322	0.00348496
ENSMUSG00000020611	Gna13	guanine nucleotide binding protein alpha 13 [Source:MGI Symbol;Acc:MGI:95768]	1.83078	9.7636e-05
ENSMUSG00000062580	Timm17a	translocase of inner mitochondrial membrane 17a [Source:MGI Symbol;Acc:MGI:1343131]	1.83012	8.4403e-07
ENSMUSG00000024824	Rad9a	RAD9 homolog A [Source:MGI Symbol;Acc:MGI:1328356]	1.82999	7.73697e-06
ENSMUSG00000062232	Rapgef2	Rap guanine nucleotide exchange factor (GEF) 2 [Source:MGI Symbol;Acc:MGI:2659071]	1.8292	1.94267e-05
ENSMUSG00000060147	Serpinb6a	serine (or cysteine) peptidase inhibitor clade B member 6a [Source:MGI Symbol;Acc:MGI:103123]	1.82918	3.58096e-05
ENSMUSG00000027405	Nop56	NOP56 ribonucleoprotein [Source:MGI Symbol;Acc:MGI:1914384]	1.82917	2.28186e-05
ENSMUSG00000040751	Lat2	linker for activation of T cells family member 2 [Source:MGI Symbol;Acc:MGI:1926479]	1.82898	0.000426648
ENSMUSG00000033436	Armcx2	armadillo repeat containing X-linked 2 [Source:MGI Symbol;Acc:MGI:1914666]	1.82794	0.013059
ENSMUSG00000038291	Snx25	sorting nexin 25 [Source:MGI Symbol;Acc:MGI:2142610]	1.82792	1.54919e-05
ENSMUSG00000047281	Sfn	stratifin [Source:MGI Symbol;Acc:MGI:1891831]	1.8279	0.00108723
ENSMUSG00000032691	Nlrp3	NLR family pyrin domain containing 3 [Source:MGI Symbol;Acc:MGI:2653833]	1.82786	0.0171458
ENSMUSG00000019303	Psmc3ip	proteasome (prosome macropain) 26S subunit ATPase 3 interacting protein [Source:MGI Symbol;Acc:MGI:1098610]	1.82722	0.00247156
ENSMUSG00000037679	Inf2	inverted formin FH2 and WH2 domain containing [Source:MGI Symbol;Acc:MGI:1917685]	1.82652	0.00109069
ENSMUSG00000024533	Spire1	spire homolog 1 (Drosophila) [Source:MGI Symbol;Acc:MGI:1915416]	1.82594	9.92526e-07
ENSMUSG00000031078	Cttn	cortactin [Source:MGI Symbol;Acc:MGI:99695]	1.82585	7.36602e-05
ENSMUSG00000026766	Mmadhc	methylmalonic aciduria (cobalamin deficiency) cblD type with homocystinuria [Source:MGI Symbol;Acc:MGI:1923786]	1.82447	1.20206e-06
ENSMUSG00000095440	Fignl2	fidgetin-like 2 [Source:MGI Symbol;Acc:MGI:3646919]	1.82415	3.2942e-05
ENSMUSG00000073542	Cep76	centrosomal protein 76 [Source:MGI Symbol;Acc:MGI:1923401]	1.82192	0.00075733
ENSMUSG00000073386	9830107B12Rik	RIKEN cDNA 9830107B12 gene [Source:MGI Symbol;Acc:MGI:3608415]	1.82093	0.0256815
ENSMUSG00000015176	Nolc1	nucleolar and coiled-body phosphoprotein 1 [Source:MGI Symbol;Acc:MGI:1918019]	1.82039	1.65223e-06
ENSMUSG00000044150	A830080D01Rik	RIKEN cDNA A830080D01 gene [Source:MGI Symbol;Acc:MGI:2685992]	1.82021	0.00107523
ENSMUSG00000024622	Hmgxb3	HMG box domain containing 3 [Source:MGI Symbol;Acc:MGI:2441817]	1.8199	2.07769e-06
ENSMUSG00000071454	Dtnb	dystrobrevin beta [Source:MGI Symbol;Acc:MGI:1203728]	1.81944	8.14151e-05
ENSMUSG00000070426	Rnf121	ring finger protein 121 [Source:MGI Symbol;Acc:MGI:1922462]	1.81921	1.07312e-06
ENSMUSG00000058486	Wdr91	WD repeat domain 91 [Source:MGI Symbol;Acc:MGI:2141558]	1.81902	0.000542086
ENSMUSG00000049422	Chchd10	coiled-coil-helix-coiled-coil-helix domain containing 10 [Source:MGI Symbol;Acc:MGI:2143558]	1.81895	0.0212468
ENSMUSG00000039115	Itga9	integrin alpha 9 [Source:MGI Symbol;Acc:MGI:104756]	1.81857	0.0139478
ENSMUSG00000031568	Rwdd4a	RWD domain containing 4A [Source:MGI Symbol;Acc:MGI:2681000]	1.81854	1.58913e-05
ENSMUSG00000043085	Tmem82	transmembrane protein 82 [Source:MGI Symbol;Acc:MGI:2384869]	1.81852	0.0399283
ENSMUSG00000024539	Ptpn2	protein tyrosine phosphatase non-receptor type 2 [Source:MGI Symbol;Acc:MGI:97806]	1.81839	0.000324861
ENSMUSG00000028932	Psmc2	proteasome (prosome macropain) 26S subunit ATPase 2 [Source:MGI Symbol;Acc:MGI:109555]	1.81752	3.08906e-07
ENSMUSG00000043017	Ptgir	prostaglandin I receptor (IP) [Source:MGI Symbol;Acc:MGI:99535]	1.81603	0.00136624
ENSMUSG00000001416	Cct3	chaperonin containing Tcp1 subunit 3 (gamma) [Source:MGI Symbol;Acc:MGI:104708]	1.8144	3.50769e-06
ENSMUSG00000022629	Kif21a	kinesin family member 21A [Source:MGI Symbol;Acc:MGI:109188]	1.81316	0.0032544
ENSMUSG00000009207	Lnp	limb and neural patterns [Source:MGI Symbol;Acc:MGI:1918115]	1.81305	2.09389e-05
ENSMUSG00000040661	Rad54l2	RAD54 like 2 (S. cerevisiae) [Source:MGI Symbol;Acc:MGI:1933196]	1.81283	6.93129e-05
ENSMUSG00000037531	Mrpl47	mitochondrial ribosomal protein L47 [Source:MGI Symbol;Acc:MGI:1921850]	1.81229	1.95695e-05
ENSMUSG00000035342	Lzts2	leucine zipper putative tumor suppressor 2 [Source:MGI Symbol;Acc:MGI:2385095]	1.81224	0.000903924
ENSMUSG00000025969	Nrp2	neuropilin 2 [Source:MGI Symbol;Acc:MGI:1100492]	1.81154	5.08291e-05
ENSMUSG00000018736	Ndel1	nuclear distribution gene E-like homolog 1 (A. nidulans) [Source:MGI Symbol;Acc:MGI:1932915]	1.8114	0.000188875
ENSMUSG00000039682	Lap3	leucine aminopeptidase 3 [Source:MGI Symbol;Acc:MGI:1914238]	1.81033	9.69527e-06
ENSMUSG00000070691	Runx3	runt related transcription factor 3 [Source:MGI Symbol;Acc:MGI:102672]	1.80901	1.38062e-05
ENSMUSG00000000409	Lck	lymphocyte protein tyrosine kinase [Source:MGI Symbol;Acc:MGI:96756]	1.80878	0.0334571
ENSMUSG00000008318	Relt	RELT tumor necrosis factor receptor [Source:MGI Symbol;Acc:MGI:2443373]	1.80818	0.00455865
ENSMUSG00000028577	Plaa	phospholipase A2 activating protein [Source:MGI Symbol;Acc:MGI:104810]	1.80803	7.08325e-07
ENSMUSG00000043822	Adamtsl5	ADAMTS-like 5 [Source:MGI Symbol;Acc:MGI:1913798]	1.807	0.000177993
ENSMUSG00000079065	BC005561	cDNA sequence BC005561 [Source:MGI Symbol;Acc:MGI:3040669]	1.80696	0.00457866
ENSMUSG00000026447	Pik3c2b	phosphoinositide-3-kinase class 2 beta polypeptide [Source:MGI Symbol;Acc:MGI:2685045]	1.80676	0.0320286
ENSMUSG00000090137	Uba52	ubiquitin A-52 residue ribosomal protein fusion product 1 [Source:MGI Symbol;Acc:MGI:98887]	1.80673	0.000306089
ENSMUSG00000025264	Tsr2	TSR2 20S rRNA accumulation [Source:MGI Symbol;Acc:MGI:1916749]	1.806	7.25766e-05
ENSMUSG00000041360	D19Bwg1357e	DNA segment Chr 19 Brigham & Women's Genetics 1357 expressed [Source:MGI Symbol;Acc:MGI:106253]	1.80589	5.01977e-07
ENSMUSG00000004085	Zak	sterile alpha motif and leucine zipper containing kinase AZK [Source:MGI Symbol;Acc:MGI:2443258]	1.80506	3.37771e-05
ENSMUSG00000054385	Ceacam2	carcinoembryonic antigen-related cell adhesion molecule 2 [Source:MGI Symbol;Acc:MGI:1347246]	1.80453	0.0178553
ENSMUSG00000029430	Ran	RAN member RAS oncogene family [Source:MGI Symbol;Acc:MGI:1333112]	1.80432	3.27296e-06
ENSMUSG00000038335	Tsr1	TSR1 20S rRNA accumulation [Source:MGI Symbol;Acc:MGI:2144566]	1.80415	6.5201e-05
ENSMUSG00000023967	Mrps18a	mitochondrial ribosomal protein S18A [Source:MGI Symbol;Acc:MGI:1915815]	1.8033	3.48645e-06
ENSMUSG00000078880	Gm14308	predicted gene 14308 [Source:MGI Symbol;Acc:MGI:3782921]	1.80318	0.0135012
ENSMUSG00000027540	Ptpn1	protein tyrosine phosphatase non-receptor type 1 [Source:MGI Symbol;Acc:MGI:97805]	1.80301	0.00108154
ENSMUSG00000008435	Rdh13	retinol dehydrogenase 13 (all-trans and 9-cis) [Source:MGI Symbol;Acc:MGI:1918732]	1.80266	2.03194e-06
ENSMUSG00000034647	Ankrd12	ankyrin repeat domain 12 [Source:MGI Symbol;Acc:MGI:1914357]	1.80239	0.00172523
ENSMUSG00000024878	Cbwd1	COBW domain containing 1 [Source:MGI Symbol;Acc:MGI:2385089]	1.80159	8.97031e-05
ENSMUSG00000031917	Nip7	nuclear import 7 homolog (S. cerevisiae) [Source:MGI Symbol;Acc:MGI:1913414]	1.80051	7.17726e-07
ENSMUSG00000008384	Sertad1	SERTA domain containing 1 [Source:MGI Symbol;Acc:MGI:1913438]	1.80041	8.61017e-06
ENSMUSG00000014907	Naf1	nuclear assembly factor 1 homolog (S. cerevisiae) [Source:MGI Symbol;Acc:MGI:2682306]	1.79771	0.000466015
ENSMUSG00000024679	Ms4a6d	membrane-spanning 4-domains subfamily A member 6D [Source:MGI Symbol;Acc:MGI:1916024]	1.7974	0.00144517
ENSMUSG00000031843	Mphosph6	M phase phosphoprotein 6 [Source:MGI Symbol;Acc:MGI:1915783]	1.79676	0.000292781
ENSMUSG00000039616	Mocos	molybdenum cofactor sulfurase [Source:MGI Symbol;Acc:MGI:1915841]	1.79591	0.000670817
ENSMUSG00000026797	Stxbp1	syntaxin binding protein 1 [Source:MGI Symbol;Acc:MGI:107363]	1.79576	0.000392614
ENSMUSG00000027276	Jag1	jagged 1 [Source:MGI Symbol;Acc:MGI:1095416]	1.79488	0.00957182
ENSMUSG00000021832	Psmc6	proteasome (prosome macropain) 26S subunit ATPase 6 [Source:MGI Symbol;Acc:MGI:1914339]	1.79438	1.8866e-06
ENSMUSG00000028926	Cdk14	cyclin-dependent kinase 14 [Source:MGI Symbol;Acc:MGI:894318]	1.79345	0.000116919
ENSMUSG00000024646	Cyb5	cytochrome b-5 [Source:MGI Symbol;Acc:MGI:1926952]	1.79325	0.000107273
ENSMUSG00000017801	Mlx	MAX-like protein X [Source:MGI Symbol;Acc:MGI:108398]	1.79315	3.03984e-07
ENSMUSG00000014226	Cacybp	calcyclin binding protein [Source:MGI Symbol;Acc:MGI:1270839]	1.79249	5.85888e-06
ENSMUSG00000026718	Stam	signal transducing adaptor molecule (SH3 domain and ITAM motif) 1 [Source:MGI Symbol;Acc:MGI:1329014]	1.7898	6.94895e-06
ENSMUSG00000027076	Timm10	translocase of inner mitochondrial membrane 10 [Source:MGI Symbol;Acc:MGI:1353429]	1.78894	7.19012e-06
ENSMUSG00000024726	2410127L17Rik	RIKEN cDNA 2410127L17 gene [Source:MGI Symbol;Acc:MGI:1914633]	1.78838	8.42948e-05
ENSMUSG00000030245	Golt1b	golgi transport 1 homolog B (S. cerevisiae) [Source:MGI Symbol;Acc:MGI:1914214]	1.78801	5.10181e-05
ENSMUSG00000021458	2010111I01Rik	RIKEN cDNA 2010111I01 gene [Source:MGI Symbol;Acc:MGI:1919311]	1.78773	0.000232981
ENSMUSG00000027173	Depdc7	DEP domain containing 7 [Source:MGI Symbol;Acc:MGI:2139258]	1.7877	0.0180999
ENSMUSG00000057134	Ado	2-aminoethanethiol (cysteamine) dioxygenase [Source:MGI Symbol;Acc:MGI:2685083]	1.78747	1.2644e-05
ENSMUSG00000041506	Rrp9	RRP9 small subunit (SSU) processome component homolog (yeast) [Source:MGI Symbol;Acc:MGI:2384313]	1.78744	1.78907e-06
ENSMUSG00000038214	Bend3	BEN domain containing 3 [Source:MGI Symbol;Acc:MGI:2677212]	1.78471	0.00503809
ENSMUSG00000037315	Phf16	PHD finger protein 16 [Source:MGI Symbol;Acc:MGI:2148019]	1.78451	7.37254e-05
ENSMUSG00000041747	Utp15	UTP15 U3 small nucleolar ribonucleoprotein homolog (yeast) [Source:MGI Symbol;Acc:MGI:2145443]	1.78441	4.45762e-06
ENSMUSG00000052151	Ppap2c	phosphatidic acid phosphatase type 2C [Source:MGI Symbol;Acc:MGI:1354945]	1.78411	7.67719e-06
ENSMUSG00000026159	Agfg1	ArfGAP with FG repeats 1 [Source:MGI Symbol;Acc:MGI:1333754]	1.78322	0.000173841
ENSMUSG00000050240	Hic2	hypermethylated in cancer 2 [Source:MGI Symbol;Acc:MGI:1929869]	1.78206	0.000349116
ENSMUSG00000005813	Metap1	methionyl aminopeptidase 1 [Source:MGI Symbol;Acc:MGI:1922874]	1.78161	3.08906e-07
ENSMUSG00000014905	Dnajb9	DnaJ (Hsp40) homolog subfamily B member 9 [Source:MGI Symbol;Acc:MGI:1351618]	1.78095	0.00070418
ENSMUSG00000022438	Parvb	parvin beta [Source:MGI Symbol;Acc:MGI:2153063]	1.78064	5.26998e-06
ENSMUSG00000046139	Patl1	protein associated with topoisomerase II homolog 1 (yeast) [Source:MGI Symbol;Acc:MGI:2147679]	1.78056	8.69541e-06
ENSMUSG00000029253	Cenpc1	centromere protein C1 [Source:MGI Symbol;Acc:MGI:99700]	1.78055	0.000861651
ENSMUSG00000048279	Sacs	sacsin [Source:MGI Symbol;Acc:MGI:1354724]	1.78022	0.0010103
ENSMUSG00000025650	Col7a1	collagen type VII alpha 1 [Source:MGI Symbol;Acc:MGI:88462]	1.77994	0.0412786
ENSMUSG00000045005	Fzd5	frizzled homolog 5 (Drosophila) [Source:MGI Symbol;Acc:MGI:108571]	1.77908	0.0057201
ENSMUSG00000048012	Zfp473	zinc finger protein 473 [Source:MGI Symbol;Acc:MGI:2442697]	1.77851	0.0210638
ENSMUSG00000048109	Rbm15	RNA binding motif protein 15 [Source:MGI Symbol;Acc:MGI:2443205]	1.77592	0.00495993
ENSMUSG00000071078	Nr2c2ap	nuclear receptor 2C2-associated protein [Source:MGI Symbol;Acc:MGI:1922942]	1.77537	0.000267827
ENSMUSG00000031245	Hmgn5	high-mobility group nucleosome binding domain 5 [Source:MGI Symbol;Acc:MGI:1355295]	1.77433	0.000431992
ENSMUSG00000029826	Zc3hav1	zinc finger CCCH type antiviral 1 [Source:MGI Symbol;Acc:MGI:1926031]	1.77305	5.13765e-06
ENSMUSG00000045435	Tmem60	transmembrane protein 60 [Source:MGI Symbol;Acc:MGI:2673965]	1.77084	2.35177e-05
ENSMUSG00000021687	Scamp1	secretory carrier membrane protein 1 [Source:MGI Symbol;Acc:MGI:1349480]	1.77065	0.000168297
ENSMUSG00000041012	Cmtm8	CKLF-like MARVEL transmembrane domain containing 8 [Source:MGI Symbol;Acc:MGI:2447167]	1.77057	0.00408764
ENSMUSG00000024270	Slc39a6	solute carrier family 39 (metal ion transporter) member 6 [Source:MGI Symbol;Acc:MGI:2147279]	1.77038	1.67411e-05
ENSMUSG00000091223	Gm8775	predicted gene 8775 [Source:MGI Symbol;Acc:MGI:3646219]	1.76906	0.00415029
ENSMUSG00000056962	Jmjd6	jumonji domain containing 6 [Source:MGI Symbol;Acc:MGI:1858910]	1.76804	1.90502e-06
ENSMUSG00000024186	Rgs11	regulator of G-protein signaling 11 [Source:MGI Symbol;Acc:MGI:1354739]	1.76762	0.0294403
ENSMUSG00000089901	Gm8113	predicted gene 8113 [Source:MGI Symbol;Acc:MGI:3648791]	1.76759	0.000294462
ENSMUSG00000027455	Nsfl1c	NSFL1 (p97) cofactor (p47) [Source:MGI Symbol;Acc:MGI:3042273]	1.76756	2.88085e-07
ENSMUSG00000003153	Slc2a3	solute carrier family 2 (facilitated glucose transporter) member 3 [Source:MGI Symbol;Acc:MGI:95757]	1.76621	0.0348432
ENSMUSG00000055044	Pdlim1	PDZ and LIM domain 1 (elfin) [Source:MGI Symbol;Acc:MGI:1860611]	1.76578	1.89785e-06
ENSMUSG00000020869	Lrrc59	leucine rich repeat containing 59 [Source:MGI Symbol;Acc:MGI:2138133]	1.76554	3.26943e-05
ENSMUSG00000021759	Ppap2a	phosphatidic acid phosphatase type 2A [Source:MGI Symbol;Acc:MGI:108412]	1.76188	0.000969069
ENSMUSG00000013418	B4galnt2	beta-14-N-acetyl-galactosaminyl transferase 2 [Source:MGI Symbol;Acc:MGI:1342058]	1.76124	0.00150909
ENSMUSG00000010554	Mettl16	methyltransferase like 16 [Source:MGI Symbol;Acc:MGI:1914743]	1.76116	6.2914e-06
ENSMUSG00000025793	Hgs	HGF-regulated tyrosine kinase substrate [Source:MGI Symbol;Acc:MGI:104681]	1.7609	1.92345e-07
ENSMUSG00000039997	Ifi203	interferon activated gene 203 [Source:MGI Symbol;Acc:MGI:96428]	1.76061	0.00669851
ENSMUSG00000030522	Mtmr10	myotubularin related protein 10 [Source:MGI Symbol;Acc:MGI:2142292]	1.75937	0.00564299
ENSMUSG00000068739	Sars	seryl-aminoacyl-tRNA synthetase [Source:MGI Symbol;Acc:MGI:102809]	1.75904	0.000124956
ENSMUSG00000015053	Gata2	GATA binding protein 2 [Source:MGI Symbol;Acc:MGI:95662]	1.75888	0.015539
ENSMUSG00000037519	Ppfia1	protein tyrosine phosphatase receptor type f polypeptide (PTPRF) interacting protein (liprin) alpha 1 [Source:MGI Symbol;Acc:MGI:1924750]	1.75864	8.87183e-06
ENSMUSG00000017412	Cacnb4	calcium channel voltage-dependent beta 4 subunit [Source:MGI Symbol;Acc:MGI:103301]	1.75789	0.0293998
ENSMUSG00000052684	Jun	Jun oncogene [Source:MGI Symbol;Acc:MGI:96646]	1.75766	0.000542785
ENSMUSG00000064267	Hvcn1	hydrogen voltage-gated channel 1 [Source:MGI Symbol;Acc:MGI:1921346]	1.7575	0.000358401
ENSMUSG00000061104	Gm10094	predicted gene 10094 [Source:MGI Symbol;Acc:MGI:3704317]	1.75722	0.000128979
ENSMUSG00000037814	Larp1b	La ribonucleoprotein domain family member 1B [Source:MGI Symbol;Acc:MGI:1914604]	1.75606	0.00424062
ENSMUSG00000026958	Dpp7	dipeptidylpeptidase 7 [Source:MGI Symbol;Acc:MGI:1933213]	1.75553	0.000443386
ENSMUSG00000038510	Rpf2	ribosome production factor 2 homolog (S. cerevisiae) [Source:MGI Symbol;Acc:MGI:1914489]	1.75396	1.77213e-05
ENSMUSG00000029198	Grpel1	GrpE-like 1 mitochondrial [Source:MGI Symbol;Acc:MGI:1334417]	1.75281	5.70164e-06
ENSMUSG00000034312	Iqsec1	IQ motif and Sec7 domain 1 [Source:MGI Symbol;Acc:MGI:1196356]	1.75144	0.00267671
ENSMUSG00000030823	9130019O22Rik	RIKEN cDNA 9130019O22 gene [Source:MGI Symbol;Acc:MGI:1926171]	1.75133	0.000281218
ENSMUSG00000035049	Rrp12	ribosomal RNA processing 12 homolog (S. cerevisiae) [Source:MGI Symbol;Acc:MGI:2147437]	1.75072	6.54132e-06
ENSMUSG00000045312	Lhfpl2	lipoma HMGIC fusion partner-like 2 [Source:MGI Symbol;Acc:MGI:2145236]	1.75046	0.00804811
ENSMUSG00000003810	Mast2	microtubule associated serine/threonine kinase 2 [Source:MGI Symbol;Acc:MGI:894676]	1.74932	4.49918e-05
ENSMUSG00000023088	Abcc1	ATP-binding cassette sub-family C (CFTR/MRP) member 1 [Source:MGI Symbol;Acc:MGI:102676]	1.74767	0.00127728
ENSMUSG00000021831	Ero1l	ERO1-like (S. cerevisiae) [Source:MGI Symbol;Acc:MGI:1354385]	1.74731	0.000452348
ENSMUSG00000017715	Pgs1	phosphatidylglycerophosphate synthase 1 [Source:MGI Symbol;Acc:MGI:1921701]	1.7466	4.3673e-05
ENSMUSG00000028811	Yars	tyrosyl-tRNA synthetase [Source:MGI Symbol;Acc:MGI:2147627]	1.74639	2.22261e-05
ENSMUSG00000033987	Dnah17	dynein axonemal heavy chain 17 [Source:MGI Symbol;Acc:MGI:1917176]	1.74542	0.00588522
ENSMUSG00000038046	Rnmtl1	RNA methyltransferase like 1 [Source:MGI Symbol;Acc:MGI:1914640]	1.74522	4.3544e-05
ENSMUSG00000021400	Wrnip1	Werner helicase interacting protein 1 [Source:MGI Symbol;Acc:MGI:1926153]	1.74516	3.66969e-06
ENSMUSG00000016526	Dyrk3	dual-specificity tyrosine-(Y)-phosphorylation regulated kinase 3 [Source:MGI Symbol;Acc:MGI:1330300]	1.74513	0.0402563
ENSMUSG00000055184	Fam72a	family with sequence similarity 72 member A [Source:MGI Symbol;Acc:MGI:1919669]	1.74505	0.0224005
ENSMUSG00000040813	Tex264	testis expressed gene 264 [Source:MGI Symbol;Acc:MGI:1096570]	1.74459	7.70661e-06
ENSMUSG00000051518	Rps19bp1	ribosomal protein S19 binding protein 1 [Source:MGI Symbol;Acc:MGI:1913788]	1.74452	1.42081e-06
ENSMUSG00000029544	Cabp1	calcium binding protein 1 [Source:MGI Symbol;Acc:MGI:1352750]	1.74437	0.0403464
ENSMUSG00000073643	Wdfy1	WD repeat and FYVE domain containing 1 [Source:MGI Symbol;Acc:MGI:1916618]	1.74417	4.12187e-05
ENSMUSG00000042215	Bag2	BCL2-associated athanogene 2 [Source:MGI Symbol;Acc:MGI:1891254]	1.74393	0.00811131
ENSMUSG00000027787	Nmd3	NMD3 homolog (S. cerevisiae) [Source:MGI Symbol;Acc:MGI:2140103]	1.74353	5.16955e-05
ENSMUSG00000023068	Nus1	nuclear undecaprenyl pyrophosphate synthase 1 homolog (S. cerevisiae) [Source:MGI Symbol;Acc:MGI:1196365]	1.74233	1.45909e-05
ENSMUSG00000026478	Lamc1	laminin gamma 1 [Source:MGI Symbol;Acc:MGI:99914]	1.74164	2.25579e-05
ENSMUSG00000029804	Herc3	hect domain and RLD 3 [Source:MGI Symbol;Acc:MGI:1921248]	1.74136	2.39201e-05
ENSMUSG00000021178	Psmc1	protease (prosome macropain) 26S subunit ATPase 1 [Source:MGI Symbol;Acc:MGI:106054]	1.74081	1.54019e-05
ENSMUSG00000073788	Gm10576	predicted gene 10576 [Source:MGI Symbol;Acc:MGI:3642535]	1.74012	0.0187699
ENSMUSG00000036478	Btg1	B cell translocation gene 1 anti-proliferative [Source:MGI Symbol;Acc:MGI:88215]	1.73992	0.00714954
ENSMUSG00000062038	Gm10108	predicted pseudogene 10108 [Source:MGI Symbol;Acc:MGI:3642431]	1.73982	0.000359422
ENSMUSG00000000278	Scpep1	serine carboxypeptidase 1 [Source:MGI Symbol;Acc:MGI:1921867]	1.73982	2.69838e-06
ENSMUSG00000074656	Eif2s2	eukaryotic translation initiation factor 2 subunit 2 (beta) [Source:MGI Symbol;Acc:MGI:1914454]	1.7387	1.52542e-05
ENSMUSG00000030031	Kbtbd8	kelch repeat and BTB (POZ) domain containing 8 [Source:MGI Symbol;Acc:MGI:2661430]	1.73867	0.00545543
ENSMUSG00000048583	Igf2	insulin-like growth factor 2 [Source:MGI Symbol;Acc:MGI:96434]	1.73839	0.0166797
ENSMUSG00000034216	Vps18	vacuolar protein sorting 18 (yeast) [Source:MGI Symbol;Acc:MGI:2443626]	1.73811	9.70437e-05
ENSMUSG00000022350	E430025E21Rik	RIKEN cDNA E430025E21 gene [Source:MGI Symbol;Acc:MGI:2146110]	1.73793	4.48164e-05
ENSMUSG00000079316	Rab9	RAB9 member RAS oncogene family [Source:MGI Symbol;Acc:MGI:1890695]	1.73776	0.000165181
ENSMUSG00000032418	Me1	malic enzyme 1 NADP(+)-dependent cytosolic [Source:MGI Symbol;Acc:MGI:97043]	1.73743	0.0496257
ENSMUSG00000037375	Hhat	hedgehog acyltransferase [Source:MGI Symbol;Acc:MGI:2444681]	1.73649	0.00351668
ENSMUSG00000096156	Gm9242	predicted pseudogene 9242 [Source:MGI Symbol;Acc:MGI:3645172]	1.73642	0.0168425
ENSMUSG00000028034	Fubp1	far upstream element (FUSE) binding protein 1 [Source:MGI Symbol;Acc:MGI:1196294]	1.73549	1.47201e-05
ENSMUSG00000030603	Psmc4	proteasome (prosome macropain) 26S subunit ATPase 4 [Source:MGI Symbol;Acc:MGI:1346093]	1.73488	2.53995e-06
ENSMUSG00000019916	P4ha1	procollagen-proline 2-oxoglutarate 4-dioxygenase (proline 4-hydroxylase) alpha 1 polypeptide [Source:MGI Symbol;Acc:MGI:97463]	1.73434	0.000188788
ENSMUSG00000028010	Gar1	GAR1 ribonucleoprotein homolog (yeast) [Source:MGI Symbol;Acc:MGI:1930948]	1.73426	0.000287396
ENSMUSG00000039701	Usp53	ubiquitin specific peptidase 53 [Source:MGI Symbol;Acc:MGI:2139607]	1.73363	0.0106074
ENSMUSG00000044252	Osbpl1a	oxysterol binding protein-like 1A [Source:MGI Symbol;Acc:MGI:1927551]	1.73325	0.00172523
ENSMUSG00000032369	Plscr1	phospholipid scramblase 1 [Source:MGI Symbol;Acc:MGI:893575]	1.73293	2.42684e-05
ENSMUSG00000030303	Far2	fatty acyl CoA reductase 2 [Source:MGI Symbol;Acc:MGI:2687035]	1.7321	0.0349961
ENSMUSG00000042854	Trp53rk	transformation related protein 53 regulating kinase [Source:MGI Symbol;Acc:MGI:1914050]	1.73127	4.3673e-05
ENSMUSG00000054808	Actn4	actinin alpha 4 [Source:MGI Symbol;Acc:MGI:1890773]	1.72913	2.42743e-06
ENSMUSG00000079737	3110001I22Rik	RIKEN cDNA 3110001I22 gene [Source:MGI Symbol;Acc:MGI:1913848]	1.72821	0.00207191
ENSMUSG00000036432	Siah2	seven in absentia 2 [Source:MGI Symbol;Acc:MGI:108062]	1.72723	0.00350922
ENSMUSG00000033319	Fem1c	fem-1 homolog c (C.elegans) [Source:MGI Symbol;Acc:MGI:2444737]	1.72697	0.0119588
ENSMUSG00000023027	Atf1	activating transcription factor 1 [Source:MGI Symbol;Acc:MGI:1298366]	1.72615	2.14648e-06
ENSMUSG00000063317	Usp31	ubiquitin specific peptidase 31 [Source:MGI Symbol;Acc:MGI:1923429]	1.72604	0.000117027
ENSMUSG00000041390	Mdfic	MyoD family inhibitor domain containing [Source:MGI Symbol;Acc:MGI:104611]	1.72565	2.14798e-05
ENSMUSG00000079677	Fdx1l	ferredoxin 1-like [Source:MGI Symbol;Acc:MGI:1915415]	1.72497	5.12907e-05
ENSMUSG00000031149	Praf2	PRA1 domain family 2 [Source:MGI Symbol;Acc:MGI:1859607]	1.7237	0.000387721
ENSMUSG00000029036	Atad3a	ATPase family AAA domain containing 3A [Source:MGI Symbol;Acc:MGI:1919214]	1.72308	4.14828e-06
ENSMUSG00000020526	Znhit3	zinc finger HIT type 3 [Source:MGI Symbol;Acc:MGI:3051596]	1.7228	6.00366e-05
ENSMUSG00000046417	Fam211a	family with sequence similarity 211 member A [Source:MGI Symbol;Acc:MGI:2682293]	1.72271	0.00832401
ENSMUSG00000027195	Hsd17b12	hydroxysteroid (17-beta) dehydrogenase 12 [Source:MGI Symbol;Acc:MGI:1926967]	1.72241	8.80632e-06
ENSMUSG00000079252	NA	NA	1.7224	1.25114e-06
ENSMUSG00000015711	Prune	prune homolog (Drosophila) [Source:MGI Symbol;Acc:MGI:1925152]	1.72227	2.7521e-05
ENSMUSG00000020130	Tbc1d15	TBC1 domain family member 15 [Source:MGI Symbol;Acc:MGI:1913937]	1.72214	0.000947437
ENSMUSG00000053950	Adnp2	ADNP homeobox 2 [Source:MGI Symbol;Acc:MGI:2448562]	1.72037	3.6206e-05
ENSMUSG00000055632	Hmcn2	hemicentin 2 [Source:MGI Symbol;Acc:MGI:2677838]	1.72027	0.0141239
ENSMUSG00000044098	Rsbn1	rosbin round spermatid basic protein 1 [Source:MGI Symbol;Acc:MGI:2444993]	1.71937	0.00441357
ENSMUSG00000073427	Gm4924	predicted gene 4924 [Source:MGI Symbol;Acc:MGI:3643133]	1.71933	0.0177181
ENSMUSG00000018395	Kif3a	kinesin family member 3A [Source:MGI Symbol;Acc:MGI:107689]	1.71902	0.000549184
ENSMUSG00000038187	Btbd10	BTB (POZ) domain containing 10 [Source:MGI Symbol;Acc:MGI:1916065]	1.71688	2.12038e-05
ENSMUSG00000022505	Emp2	epithelial membrane protein 2 [Source:MGI Symbol;Acc:MGI:1098726]	1.71667	0.0150832
ENSMUSG00000028671	Gale	galactose-4-epimerase UDP [Source:MGI Symbol;Acc:MGI:1921496]	1.71619	0.00159402
ENSMUSG00000034158	Lrrc58	leucine rich repeat containing 58 [Source:MGI Symbol;Acc:MGI:2443542]	1.71465	5.79021e-05
ENSMUSG00000024785	Rcl1	RNA terminal phosphate cyclase-like 1 [Source:MGI Symbol;Acc:MGI:1913275]	1.71451	0.000235529
ENSMUSG00000029402	Snrnp35	small nuclear ribonucleoprotein 35 (U11/U12) [Source:MGI Symbol;Acc:MGI:1923417]	1.71433	2.47346e-05
ENSMUSG00000038366	Lasp1	LIM and SH3 protein 1 [Source:MGI Symbol;Acc:MGI:109656]	1.71403	4.3349e-06
ENSMUSG00000073676	Hspe1	heat shock protein 1 (chaperonin 10) [Source:MGI Symbol;Acc:MGI:104680]	1.7132	0.000181384
ENSMUSG00000001227	Sema6b	sema domain transmembrane domain (TM) and cytoplasmic domain (semaphorin) 6B [Source:MGI Symbol;Acc:MGI:1202889]	1.71249	0.00637532
ENSMUSG00000075053	Vdac3-ps1	voltage-dependent anion channel 3 pseudogene 1 [Source:MGI Symbol;Acc:MGI:1270159]	1.71195	0.00134169
ENSMUSG00000020708	Psmc5	protease (prosome macropain) 26S subunit ATPase 5 [Source:MGI Symbol;Acc:MGI:105047]	1.71175	2.51629e-06
ENSMUSG00000075229	Ccdc58	coiled-coil domain containing 58 [Source:MGI Symbol;Acc:MGI:2146423]	1.7114	4.24671e-05
ENSMUSG00000072825	Cep170b	centrosomal protein 170B [Source:MGI Symbol;Acc:MGI:2145043]	1.71134	0.000311988
ENSMUSG00000046610	Oacyl	O-acyltransferase like [Source:MGI Symbol;Acc:MGI:2442915]	1.71133	0.0317877
ENSMUSG00000020572	Nampt	nicotinamide phosphoribosyltransferase [Source:MGI Symbol;Acc:MGI:1929865]	1.71051	3.78092e-05
ENSMUSG00000018171	Vmp1	vacuole membrane protein 1 [Source:MGI Symbol;Acc:MGI:1923159]	1.71007	0.000141596
ENSMUSG00000021866	Anxa11	annexin A11 [Source:MGI Symbol;Acc:MGI:108481]	1.70991	8.63639e-05
ENSMUSG00000032840	2410131K14Rik	RIKEN cDNA 2410131K14 gene [Source:MGI Symbol;Acc:MGI:1924042]	1.70954	0.000444416
ENSMUSG00000039081	Zfp503	zinc finger protein 503 [Source:MGI Symbol;Acc:MGI:1353644]	1.70876	0.0312475
ENSMUSG00000062116	Zfp954	zinc finger protein 954 [Source:MGI Symbol;Acc:MGI:1917764]	1.7083	0.00122666
ENSMUSG00000005846	Rsl1d1	ribosomal L1 domain containing 1 [Source:MGI Symbol;Acc:MGI:1913659]	1.7076	4.06136e-06
ENSMUSG00000049225	Pdp1	pyruvate dehyrogenase phosphatase catalytic subunit 1 [Source:MGI Symbol;Acc:MGI:2685870]	1.70754	0.00482515
ENSMUSG00000028541	B4galt2	UDP-Gal:betaGlcNAc beta 14- galactosyltransferase polypeptide 2 [Source:MGI Symbol;Acc:MGI:1858493]	1.70727	0.0094905
ENSMUSG00000025962	Fastkd2	FAST kinase domains 2 [Source:MGI Symbol;Acc:MGI:1922869]	1.70611	1.95204e-05
ENSMUSG00000019818	Cd164	CD164 antigen [Source:MGI Symbol;Acc:MGI:1859568]	1.70582	0.000158409
ENSMUSG00000037991	Rmi2	RMI2 RecQ mediated genome instability 2 homolog (S. cerevisiae) [Source:MGI Symbol;Acc:MGI:2685383]	1.70534	0.0425459
ENSMUSG00000031959	Wdr59	WD repeat domain 59 [Source:MGI Symbol;Acc:MGI:2442115]	1.70517	4.8415e-05
ENSMUSG00000041836	Ptpre	protein tyrosine phosphatase receptor type E [Source:MGI Symbol;Acc:MGI:97813]	1.70423	4.23718e-06
ENSMUSG00000052727	Map1b	microtubule-associated protein 1B [Source:MGI Symbol;Acc:MGI:1306778]	1.70307	0.023232
ENSMUSG00000044103	Il1f9	interleukin 1 family member 9 [Source:MGI Symbol;Acc:MGI:2449929]	1.70054	0.00559793
ENSMUSG00000028741	Mrto4	MRT4 mRNA turnover 4 homolog (S. cerevisiae) [Source:MGI Symbol;Acc:MGI:1917152]	1.7002	4.27127e-06
ENSMUSG00000069170	Gpr98	G protein-coupled receptor 98 [Source:MGI Symbol;Acc:MGI:1274784]	1.69839	0.0424123
ENSMUSG00000009566	Fpgs	folylpolyglutamyl synthetase [Source:MGI Symbol;Acc:MGI:95576]	1.69837	3.90381e-05
ENSMUSG00000051124	Gimap9	GTPase IMAP family member 9 [Source:MGI Symbol;Acc:MGI:3511744]	1.6977	0.00456129
ENSMUSG00000042275	Pelo	pelota homolog (Drosophila) [Source:MGI Symbol;Acc:MGI:2145154]	1.69755	1.57393e-05
ENSMUSG00000022992	Kansl2	KAT8 regulatory NSL complex subunit 2 [Source:MGI Symbol;Acc:MGI:1916862]	1.69658	0.000239154
ENSMUSG00000034501	Pcnxl4	pecanex-like 4 (Drosophila) [Source:MGI Symbol;Acc:MGI:1914958]	1.69624	4.19085e-05
ENSMUSG00000062510	Nsl1	NSL1 MIND kinetochore complex component homolog (S. cerevisiae) [Source:MGI Symbol;Acc:MGI:2685830]	1.69501	0.00385663
ENSMUSG00000028098	Rnf115	ring finger protein 115 [Source:MGI Symbol;Acc:MGI:1915095]	1.69391	0.000482538
ENSMUSG00000032366	Tpm1	tropomyosin 1 alpha [Source:MGI Symbol;Acc:MGI:98809]	1.69374	0.00274058
ENSMUSG00000027185	Nat10	N-acetyltransferase 10 [Source:MGI Symbol;Acc:MGI:2138939]	1.69369	1.0908e-06
ENSMUSG00000039116	Gpr126	G protein-coupled receptor 126 [Source:MGI Symbol;Acc:MGI:1916151]	1.69171	0.0152867
ENSMUSG00000020629	Adi1	acireductone dioxygenase 1 [Source:MGI Symbol;Acc:MGI:2144929]	1.69171	0.000411229
ENSMUSG00000029446	Psph	phosphoserine phosphatase [Source:MGI Symbol;Acc:MGI:97788]	1.69087	0.00259426
ENSMUSG00000022889	Mrpl39	mitochondrial ribosomal protein L39 [Source:MGI Symbol;Acc:MGI:1351620]	1.69038	9.72937e-07
ENSMUSG00000023827	Agpat4	1-acylglycerol-3-phosphate O-acyltransferase 4 (lysophosphatidic acid acyltransferase delta) [Source:MGI Symbol;Acc:MGI:1915512]	1.69024	3.56212e-06
ENSMUSG00000015748	Prpf3	PRP3 pre-mRNA processing factor 3 homolog (yeast) [Source:MGI Symbol;Acc:MGI:1918017]	1.69007	2.12194e-05
ENSMUSG00000055491	Pprc1	peroxisome proliferative activated receptor gamma coactivator-related 1 [Source:MGI Symbol;Acc:MGI:2385096]	1.69006	2.00813e-05
ENSMUSG00000034327	Kctd9	potassium channel tetramerisation domain containing 9 [Source:MGI Symbol;Acc:MGI:2145579]	1.68901	1.25355e-05
ENSMUSG00000026064	Ptp4a1	protein tyrosine phosphatase 4a1 [Source:MGI Symbol;Acc:MGI:1277096]	1.68697	0.000351467
ENSMUSG00000024962	Vegfb	vascular endothelial growth factor B [Source:MGI Symbol;Acc:MGI:106199]	1.68671	0.00326905
ENSMUSG00000069083	Gm10259	predicted pseudogene 10259 [Source:MGI Symbol;Acc:MGI:3704211]	1.68578	0.00170187
ENSMUSG00000046982	Tshz1	teashirt zinc finger family member 1 [Source:MGI Symbol;Acc:MGI:1346031]	1.6856	0.0112685
ENSMUSG00000033352	Map2k4	mitogen-activated protein kinase kinase 4 [Source:MGI Symbol;Acc:MGI:1346869]	1.68548	6.25744e-05
ENSMUSG00000002944	Cd36	CD36 antigen [Source:MGI Symbol;Acc:MGI:107899]	1.68496	0.0268664
ENSMUSG00000024413	Npc1	Niemann Pick type C1 [Source:MGI Symbol;Acc:MGI:1097712]	1.68446	0.000142417
ENSMUSG00000044149	Nkrf	NF-kappaB repressing factor [Source:MGI Symbol;Acc:MGI:1924536]	1.68435	0.000229726
ENSMUSG00000029334	Prkg2	protein kinase cGMP-dependent type II [Source:MGI Symbol;Acc:MGI:108173]	1.68395	0.0475107
ENSMUSG00000036180	Gatad2a	GATA zinc finger domain containing 2A [Source:MGI Symbol;Acc:MGI:2384585]	1.6835	7.14479e-06
ENSMUSG00000019210	Atp6v1e1	ATPase H+ transporting lysosomal V1 subunit E1 [Source:MGI Symbol;Acc:MGI:894326]	1.6835	1.31089e-05
ENSMUSG00000039483	Asb6	ankyrin repeat and SOCS box-containing 6 [Source:MGI Symbol;Acc:MGI:1919573]	1.68312	5.60709e-07
ENSMUSG00000037172	E330009J07Rik	RIKEN cDNA E330009J07 gene [Source:MGI Symbol;Acc:MGI:2444256]	1.68242	0.00401788
ENSMUSG00000028126	Pip5k1a	phosphatidylinositol-4-phosphate 5-kinase type 1 alpha [Source:MGI Symbol;Acc:MGI:107929]	1.68214	0.000184921
ENSMUSG00000023944	Hsp90ab1	heat shock protein 90 alpha (cytosolic) class B member 1 [Source:MGI Symbol;Acc:MGI:96247]	1.68205	0.000591118
ENSMUSG00000037580	Gch1	GTP cyclohydrolase 1 [Source:MGI Symbol;Acc:MGI:95675]	1.6818	0.000135709
ENSMUSG00000050721	Plekho2	pleckstrin homology domain containing family O member 2 [Source:MGI Symbol;Acc:MGI:2143132]	1.68174	0.000222473
ENSMUSG00000040111	Gramd1b	GRAM domain containing 1B [Source:MGI Symbol;Acc:MGI:1925037]	1.6799	0.000396134
ENSMUSG00000034593	Myo5a	myosin VA [Source:MGI Symbol;Acc:MGI:105976]	1.67941	0.00207905
ENSMUSG00000026490	Cdc42bpa	CDC42 binding protein kinase alpha [Source:MGI Symbol;Acc:MGI:2441841]	1.67833	0.000118351
ENSMUSG00000004936	Map2k1	mitogen-activated protein kinase kinase 1 [Source:MGI Symbol;Acc:MGI:1346866]	1.67678	4.14426e-06
ENSMUSG00000000276	Dgke	diacylglycerol kinase epsilon [Source:MGI Symbol;Acc:MGI:1889276]	1.67676	0.000330919
ENSMUSG00000038156	Spon1	spondin 1 (f-spondin) extracellular matrix protein [Source:MGI Symbol;Acc:MGI:2385287]	1.67635	0.0387716
ENSMUSG00000034591	Slc41a2	solute carrier family 41 member 2 [Source:MGI Symbol;Acc:MGI:2442940]	1.67608	3.29851e-05
ENSMUSG00000037287	Tbcel	tubulin folding cofactor E-like [Source:MGI Symbol;Acc:MGI:1925543]	1.67445	0.00233989
ENSMUSG00000021483	Cdk20	cyclin-dependent kinase 20 [Source:MGI Symbol;Acc:MGI:2145349]	1.67391	0.018686
ENSMUSG00000054027	Nt5dc3	5'-nucleotidase domain containing 3 [Source:MGI Symbol;Acc:MGI:3513266]	1.67355	0.00024452
ENSMUSG00000003226	Ranbp2	RAN binding protein 2 [Source:MGI Symbol;Acc:MGI:894323]	1.67345	4.85897e-05
ENSMUSG00000050549	5730508B09Rik	RIKEN cDNA 5730508B09 gene [Source:MGI Symbol;Acc:MGI:1917867]	1.6726	0.0126537
ENSMUSG00000038279	Nop2	NOP2 nucleolar protein [Source:MGI Symbol;Acc:MGI:107891]	1.67246	1.39023e-05
ENSMUSG00000056429	Tgoln1	trans-golgi network protein [Source:MGI Symbol;Acc:MGI:105080]	1.67182	9.09356e-05
ENSMUSG00000010914	Pdhx	pyruvate dehydrogenase complex component X [Source:MGI Symbol;Acc:MGI:1351627]	1.67117	4.97967e-05
ENSMUSG00000056687	Gm11696	predicted gene 11696 [Source:MGI Symbol;Acc:MGI:3701776]	1.67081	0.00300979
ENSMUSG00000026784	Pdss1	prenyl (solanesyl) diphosphate synthase subunit 1 [Source:MGI Symbol;Acc:MGI:1889278]	1.67012	0.0023762
ENSMUSG00000023075	Akirin1	akirin 1 [Source:MGI Symbol;Acc:MGI:1915300]	1.66953	5.75631e-05
ENSMUSG00000066621	Tecpr1	tectonin beta-propeller repeat containing 1 [Source:MGI Symbol;Acc:MGI:1917631]	1.66915	0.00274288
ENSMUSG00000052459	Atp6v1a	ATPase H+ transporting lysosomal V1 subunit A [Source:MGI Symbol;Acc:MGI:1201780]	1.66913	8.83295e-05
ENSMUSG00000001918	Slc1a5	solute carrier family 1 (neutral amino acid transporter) member 5 [Source:MGI Symbol;Acc:MGI:105305]	1.66909	7.36891e-05
ENSMUSG00000031467	Agpat5	1-acylglycerol-3-phosphate O-acyltransferase 5 (lysophosphatidic acid acyltransferase epsilon) [Source:MGI Symbol;Acc:MGI:1196345]	1.66874	3.59145e-05
ENSMUSG00000041124	Msantd4	Myb/SANT-like DNA-binding domain containing 4 with coiled-coils [Source:MGI Symbol;Acc:MGI:1925350]	1.66829	3.99869e-06
ENSMUSG00000002489	Tiam1	T cell lymphoma invasion and metastasis 1 [Source:MGI Symbol;Acc:MGI:103306]	1.66811	0.00246754
ENSMUSG00000024197	Plin3	perilipin 3 [Source:MGI Symbol;Acc:MGI:1914155]	1.66781	0.000967022
ENSMUSG00000041720	Pi4ka	phosphatidylinositol 4-kinase catalytic alpha polypeptide [Source:MGI Symbol;Acc:MGI:2448506]	1.66757	1.39302e-05
ENSMUSG00000054008	Ndst1	N-deacetylase/N-sulfotransferase (heparan glucosaminyl) 1 [Source:MGI Symbol;Acc:MGI:104719]	1.66754	0.000117027
ENSMUSG00000001305	Rrp15	ribosomal RNA processing 15 homolog (S. cerevisiae) [Source:MGI Symbol;Acc:MGI:1914473]	1.66721	3.61017e-05
ENSMUSG00000028452	Vcp	valosin containing protein [Source:MGI Symbol;Acc:MGI:99919]	1.66623	7.57606e-06
ENSMUSG00000026999	Nup35	nucleoporin 35 [Source:MGI Symbol;Acc:MGI:1916732]	1.66592	9.97221e-06
ENSMUSG00000032238	Rora	RAR-related orphan receptor alpha [Source:MGI Symbol;Acc:MGI:104661]	1.66587	0.0165768
ENSMUSG00000026082	Rev1	REV1 homolog (S. cerevisiae) [Source:MGI Symbol;Acc:MGI:1929074]	1.66581	0.000669422
ENSMUSG00000025372	Baiap2	brain-specific angiogenesis inhibitor 1-associated protein 2 [Source:MGI Symbol;Acc:MGI:2137336]	1.66227	0.00155317
ENSMUSG00000022403	St13	suppression of tumorigenicity 13 [Source:MGI Symbol;Acc:MGI:1917606]	1.66208	7.2255e-06
ENSMUSG00000025869	Nop16	NOP16 nucleolar protein [Source:MGI Symbol;Acc:MGI:107862]	1.66185	4.45356e-07
ENSMUSG00000032372	Plscr2	phospholipid scramblase 2 [Source:MGI Symbol;Acc:MGI:1270860]	1.6603	0.0499037
ENSMUSG00000030528	Blm	Bloom syndrome RecQ helicase-like [Source:MGI Symbol;Acc:MGI:1328362]	1.65934	0.000225007
ENSMUSG00000018040	Rrp7a	ribosomal RNA processing 7 homolog A (S. cerevisiae) [Source:MGI Symbol;Acc:MGI:1922028]	1.65901	1.33468e-06
ENSMUSG00000046519	Golph3l	golgi phosphoprotein 3-like [Source:MGI Symbol;Acc:MGI:1917129]	1.65882	2.85405e-05
ENSMUSG00000061244	Exoc5	exocyst complex component 5 [Source:MGI Symbol;Acc:MGI:2145645]	1.65855	0.000125994
ENSMUSG00000044949	Ubtd2	ubiquitin domain containing 2 [Source:MGI Symbol;Acc:MGI:2444752]	1.65843	0.000112963
ENSMUSG00000027510	Rbm38	RNA binding motif protein 38 [Source:MGI Symbol;Acc:MGI:1889294]	1.65708	0.000251185
ENSMUSG00000034826	Nup54	nucleoporin 54 [Source:MGI Symbol;Acc:MGI:1920460]	1.65655	1.64341e-05
ENSMUSG00000018398	Sept8	septin 8 [Source:MGI Symbol;Acc:MGI:894310]	1.65606	4.54438e-06
ENSMUSG00000036613	Tssc1	tumor suppressing subtransferable candidate 1 [Source:MGI Symbol;Acc:MGI:1289332]	1.65576	0.00038897
ENSMUSG00000028167	Bdh2	3-hydroxybutyrate dehydrogenase type 2 [Source:MGI Symbol;Acc:MGI:1917022]	1.65498	0.0426796
ENSMUSG00000033161	Atp1a1	ATPase Na+/K+ transporting alpha 1 polypeptide [Source:MGI Symbol;Acc:MGI:88105]	1.65435	3.6206e-05
ENSMUSG00000003848	Nob1	NIN1/RPN12 binding protein 1 homolog (S. cerevisiae) [Source:MGI Symbol;Acc:MGI:1914869]	1.65358	1.94903e-05
ENSMUSG00000021040	Slirp	SRA stem-loop interacting RNA binding protein [Source:MGI Symbol;Acc:MGI:1916394]	1.65316	0.000679106
ENSMUSG00000003500	Impdh1	inosine 5'-phosphate dehydrogenase 1 [Source:MGI Symbol;Acc:MGI:96567]	1.65316	0.000650335
ENSMUSG00000020692	Nle1	notchless homolog 1 (Drosophila) [Source:MGI Symbol;Acc:MGI:2429770]	1.65297	8.69972e-05
ENSMUSG00000055436	Srsf11	serine/arginine-rich splicing factor 11 [Source:MGI Symbol;Acc:MGI:1916457]	1.65286	0.00170539
ENSMUSG00000034731	Dgkh	diacylglycerol kinase eta [Source:MGI Symbol;Acc:MGI:2444188]	1.65261	0.0458959
ENSMUSG00000038612	Mcl1	myeloid cell leukemia sequence 1 [Source:MGI Symbol;Acc:MGI:101769]	1.65209	0.000209962
ENSMUSG00000047649	Cd3eap	CD3E antigen epsilon polypeptide associated protein [Source:MGI Symbol;Acc:MGI:1917583]	1.65171	5.01311e-06
ENSMUSG00000036779	Papd5	PAP associated domain containing 5 [Source:MGI Symbol;Acc:MGI:1917820]	1.65025	6.41517e-05
ENSMUSG00000015335	Zdhhc12	zinc finger DHHC domain containing 12 [Source:MGI Symbol;Acc:MGI:1913470]	1.64956	1.31116e-06
ENSMUSG00000028410	Dnaja1	DnaJ (Hsp40) homolog subfamily A member 1 [Source:MGI Symbol;Acc:MGI:1270129]	1.64951	0.000272364
ENSMUSG00000028063	Lmna	lamin A [Source:MGI Symbol;Acc:MGI:96794]	1.64932	0.00412665
ENSMUSG00000031701	Dnaja2	DnaJ (Hsp40) homolog subfamily A member 2 [Source:MGI Symbol;Acc:MGI:1931882]	1.64765	0.000599822
ENSMUSG00000075701	Vimp	VCP-interacting membrane protein [Source:MGI Symbol;Acc:MGI:95994]	1.64693	0.000161326
ENSMUSG00000029594	Rbm19	RNA binding motif protein 19 [Source:MGI Symbol;Acc:MGI:1921361]	1.64659	1.94987e-06
ENSMUSG00000078713	Tomm5	translocase of outer mitochondrial membrane 5 homolog (yeast) [Source:MGI Symbol;Acc:MGI:1915762]	1.64628	2.03194e-06
ENSMUSG00000078779	Zfp59	zinc finger protein 59 [Source:MGI Symbol;Acc:MGI:99206]	1.64584	0.00676611
ENSMUSG00000026596	Abl2	v-abl Abelson murine leukemia viral oncogene 2 (arg Abelson-related gene) [Source:MGI Symbol;Acc:MGI:87860]	1.64549	0.000201258
ENSMUSG00000040034	Nup43	nucleoporin 43 [Source:MGI Symbol;Acc:MGI:1917162]	1.6445	4.8415e-05
ENSMUSG00000043183	Simc1	SUMO-interacting motifs containing 1 [Source:MGI Symbol;Acc:MGI:2442599]	1.64447	0.00347497
ENSMUSG00000020116	Pno1	partner of NOB1 homolog (S. cerevisiae) [Source:MGI Symbol;Acc:MGI:1913499]	1.64334	7.7043e-05
ENSMUSG00000022554	Fam203a	family with sequence similarity 203 member A [Source:MGI Symbol;Acc:MGI:1930628]	1.64322	0.000547411
ENSMUSG00000062075	Lmnb2	lamin B2 [Source:MGI Symbol;Acc:MGI:96796]	1.64318	0.00110447
ENSMUSG00000035992	Fnip1	folliculin interacting protein 1 [Source:MGI Symbol;Acc:MGI:2444668]	1.64264	0.000556365
ENSMUSG00000035171	1110059E24Rik	RIKEN cDNA 1110059E24 gene [Source:MGI Symbol;Acc:MGI:1913456]	1.64198	0.000761464
ENSMUSG00000079036	Alkbh1	alkB alkylation repair homolog 1 (E. coli) [Source:MGI Symbol;Acc:MGI:2384034]	1.64136	0.000452019
ENSMUSG00000043424	Eif3j2	eukaryotic translation initiation factor 3 subunit J2 [Source:MGI Symbol;Acc:MGI:3704486]	1.64054	8.83295e-05
ENSMUSG00000003444	Med29	mediator complex subunit 29 [Source:MGI Symbol;Acc:MGI:1914474]	1.64017	9.01161e-05
ENSMUSG00000044033	Ccdc141	coiled-coil domain containing 141 [Source:MGI Symbol;Acc:MGI:1919735]	1.63972	0.0455005
ENSMUSG00000028078	Dclk2	doublecortin-like kinase 2 [Source:MGI Symbol;Acc:MGI:1918012]	1.63958	0.0238715
ENSMUSG00000026788	Zbtb43	zinc finger and BTB domain containing 43 [Source:MGI Symbol;Acc:MGI:1919084]	1.63757	0.000659229
ENSMUSG00000067780	Pi15	peptidase inhibitor 15 [Source:MGI Symbol;Acc:MGI:1934659]	1.63718	0.0205893
ENSMUSG00000032178	Ilf3	interleukin enhancer binding factor 3 [Source:MGI Symbol;Acc:MGI:1339973]	1.63692	3.6206e-05
ENSMUSG00000043091	Tuba1c	tubulin alpha 1C [Source:MGI Symbol;Acc:MGI:1095409]	1.63689	0.000217575
ENSMUSG00000030265	Kras	v-Ki-ras2 Kirsten rat sarcoma viral oncogene homolog [Source:MGI Symbol;Acc:MGI:96680]	1.63639	0.00362904
ENSMUSG00000037664	Cdkn1c	cyclin-dependent kinase inhibitor 1C (P57) [Source:MGI Symbol;Acc:MGI:104564]	1.63595	0.0165974
ENSMUSG00000026028	Trak2	trafficking protein kinesin binding 2 [Source:MGI Symbol;Acc:MGI:1918077]	1.63492	4.95318e-05
ENSMUSG00000071072	Ptges3	prostaglandin E synthase 3 (cytosolic) [Source:MGI Symbol;Acc:MGI:1929282]	1.63439	4.33868e-05
ENSMUSG00000036452	Arhgap26	Rho GTPase activating protein 26 [Source:MGI Symbol;Acc:MGI:1918552]	1.63421	0.0125752
ENSMUSG00000054400	Cklf	chemokine-like factor [Source:MGI Symbol;Acc:MGI:1922708]	1.63383	0.000152219
ENSMUSG00000036672	Cenpt	centromere protein T [Source:MGI Symbol;Acc:MGI:2443939]	1.63351	0.00696947
ENSMUSG00000015994	Fnta	farnesyltransferase CAAX box alpha [Source:MGI Symbol;Acc:MGI:104683]	1.63342	2.93209e-06
ENSMUSG00000039737	Prkrip1	Prkr interacting protein 1 (IL11 inducible) [Source:MGI Symbol;Acc:MGI:1914051]	1.63286	1.73432e-05
ENSMUSG00000096856	Gm10778	predicted gene 10778 [Source:MGI Symbol;Acc:MGI:3809656]	1.63174	0.00679989
ENSMUSG00000063760	Rnf217	ring finger protein 217 [Source:MGI Symbol;Acc:MGI:3610311]	1.63141	0.00503809
ENSMUSG00000037995	Igsf9	immunoglobulin superfamily member 9 [Source:MGI Symbol;Acc:MGI:2135283]	1.63125	0.0341419
ENSMUSG00000037847	Nmrk1	nicotinamide riboside kinase 1 [Source:MGI Symbol;Acc:MGI:2147434]	1.62999	0.000452019
ENSMUSG00000072258	Taf1a	TATA box binding protein (Tbp)-associated factor RNA polymerase I A [Source:MGI Symbol;Acc:MGI:109578]	1.62876	0.00074362
ENSMUSG00000018986	Slfn3	schlafen 3 [Source:MGI Symbol;Acc:MGI:1329005]	1.62861	0.00192387
ENSMUSG00000028970	Abcb1b	ATP-binding cassette sub-family B (MDR/TAP) member 1B [Source:MGI Symbol;Acc:MGI:97568]	1.62833	0.00728277
ENSMUSG00000063931	Pepd	peptidase D [Source:MGI Symbol;Acc:MGI:97542]	1.62827	5.38264e-05
ENSMUSG00000034442	Trmt5	TRM5 tRNA methyltransferase 5 [Source:MGI Symbol;Acc:MGI:1923607]	1.62732	0.000964136
ENSMUSG00000073490	AI607873	expressed sequence AI607873 [Source:MGI Symbol;Acc:MGI:2138302]	1.62726	0.00136618
ENSMUSG00000046794	Ppp1r3b	protein phosphatase 1 regulatory (inhibitor) subunit 3B [Source:MGI Symbol;Acc:MGI:2177268]	1.62678	0.00147215
ENSMUSG00000042814	Mcts2	malignant T cell amplified sequence 2 [Source:MGI Symbol;Acc:MGI:1913655]	1.62566	0.0136873
ENSMUSG00000051413	Plagl2	pleiomorphic adenoma gene-like 2 [Source:MGI Symbol;Acc:MGI:1933165]	1.62561	0.00560138
ENSMUSG00000040220	Gas8	growth arrest specific 8 [Source:MGI Symbol;Acc:MGI:1202386]	1.62542	1.90502e-06
ENSMUSG00000060923	Acyp2	acylphosphatase 2 muscle type [Source:MGI Symbol;Acc:MGI:1922822]	1.62451	0.00118775
ENSMUSG00000016619	Nup50	nucleoporin 50 [Source:MGI Symbol;Acc:MGI:1351502]	1.62335	3.50111e-05
ENSMUSG00000020812	1810032O08Rik	RIKEN cDNA 1810032O08 gene [Source:MGI Symbol;Acc:MGI:1913543]	1.62334	0.00254104
ENSMUSG00000037636	Slc25a43	solute carrier family 25 member 43 [Source:MGI Symbol;Acc:MGI:2684854]	1.62271	0.00455396
ENSMUSG00000052144	Ppp4r2	protein phosphatase 4 regulatory subunit 2 [Source:MGI Symbol;Acc:MGI:3027896]	1.62233	0.000123987
ENSMUSG00000038422	Hdhd3	haloacid dehalogenase-like hydrolase domain containing 3 [Source:MGI Symbol;Acc:MGI:1919998]	1.6219	0.034237
ENSMUSG00000015575	Atp6v0e	ATPase H+ transporting lysosomal V0 subunit E [Source:MGI Symbol;Acc:MGI:1328318]	1.62084	5.53674e-05
ENSMUSG00000062248	Cks2	CDC28 protein kinase regulatory subunit 2 [Source:MGI Symbol;Acc:MGI:1913447]	1.62065	0.000674376
ENSMUSG00000078786	BC024978	cDNA sequence BC024978 [Source:MGI Symbol;Acc:MGI:3041247]	1.62064	9.87453e-05
ENSMUSG00000071291	Zfp58	zinc finger protein 58 [Source:MGI Symbol;Acc:MGI:99205]	1.62055	0.0247386
ENSMUSG00000005262	Ufd1l	ubiquitin fusion degradation 1 like [Source:MGI Symbol;Acc:MGI:109353]	1.61909	7.39072e-07
ENSMUSG00000022440	C1qtnf6	C1q and tumor necrosis factor related protein 6 [Source:MGI Symbol;Acc:MGI:1919959]	1.61875	0.0213818
ENSMUSG00000031792	Usb1	U6 snRNA biogenesis 1 [Source:MGI Symbol;Acc:MGI:2142454]	1.61872	1.65223e-06
ENSMUSG00000028426	Rad23b	RAD23b homolog (S. cerevisiae) [Source:MGI Symbol;Acc:MGI:105128]	1.61865	1.18938e-06
ENSMUSG00000026024	Als2	amyotrophic lateral sclerosis 2 (juvenile) [Source:MGI Symbol;Acc:MGI:1921268]	1.61854	2.26098e-05
ENSMUSG00000039640	Mrpl12	mitochondrial ribosomal protein L12 [Source:MGI Symbol;Acc:MGI:1926273]	1.61835	0.000788312
ENSMUSG00000024091	Vapa	vesicle-associated membrane protein associated protein A [Source:MGI Symbol;Acc:MGI:1353561]	1.61751	7.19012e-06
ENSMUSG00000073079	Srp54a	signal recognition particle 54A [Source:MGI Symbol;Acc:MGI:1346087]	1.61624	4.17692e-05
ENSMUSG00000029333	Rasgef1b	RasGEF domain family member 1B [Source:MGI Symbol;Acc:MGI:2443755]	1.61593	0.023232
ENSMUSG00000056952	Tatdn2	TatD DNase domain containing 2 [Source:MGI Symbol;Acc:MGI:3576210]	1.6157	7.58218e-05
ENSMUSG00000029610	Aimp2	aminoacyl tRNA synthetase complex-interacting multifunctional protein 2 [Source:MGI Symbol;Acc:MGI:2385237]	1.61539	9.98922e-05
ENSMUSG00000026377	Mki67ip	Mki67 (FHA domain) interacting nucleolar phosphoprotein [Source:MGI Symbol;Acc:MGI:1915199]	1.61476	1.71558e-06
ENSMUSG00000027429	Sec23b	SEC23B (S. cerevisiae) [Source:MGI Symbol;Acc:MGI:1350925]	1.61475	9.73691e-05
ENSMUSG00000029403	Cdkl2	cyclin-dependent kinase-like 2 (CDC2-related kinase) [Source:MGI Symbol;Acc:MGI:1858227]	1.61456	0.00621215
ENSMUSG00000000628	Hk2	hexokinase 2 [Source:MGI Symbol;Acc:MGI:1315197]	1.61426	0.00406803
ENSMUSG00000043895	S1pr2	sphingosine-1-phosphate receptor 2 [Source:MGI Symbol;Acc:MGI:99569]	1.61406	2.88769e-05
ENSMUSG00000048445	Ccdc57	coiled-coil domain containing 57 [Source:MGI Symbol;Acc:MGI:1918526]	1.61354	0.00236082
ENSMUSG00000013701	Timm23	translocase of inner mitochondrial membrane 23 [Source:MGI Symbol;Acc:MGI:1858317]	1.61288	0.000228791
ENSMUSG00000027646	Src	Rous sarcoma oncogene [Source:MGI Symbol;Acc:MGI:98397]	1.6121	0.0177905
ENSMUSG00000020656	Grhl1	grainyhead-like 1 (Drosophila) [Source:MGI Symbol;Acc:MGI:2182540]	1.61126	0.0277333
ENSMUSG00000062352	Itgb1bp1	integrin beta 1 binding protein 1 [Source:MGI Symbol;Acc:MGI:1306802]	1.60976	4.68173e-05
ENSMUSG00000033157	Abhd10	abhydrolase domain containing 10 [Source:MGI Symbol;Acc:MGI:2442422]	1.60956	0.00404076
ENSMUSG00000046798	Cldn12	claudin 12 [Source:MGI Symbol;Acc:MGI:1929288]	1.60955	0.00767864
ENSMUSG00000026880	Stom	stomatin [Source:MGI Symbol;Acc:MGI:95403]	1.60936	0.00057873
ENSMUSG00000022300	Dcaf13	DDB1 and CUL4 associated factor 13 [Source:MGI Symbol;Acc:MGI:2684929]	1.60909	1.46791e-06
ENSMUSG00000032115	Hyou1	hypoxia up-regulated 1 [Source:MGI Symbol;Acc:MGI:108030]	1.60891	0.0255618
ENSMUSG00000020307	Cdc34	cell division cycle 34 [Source:MGI Symbol;Acc:MGI:102657]	1.60855	3.2246e-06
ENSMUSG00000061079	Zfp143	zinc finger protein 143 [Source:MGI Symbol;Acc:MGI:1277969]	1.60813	2.58617e-05
ENSMUSG00000049516	Spty2d1	SPT2 Suppressor of Ty domain containing 1 (S. cerevisiae) [Source:MGI Symbol;Acc:MGI:2142062]	1.60798	8.58197e-05
ENSMUSG00000028152	Tspan5	tetraspanin 5 [Source:MGI Symbol;Acc:MGI:1928096]	1.60759	0.00158672
ENSMUSG00000085795	Zfp703	zinc finger protein 703 [Source:MGI Symbol;Acc:MGI:2662729]	1.60739	0.0197902
ENSMUSG00000021018	Polr2h	polymerase (RNA) II (DNA directed) polypeptide H [Source:MGI Symbol;Acc:MGI:2384309]	1.60684	7.2466e-05
ENSMUSG00000052928	Ctif	CBP80/20-dependent translation initiation factor [Source:MGI Symbol;Acc:MGI:2685518]	1.60677	0.00428746
ENSMUSG00000020818	Mfsd11	major facilitator superfamily domain containing 11 [Source:MGI Symbol;Acc:MGI:1917150]	1.60634	0.000419052
ENSMUSG00000028771	Ptpn12	protein tyrosine phosphatase non-receptor type 12 [Source:MGI Symbol;Acc:MGI:104673]	1.606	0.000314889
ENSMUSG00000035183	Slc24a5	solute carrier family 24 member 5 [Source:MGI Symbol;Acc:MGI:2677271]	1.6054	0.0305784
ENSMUSG00000010048	Ifrd2	interferon-related developmental regulator 2 [Source:MGI Symbol;Acc:MGI:1316708]	1.60524	2.61275e-05
ENSMUSG00000053091	Lins	lines homolog (Drosophila) [Source:MGI Symbol;Acc:MGI:1919885]	1.60495	0.00015528
ENSMUSG00000069920	B3gnt9	UDP-GlcNAc:betaGal beta-13-N-acetylglucosaminyltransferase 9 [Source:MGI Symbol;Acc:MGI:2142841]	1.60475	0.0289837
ENSMUSG00000060181	Slc35e3	solute carrier family 35 member E3 [Source:MGI Symbol;Acc:MGI:2448489]	1.60456	0.000334833
ENSMUSG00000075122	Cd80	CD80 antigen [Source:MGI Symbol;Acc:MGI:101775]	1.60435	0.000896146
ENSMUSG00000056529	Ptafr	platelet-activating factor receptor [Source:MGI Symbol;Acc:MGI:106066]	1.60382	0.00209579
ENSMUSG00000052688	5430435G22Rik	RIKEN cDNA 5430435G22 gene [Source:MGI Symbol;Acc:MGI:2442295]	1.6036	0.00209088
ENSMUSG00000071855	Ccdc112	coiled-coil domain containing 112 [Source:MGI Symbol;Acc:MGI:1918800]	1.60344	0.00743187
ENSMUSG00000053830	Gm9923	predicted pseudogene 9923 [Source:MGI Symbol;Acc:MGI:3704365]	1.60299	0.0089303
ENSMUSG00000021929	Kpna3	karyopherin (importin) alpha 3 [Source:MGI Symbol;Acc:MGI:1100863]	1.60273	5.13765e-06
ENSMUSG00000024173	Tpsab1	tryptase alpha/beta 1 [Source:MGI Symbol;Acc:MGI:96943]	1.60241	0.0419563
ENSMUSG00000006732	Mettl1	methyltransferase like 1 [Source:MGI Symbol;Acc:MGI:1339986]	1.60161	0.00621152
ENSMUSG00000022842	Ece2	endothelin converting enzyme 2 [Source:MGI Symbol;Acc:MGI:1101356]	1.60132	0.000174113
ENSMUSG00000024118	1600002H07Rik	RIKEN cDNA 1600002H07 gene [Source:MGI Symbol;Acc:MGI:1919266]	1.60042	1.919e-05
ENSMUSG00000031939	Taf1d	TATA box binding protein (Tbp)-associated factor RNA polymerase I D [Source:MGI Symbol;Acc:MGI:1922566]	1.60037	0.00656841
ENSMUSG00000029415	Sdad1	SDA1 domain containing 1 [Source:MGI Symbol;Acc:MGI:2140779]	1.60031	3.04553e-05
ENSMUSG00000020715	Ern1	endoplasmic reticulum (ER) to nucleus signalling 1 [Source:MGI Symbol;Acc:MGI:1930134]	1.59996	0.00292075
ENSMUSG00000047554	Tmem41b	transmembrane protein 41B [Source:MGI Symbol;Acc:MGI:1289225]	1.59988	1.26133e-05
ENSMUSG00000025287	Acot9	acyl-CoA thioesterase 9 [Source:MGI Symbol;Acc:MGI:1928939]	1.59986	1.84896e-05
ENSMUSG00000028180	Zranb2	zinc finger RAN-binding domain containing 2 [Source:MGI Symbol;Acc:MGI:1858211]	1.59964	1.97367e-05
ENSMUSG00000021079	Timm9	translocase of inner mitochondrial membrane 9 [Source:MGI Symbol;Acc:MGI:1353436]	1.59951	3.67714e-05
ENSMUSG00000059363	Fxn	frataxin [Source:MGI Symbol;Acc:MGI:1096879]	1.5993	0.00177049
ENSMUSG00000020817	Rabep1	rabaptin RAB GTPase binding effector protein 1 [Source:MGI Symbol;Acc:MGI:1860236]	1.59868	0.000488853
ENSMUSG00000051232	Tmem199	transmembrane protein 199 [Source:MGI Symbol;Acc:MGI:2144113]	1.5983	9.72494e-06
ENSMUSG00000048351	Selrc1	Sel1 repeat containing 1 [Source:MGI Symbol;Acc:MGI:1917143]	1.59788	0.000104518
ENSMUSG00000032788	Pdxk	pyridoxal (pyridoxine vitamin B6) kinase [Source:MGI Symbol;Acc:MGI:1351869]	1.59766	0.0182518
ENSMUSG00000007646	Rad51c	RAD51 homolog C [Source:MGI Symbol;Acc:MGI:2150020]	1.59734	0.0035524
ENSMUSG00000022021	Diap3	diaphanous homolog 3 (Drosophila) [Source:MGI Symbol;Acc:MGI:1927222]	1.59731	0.0286065
ENSMUSG00000036553	Sh3tc1	SH3 domain and tetratricopeptide repeats 1 [Source:MGI Symbol;Acc:MGI:2678949]	1.59718	5.86937e-05
ENSMUSG00000024258	Polr2d	polymerase (RNA) II (DNA directed) polypeptide D [Source:MGI Symbol;Acc:MGI:1916491]	1.59667	5.75631e-05
ENSMUSG00000057137	Tmem140	transmembrane protein 140 [Source:MGI Symbol;Acc:MGI:1915737]	1.59651	1.56812e-05
ENSMUSG00000027782	Kpna4	karyopherin (importin) alpha 4 [Source:MGI Symbol;Acc:MGI:1100848]	1.59583	0.000308296
ENSMUSG00000032289	Thsd4	thrombospondin type I domain containing 4 [Source:MGI Symbol;Acc:MGI:2672033]	1.59556	0.04032
ENSMUSG00000029715	Pop7	processing of precursor 7 ribonuclease P family (S. cerevisiae) [Source:MGI Symbol;Acc:MGI:1921347]	1.59527	1.02432e-05
ENSMUSG00000007617	Homer1	homer homolog 1 (Drosophila) [Source:MGI Symbol;Acc:MGI:1347345]	1.59483	0.0159643
ENSMUSG00000059796	Eif4a1	eukaryotic translation initiation factor 4A1 [Source:MGI Symbol;Acc:MGI:95303]	1.59479	3.02164e-05
ENSMUSG00000095078	Gm5866	predicted gene 5866 [Source:MGI Symbol;Acc:MGI:3645339]	1.59475	0.0232489
ENSMUSG00000022507	1810013L24Rik	RIKEN cDNA 1810013L24 gene [Source:MGI Symbol;Acc:MGI:1916303]	1.59394	0.00331993
ENSMUSG00000020544	Cox11	cytochrome c oxidase assembly protein 11 [Source:MGI Symbol;Acc:MGI:1917052]	1.59359	0.0104493
ENSMUSG00000033364	Usp37	ubiquitin specific peptidase 37 [Source:MGI Symbol;Acc:MGI:2442483]	1.59358	0.00102242
ENSMUSG00000005625	Psmd4	proteasome (prosome macropain) 26S subunit non-ATPase 4 [Source:MGI Symbol;Acc:MGI:1201670]	1.59311	3.60445e-05
ENSMUSG00000069237	C78339	expressed sequence C78339 [Source:MGI Symbol;Acc:MGI:2145496]	1.5927	0.000340298
ENSMUSG00000015126	Tsr3	TSR3 20S rRNA accumulation [Source:MGI Symbol;Acc:MGI:1915577]	1.59199	0.000172513
ENSMUSG00000049323	Smcr8	Smith-Magenis syndrome chromosome region candidate 8 homolog (human) [Source:MGI Symbol;Acc:MGI:2444720]	1.59131	0.000219557
ENSMUSG00000034538	Zfp418	zinc finger protein 418 [Source:MGI Symbol;Acc:MGI:2444763]	1.59106	0.00983155
ENSMUSG00000046079	Lrrc8d	leucine rich repeat containing 8D [Source:MGI Symbol;Acc:MGI:1922368]	1.59092	1.11514e-05
ENSMUSG00000025880	Smad7	SMAD family member 7 [Source:MGI Symbol;Acc:MGI:1100518]	1.59058	0.0114062
ENSMUSG00000063273	Naa15	N(alpha)-acetyltransferase 15 NatA auxiliary subunit [Source:MGI Symbol;Acc:MGI:1922088]	1.59049	1.95236e-05
ENSMUSG00000022247	Brix1	BRX1 biogenesis of ribosomes homolog (S. cerevisiae) [Source:MGI Symbol;Acc:MGI:1915082]	1.58978	3.37926e-05
ENSMUSG00000051329	Nup160	nucleoporin 160 [Source:MGI Symbol;Acc:MGI:1926227]	1.58948	4.8415e-05
ENSMUSG00000032294	Pkm	pyruvate kinase muscle [Source:MGI Symbol;Acc:MGI:97591]	1.58921	0.00248125
ENSMUSG00000039153	Runx2	runt related transcription factor 2 [Source:MGI Symbol;Acc:MGI:99829]	1.58891	0.00906683
ENSMUSG00000062087	4930423O20Rik	RIKEN cDNA 4930423O20 gene [Source:MGI Symbol;Acc:MGI:1921196]	1.58799	0.00576321
ENSMUSG00000038975	Rabggtb	RAB geranylgeranyl transferase b subunit [Source:MGI Symbol;Acc:MGI:99537]	1.58799	0.000100813
ENSMUSG00000033102	Cdc14b	CDC14 cell division cycle 14B [Source:MGI Symbol;Acc:MGI:2441808]	1.58771	6.73179e-05
ENSMUSG00000029507	Pus1	pseudouridine synthase 1 [Source:MGI Symbol;Acc:MGI:1929237]	1.58765	4.16799e-05
ENSMUSG00000037513	Samd4b	sterile alpha motif domain containing 4B [Source:MGI Symbol;Acc:MGI:2448542]	1.58754	3.30985e-05
ENSMUSG00000031352	Hccs	holocytochrome c synthetase [Source:MGI Symbol;Acc:MGI:106911]	1.58748	2.27771e-06
ENSMUSG00000028007	Snx7	sorting nexin 7 [Source:MGI Symbol;Acc:MGI:1923811]	1.58647	0.0017814
ENSMUSG00000041180	Hectd2	HECT domain containing 2 [Source:MGI Symbol;Acc:MGI:2442663]	1.58605	0.0121748
ENSMUSG00000026019	Wdr12	WD repeat domain 12 [Source:MGI Symbol;Acc:MGI:1927241]	1.58602	1.35591e-05
ENSMUSG00000021418	Rpp40	ribonuclease P 40 subunit [Source:MGI Symbol;Acc:MGI:1346084]	1.58597	0.000358911
ENSMUSG00000028212	Ccne2	cyclin E2 [Source:MGI Symbol;Acc:MGI:1329034]	1.58581	0.0353547
ENSMUSG00000024498	Tcerg1	transcription elongation regulator 1 (CA150) [Source:MGI Symbol;Acc:MGI:1926421]	1.58541	1.2417e-05
ENSMUSG00000064289	Tank	TRAF family member-associated Nf-kappa B activator [Source:MGI Symbol;Acc:MGI:107676]	1.58503	0.00167113
ENSMUSG00000048677	Tpcn2	two pore segment channel 2 [Source:MGI Symbol;Acc:MGI:2385297]	1.58379	0.0056919
ENSMUSG00000004934	Pias4	protein inhibitor of activated STAT 4 [Source:MGI Symbol;Acc:MGI:2136940]	1.5835	2.61275e-05
ENSMUSG00000030469	Zfp719	zinc finger protein 719 [Source:MGI Symbol;Acc:MGI:2444708]	1.5831	0.00113729
ENSMUSG00000025408	Ddit3	DNA-damage inducible transcript 3 [Source:MGI Symbol;Acc:MGI:109247]	1.58269	0.0363955
ENSMUSG00000063019	Manbal	mannosidase beta A lysosomal-like [Source:MGI Symbol;Acc:MGI:1916411]	1.58217	0.000119109
ENSMUSG00000020448	Rnf185	ring finger protein 185 [Source:MGI Symbol;Acc:MGI:1922078]	1.58216	1.01846e-05
ENSMUSG00000047735	Samd9l	sterile alpha motif domain containing 9-like [Source:MGI Symbol;Acc:MGI:1343184]	1.58146	0.000325363
ENSMUSG00000022329	Stk3	serine/threonine kinase 3 [Source:MGI Symbol;Acc:MGI:1928487]	1.5812	3.31724e-05
ENSMUSG00000021737	Psmd6	proteasome (prosome macropain) 26S subunit non-ATPase 6 [Source:MGI Symbol;Acc:MGI:1913663]	1.58089	1.22336e-05
ENSMUSG00000030922	Lyrm1	LYR motif containing 1 [Source:MGI Symbol;Acc:MGI:1921169]	1.58069	0.00746369
ENSMUSG00000041057	Wdr43	WD repeat domain 43 [Source:MGI Symbol;Acc:MGI:1919765]	1.58068	0.000195152
ENSMUSG00000010047	Hyal2	hyaluronoglucosaminidase 2 [Source:MGI Symbol;Acc:MGI:1196334]	1.58052	2.40278e-05
ENSMUSG00000000384	Tbrg4	transforming growth factor beta regulated gene 4 [Source:MGI Symbol;Acc:MGI:1100868]	1.58035	1.18033e-06
ENSMUSG00000026750	Psmb7	proteasome (prosome macropain) subunit beta type 7 [Source:MGI Symbol;Acc:MGI:107637]	1.58024	1.41688e-05
ENSMUSG00000050106	Tmc8	transmembrane channel-like gene family 8 [Source:MGI Symbol;Acc:MGI:2669037]	1.57928	0.0470206
ENSMUSG00000021938	Pspc1	paraspeckle protein 1 [Source:MGI Symbol;Acc:MGI:1913895]	1.57915	0.000138582
ENSMUSG00000004661	Arid3b	AT rich interactive domain 3B (BRIGHT-like) [Source:MGI Symbol;Acc:MGI:1930768]	1.57829	0.00591969
ENSMUSG00000062785	Kcnc3	potassium voltage gated channel Shaw-related subfamily member 3 [Source:MGI Symbol;Acc:MGI:96669]	1.57821	0.00785441
ENSMUSG00000034620	Tmem5	transmembrane protein 5 [Source:MGI Symbol;Acc:MGI:2384919]	1.57811	1.87542e-05
ENSMUSG00000028557	Rnf11	ring finger protein 11 [Source:MGI Symbol;Acc:MGI:1352759]	1.57795	0.000442635
ENSMUSG00000034412	Tbc1d10a	TBC1 domain family member 10a [Source:MGI Symbol;Acc:MGI:2144164]	1.57794	0.000747041
ENSMUSG00000028437	Ubap1	ubiquitin-associated protein 1 [Source:MGI Symbol;Acc:MGI:2149543]	1.57697	0.000294381
ENSMUSG00000032656	March3	membrane-associated ring finger (C3HC4) 3 [Source:MGI Symbol;Acc:MGI:2443667]	1.57631	0.000424634
ENSMUSG00000020231	Dip2a	DIP2 disco-interacting protein 2 homolog A (Drosophila) [Source:MGI Symbol;Acc:MGI:2385920]	1.57541	5.70483e-05
ENSMUSG00000039236	Isg20	interferon-stimulated protein [Source:MGI Symbol;Acc:MGI:1928895]	1.57518	0.00896635
ENSMUSG00000030505	Prmt3	protein arginine N-methyltransferase 3 [Source:MGI Symbol;Acc:MGI:1919224]	1.57504	0.000488256
ENSMUSG00000030231	Plekha5	pleckstrin homology domain containing family A member 5 [Source:MGI Symbol;Acc:MGI:1923802]	1.57501	3.98204e-05
ENSMUSG00000022299	Slc25a32	solute carrier family 25 member 32 [Source:MGI Symbol;Acc:MGI:1917156]	1.57398	0.000529635
ENSMUSG00000054716	Zfp771	zinc finger protein 771 [Source:MGI Symbol;Acc:MGI:2442050]	1.57368	0.0152669
ENSMUSG00000032413	Rasa2	RAS p21 protein activator 2 [Source:MGI Symbol;Acc:MGI:2149960]	1.57358	0.00585601
ENSMUSG00000027883	Gpsm2	G-protein signalling modulator 2 (AGS3-like C. elegans) [Source:MGI Symbol;Acc:MGI:1923373]	1.57289	0.00562301
ENSMUSG00000037296	Lsm1	LSM1 homolog U6 small nuclear RNA associated (S. cerevisiae) [Source:MGI Symbol;Acc:MGI:1914457]	1.57251	0.000202899
ENSMUSG00000024999	Noc3l	nucleolar complex associated 3 homolog (S. cerevisiae) [Source:MGI Symbol;Acc:MGI:1932610]	1.57237	5.0395e-05
ENSMUSG00000069622	Gm10273	predicted pseudogene 10273 [Source:MGI Symbol;Acc:MGI:3704362]	1.5723	0.00014322
ENSMUSG00000042138	Msantd2	Myb/SANT-like DNA-binding domain containing 2 [Source:MGI Symbol;Acc:MGI:2384579]	1.57156	0.00201117
ENSMUSG00000041264	Uspl1	ubiquitin specific peptidase like 1 [Source:MGI Symbol;Acc:MGI:2442342]	1.57144	8.53989e-06
ENSMUSG00000019857	Asf1a	ASF1 anti-silencing function 1 homolog A (S. cerevisiae) [Source:MGI Symbol;Acc:MGI:1913653]	1.57141	0.000766804
ENSMUSG00000092118	Fancf	Fanconi anemia complementation group F [Source:MGI Symbol;Acc:MGI:3689889]	1.57134	0.00424589
ENSMUSG00000023286	Ube2j2	ubiquitin-conjugating enzyme E2J 2 [Source:MGI Symbol;Acc:MGI:2153608]	1.57118	1.09171e-05
ENSMUSG00000055322	Tns1	tensin 1 [Source:MGI Symbol;Acc:MGI:104552]	1.5706	0.0121279
ENSMUSG00000002984	Tomm40	translocase of outer mitochondrial membrane 40 homolog (yeast) [Source:MGI Symbol;Acc:MGI:1858259]	1.57059	7.90366e-05
ENSMUSG00000019756	Prl8a1	prolactin family 8 subfamily a member 1 [Source:MGI Symbol;Acc:MGI:1920494]	1.57057	0.0317877
ENSMUSG00000058927	Gm10053	predicted gene 10053 [Source:MGI Symbol;Acc:MGI:3704493]	1.56996	1.87192e-05
ENSMUSG00000023830	Igf2r	insulin-like growth factor 2 receptor [Source:MGI Symbol;Acc:MGI:96435]	1.56984	0.00166918
ENSMUSG00000006301	Tmbim1	transmembrane BAX inhibitor motif containing 1 [Source:MGI Symbol;Acc:MGI:1916910]	1.56936	0.000744046
ENSMUSG00000005802	Slc30a4	solute carrier family 30 (zinc transporter) member 4 [Source:MGI Symbol;Acc:MGI:1345282]	1.56818	0.00405545
ENSMUSG00000044502	Bod1	biorientation of chromosomes in cell division 1 [Source:MGI Symbol;Acc:MGI:1916806]	1.56801	1.33888e-05
ENSMUSG00000021196	Pfkp	phosphofructokinase platelet [Source:MGI Symbol;Acc:MGI:1891833]	1.56744	0.000791848
ENSMUSG00000037904	Ankrd9	ankyrin repeat domain 9 [Source:MGI Symbol;Acc:MGI:1921501]	1.56664	0.000885021
ENSMUSG00000029203	Ube2k	ubiquitin-conjugating enzyme E2K [Source:MGI Symbol;Acc:MGI:1858216]	1.56597	1.10773e-05
ENSMUSG00000052033	Pfdn4	prefoldin 4 [Source:MGI Symbol;Acc:MGI:1923512]	1.56587	0.000294462
ENSMUSG00000039191	Rbpj	recombination signal binding protein for immunoglobulin kappa J region [Source:MGI Symbol;Acc:MGI:96522]	1.56584	0.00268742
ENSMUSG00000019854	Reps1	RalBP1 associated Eps domain containing protein [Source:MGI Symbol;Acc:MGI:1196373]	1.56528	0.00776439
ENSMUSG00000027551	Zfp64	zinc finger protein 64 [Source:MGI Symbol;Acc:MGI:107342]	1.56517	1.24825e-05
ENSMUSG00000030105	Arl8b	ADP-ribosylation factor-like 8B [Source:MGI Symbol;Acc:MGI:1914416]	1.56512	0.000161836
ENSMUSG00000015672	Mrpl32	mitochondrial ribosomal protein L32 [Source:MGI Symbol;Acc:MGI:2137226]	1.56496	0.000334982
ENSMUSG00000044595	Dnd1	dead end homolog 1 (zebrafish) [Source:MGI Symbol;Acc:MGI:2447763]	1.56464	0.0237127
ENSMUSG00000022837	Iqcb1	IQ calmodulin-binding motif containing 1 [Source:MGI Symbol;Acc:MGI:2443764]	1.56364	0.0243936
ENSMUSG00000035572	Dcaf10	DDB1 and CUL4 associated factor 10 [Source:MGI Symbol;Acc:MGI:2140179]	1.56335	0.000594057
ENSMUSG00000028322	Exosc3	exosome component 3 [Source:MGI Symbol;Acc:MGI:1913612]	1.56329	0.000543439
ENSMUSG00000005483	Dnajb1	DnaJ (Hsp40) homolog subfamily B member 1 [Source:MGI Symbol;Acc:MGI:1931874]	1.56324	9.1923e-05
ENSMUSG00000018068	Ints2	integrator complex subunit 2 [Source:MGI Symbol;Acc:MGI:1917672]	1.56318	0.00201915
ENSMUSG00000014444	Piezo1	piezo-type mechanosensitive ion channel component 1 [Source:MGI Symbol;Acc:MGI:3603204]	1.5629	5.95199e-05
ENSMUSG00000021501	Caml	calcium modulating ligand [Source:MGI Symbol;Acc:MGI:104728]	1.56202	0.000116919
ENSMUSG00000039209	Rpl39l	ribosomal protein L39-like [Source:MGI Symbol;Acc:MGI:1915422]	1.56148	0.0293836
ENSMUSG00000068040	Tm9sf4	transmembrane 9 superfamily protein member 4 [Source:MGI Symbol;Acc:MGI:2139220]	1.56072	4.31601e-06
ENSMUSG00000060708	Bloc1s4	biogenesis of organelles complex-1 subunit 4 cappuccino [Source:MGI Symbol;Acc:MGI:1929230]	1.56037	0.00155598
ENSMUSG00000062604	Srpk2	serine/arginine-rich protein specific kinase 2 [Source:MGI Symbol;Acc:MGI:1201408]	1.56035	0.00126536
ENSMUSG00000030189	Ybx3	Y box protein 3 [Source:MGI Symbol;Acc:MGI:2137670]	1.56005	2.57874e-05
ENSMUSG00000030652	Coq7	demethyl-Q 7 [Source:MGI Symbol;Acc:MGI:107207]	1.55834	0.012117
ENSMUSG00000030254	Rad18	RAD18 homolog (S. cerevisiae) [Source:MGI Symbol;Acc:MGI:1890476]	1.55833	0.0121433
ENSMUSG00000033706	Smyd5	SET and MYND domain containing 5 [Source:MGI Symbol;Acc:MGI:108048]	1.55821	0.00357737
ENSMUSG00000056131	Pgm3	phosphoglucomutase 3 [Source:MGI Symbol;Acc:MGI:97566]	1.55804	0.00315941
ENSMUSG00000040451	Sgms1	sphingomyelin synthase 1 [Source:MGI Symbol;Acc:MGI:2444110]	1.55798	4.17834e-05
ENSMUSG00000022983	Scaf4	SR-related CTD-associated factor 4 [Source:MGI Symbol;Acc:MGI:2146350]	1.55791	0.000337107
ENSMUSG00000029364	Wsb2	WD repeat and SOCS box-containing 2 [Source:MGI Symbol;Acc:MGI:2144041]	1.55755	0.00172094
ENSMUSG00000016382	Pls3	plastin 3 (T-isoform) [Source:MGI Symbol;Acc:MGI:104807]	1.55736	0.00132724
ENSMUSG00000055239	Kcmf1	potassium channel modulatory factor 1 [Source:MGI Symbol;Acc:MGI:1921537]	1.55665	1.67218e-05
ENSMUSG00000046994	Mars2	methionine-tRNA synthetase 2 (mitochondrial) [Source:MGI Symbol;Acc:MGI:2444136]	1.55662	0.00336847
ENSMUSG00000029175	Slc35f6	solute carrier family 35 member F6 [Source:MGI Symbol;Acc:MGI:1922169]	1.55657	0.00209864
ENSMUSG00000028331	5830415F09Rik	RIKEN cDNA 5830415F09 gene [Source:MGI Symbol;Acc:MGI:1922003]	1.5559	0.000313174
ENSMUSG00000028826	Tmem57	transmembrane protein 57 [Source:MGI Symbol;Acc:MGI:1913396]	1.55557	0.00766477
ENSMUSG00000030677	Kif22	kinesin family member 22 [Source:MGI Symbol;Acc:MGI:109233]	1.55534	0.0181917
ENSMUSG00000042487	Leo1	Leo1 Paf1/RNA polymerase II complex component homolog (S. cerevisiae) [Source:MGI Symbol;Acc:MGI:2685031]	1.55498	0.0117953
ENSMUSG00000033434	Gtpbp6	GTP binding protein 6 (putative) [Source:MGI Symbol;Acc:MGI:1306825]	1.55497	0.000789557
ENSMUSG00000029104	Htt	huntingtin [Source:MGI Symbol;Acc:MGI:96067]	1.55462	0.00144203
ENSMUSG00000030612	Mrpl46	mitochondrial ribosomal protein L46 [Source:MGI Symbol;Acc:MGI:1914558]	1.55459	1.20948e-05
ENSMUSG00000034361	Cpne2	copine II [Source:MGI Symbol;Acc:MGI:2387578]	1.55381	0.00201576
ENSMUSG00000072774	Zfp951	zinc finger protein 951 [Source:MGI Symbol;Acc:MGI:2441896]	1.5533	0.019656
ENSMUSG00000020230	Prmt2	protein arginine N-methyltransferase 2 [Source:MGI Symbol;Acc:MGI:1316652]	1.55329	0.00490881
ENSMUSG00000024781	Lipa	lysosomal acid lipase A [Source:MGI Symbol;Acc:MGI:96789]	1.55198	0.0043034
ENSMUSG00000022792	Yars2	tyrosyl-tRNA synthetase 2 (mitochondrial) [Source:MGI Symbol;Acc:MGI:1917370]	1.55118	0.000115139
ENSMUSG00000022856	Tmem41a	transmembrane protein 41a [Source:MGI Symbol;Acc:MGI:1913914]	1.55064	0.0008826
ENSMUSG00000036368	Rmdn2	regulator of microtubule dynamics 2 [Source:MGI Symbol;Acc:MGI:2147043]	1.5504	0.0153211
ENSMUSG00000026036	Nif3l1	Ngg1 interacting factor 3-like 1 (S. pombe) [Source:MGI Symbol;Acc:MGI:1929485]	1.55012	5.33075e-05
ENSMUSG00000083012	Fam220a	family with sequence similarity 220 member A [Source:MGI Symbol;Acc:MGI:1914488]	1.54869	0.0495679
ENSMUSG00000039168	Dap	death-associated protein [Source:MGI Symbol;Acc:MGI:1918190]	1.54845	0.000483274
ENSMUSG00000033166	Dis3	DIS3 mitotic control homolog (S. cerevisiae) [Source:MGI Symbol;Acc:MGI:1919912]	1.54813	1.90259e-05
ENSMUSG00000020063	Sirt1	sirtuin 1 [Source:MGI Symbol;Acc:MGI:2135607]	1.54803	0.0042721
ENSMUSG00000026203	Dnajb2	DnaJ (Hsp40) homolog subfamily B member 2 [Source:MGI Symbol;Acc:MGI:1928739]	1.54798	4.86706e-05
ENSMUSG00000060073	Psma3	proteasome (prosome macropain) subunit alpha type 3 [Source:MGI Symbol;Acc:MGI:104883]	1.54689	2.40175e-05
ENSMUSG00000029699	Srcrb4d	scavenger receptor cysteine rich domain containing group B (4 domains) [Source:MGI Symbol;Acc:MGI:1924709]	1.54635	0.0338266
ENSMUSG00000032479	Map4	microtubule-associated protein 4 [Source:MGI Symbol;Acc:MGI:97178]	1.5463	1.97281e-05
ENSMUSG00000031982	Arv1	ARV1 homolog (yeast) [Source:MGI Symbol;Acc:MGI:1916115]	1.54518	0.00140413
ENSMUSG00000033769	Exoc6b	exocyst complex component 6B [Source:MGI Symbol;Acc:MGI:1923164]	1.54474	2.02641e-05
ENSMUSG00000073802	Cdkn2b	cyclin-dependent kinase inhibitor 2B (p15 inhibits CDK4) [Source:MGI Symbol;Acc:MGI:104737]	1.54445	0.00602165
ENSMUSG00000041355	Ssr2	signal sequence receptor beta [Source:MGI Symbol;Acc:MGI:1913506]	1.54306	0.000104836
ENSMUSG00000018932	Map2k3	mitogen-activated protein kinase kinase 3 [Source:MGI Symbol;Acc:MGI:1346868]	1.54289	0.000764597
ENSMUSG00000045624	Esf1	ESF1 nucleolar pre-rRNA processing protein homolog (S. cerevisiae) [Source:MGI Symbol;Acc:MGI:1913830]	1.54285	0.000592701
ENSMUSG00000013846	St3gal1	ST3 beta-galactoside alpha-23-sialyltransferase 1 [Source:MGI Symbol;Acc:MGI:98304]	1.54284	0.000335216
ENSMUSG00000019790	Stxbp5	syntaxin binding protein 5 (tomosyn) [Source:MGI Symbol;Acc:MGI:1926058]	1.54278	5.12907e-05
ENSMUSG00000045374	Wdr81	WD repeat domain 81 [Source:MGI Symbol;Acc:MGI:2681828]	1.54272	0.000404277
ENSMUSG00000031107	Rbmx2	RNA binding motif protein X-linked 2 [Source:MGI Symbol;Acc:MGI:1919414]	1.54266	0.000375442
ENSMUSG00000017418	Arl5b	ADP-ribosylation factor-like 5B [Source:MGI Symbol;Acc:MGI:1923119]	1.54236	0.0043018
ENSMUSG00000095115	Itpripl2	inositol 145-triphosphate receptor interacting protein-like 2 [Source:MGI Symbol;Acc:MGI:2442416]	1.54218	9.74784e-05
ENSMUSG00000032905	Atg12	autophagy related 12 [Source:MGI Symbol;Acc:MGI:1914776]	1.54207	7.49187e-05
ENSMUSG00000053094	Tmem248	transmembrane protein 248 [Source:MGI Symbol;Acc:MGI:1918917]	1.54187	0.000203837
ENSMUSG00000036327	Qsox2	quiescin Q6 sulfhydryl oxidase 2 [Source:MGI Symbol;Acc:MGI:2387194]	1.54172	6.57894e-05
ENSMUSG00000035047	Kri1	KRI1 homolog (S. cerevisiae) [Source:MGI Symbol;Acc:MGI:2384899]	1.54148	5.43721e-05
ENSMUSG00000058881	Zfp516	zinc finger protein 516 [Source:MGI Symbol;Acc:MGI:2443957]	1.54114	0.00608567
ENSMUSG00000022772	Senp5	SUMO/sentrin specific peptidase 5 [Source:MGI Symbol;Acc:MGI:2443596]	1.5409	0.000136765
ENSMUSG00000003200	Sh3gl1	SH3-domain GRB2-like 1 [Source:MGI Symbol;Acc:MGI:700010]	1.54083	0.000314889
ENSMUSG00000074579	Lekr1	leucine glutamate and lysine rich 1 [Source:MGI Symbol;Acc:MGI:3645902]	1.54078	0.00511262
ENSMUSG00000030536	Iqgap1	IQ motif containing GTPase activating protein 1 [Source:MGI Symbol;Acc:MGI:1352757]	1.54074	0.000270101
ENSMUSG00000066442	Mthfs	5 10-methenyltetrahydrofolate synthetase [Source:MGI Symbol;Acc:MGI:1340032]	1.54058	0.00518153
ENSMUSG00000054277	Arfgap3	ADP-ribosylation factor GTPase activating protein 3 [Source:MGI Symbol;Acc:MGI:1913501]	1.54046	0.000189041
ENSMUSG00000032966	Fkbp1a	FK506 binding protein 1a [Source:MGI Symbol;Acc:MGI:95541]	1.54011	4.16623e-05
ENSMUSG00000038807	Rap1gap2	RAP1 GTPase activating protein 2 [Source:MGI Symbol;Acc:MGI:3028623]	1.5396	0.0014792
ENSMUSG00000037656	Slc20a2	solute carrier family 20 member 2 [Source:MGI Symbol;Acc:MGI:97851]	1.53955	0.00517135
ENSMUSG00000006215	Zbtb17	zinc finger and BTB domain containing 17 [Source:MGI Symbol;Acc:MGI:107410]	1.53933	2.31009e-05
ENSMUSG00000048921	Zfp689	zinc finger protein 689 [Source:MGI Symbol;Acc:MGI:1918381]	1.53926	0.0181551
ENSMUSG00000039452	Snx22	sorting nexin 22 [Source:MGI Symbol;Acc:MGI:2685966]	1.53917	0.0207229
ENSMUSG00000018446	C1qbp	complement component 1 q subcomponent binding protein [Source:MGI Symbol;Acc:MGI:1194505]	1.53907	0.000152219
ENSMUSG00000052557	Gan	giant axonal neuropathy [Source:MGI Symbol;Acc:MGI:1890619]	1.53898	0.0366726
ENSMUSG00000023074	Mospd1	motile sperm domain containing 1 [Source:MGI Symbol;Acc:MGI:1917630]	1.53783	0.00379124
ENSMUSG00000028646	Rragc	Ras-related GTP binding C [Source:MGI Symbol;Acc:MGI:1858751]	1.53777	0.000118934
ENSMUSG00000001056	Nhp2	NHP2 ribonucleoprotein [Source:MGI Symbol;Acc:MGI:1098547]	1.53766	0.000253134
ENSMUSG00000021020	Srp54c	signal recognition particle 54C [Source:MGI Symbol;Acc:MGI:3714359]	1.53731	1.8374e-05
ENSMUSG00000030847	Bag3	BCL2-associated athanogene 3 [Source:MGI Symbol;Acc:MGI:1352493]	1.53718	0.0003811
ENSMUSG00000026827	Gpd2	glycerol phosphate dehydrogenase 2 mitochondrial [Source:MGI Symbol;Acc:MGI:99778]	1.53647	0.000134839
ENSMUSG00000023988	Bysl	bystin-like [Source:MGI Symbol;Acc:MGI:1858419]	1.53594	0.000394059
ENSMUSG00000036534	Slc38a7	solute carrier family 38 member 7 [Source:MGI Symbol;Acc:MGI:2679005]	1.53575	0.000211183
ENSMUSG00000006998	Psmd2	proteasome (prosome macropain) 26S subunit non-ATPase 2 [Source:MGI Symbol;Acc:MGI:1096584]	1.53536	0.000161817
ENSMUSG00000046314	Stxbp6	syntaxin binding protein 6 (amisyn) [Source:MGI Symbol;Acc:MGI:2384963]	1.53502	0.0352002
ENSMUSG00000002319	Ipo4	importin 4 [Source:MGI Symbol;Acc:MGI:1923001]	1.53479	0.000541579
ENSMUSG00000031987	Egln1	EGL nine homolog 1 (C. elegans) [Source:MGI Symbol;Acc:MGI:1932286]	1.53462	2.68005e-05
ENSMUSG00000063698	Sfxn4	sideroflexin 4 [Source:MGI Symbol;Acc:MGI:2137680]	1.53429	0.0354335
ENSMUSG00000050323	Ndufaf6	NADH dehydrogenase (ubiquinone) complex I assembly factor 6 [Source:MGI Symbol;Acc:MGI:1924197]	1.53397	0.00340455
ENSMUSG00000009647	Mcu	mitochondrial calcium uniporter [Source:MGI Symbol;Acc:MGI:3026965]	1.5329	0.00839743
ENSMUSG00000060519	Tor3a	torsin family 3 member A [Source:MGI Symbol;Acc:MGI:1353652]	1.53267	9.74784e-05
ENSMUSG00000038860	Garnl3	GTPase activating RANGAP domain-like 3 [Source:MGI Symbol;Acc:MGI:2139309]	1.53153	0.0257144
ENSMUSG00000020072	Pbld1	phenazine biosynthesis-like protein domain containing 1 [Source:MGI Symbol;Acc:MGI:1915621]	1.53144	0.0338146
ENSMUSG00000003762	Adck4	aarF domain containing kinase 4 [Source:MGI Symbol;Acc:MGI:1924139]	1.5312	5.38611e-05
ENSMUSG00000074862	BC025920	cDNA sequence BC025920 [Source:MGI Symbol;Acc:MGI:2670983]	1.53099	0.0291049
ENSMUSG00000024571	Gm16286	predicted gene 16286 [Source:MGI Symbol;Acc:MGI:3833940]	1.53081	1.73616e-06
ENSMUSG00000020687	Cdc27	cell division cycle 27 [Source:MGI Symbol;Acc:MGI:102685]	1.5297	0.00011738
ENSMUSG00000038594	Cep85l	centrosomal protein 85-like [Source:MGI Symbol;Acc:MGI:3642684]	1.52955	0.0274288
ENSMUSG00000048495	Tyw5	tRNA-yW synthesizing protein 5 [Source:MGI Symbol;Acc:MGI:1915986]	1.52823	0.00106816
ENSMUSG00000031387	Renbp	renin binding protein [Source:MGI Symbol;Acc:MGI:105940]	1.52775	0.00019698
ENSMUSG00000032407	U2surp	U2 snRNP-associated SURP domain containing [Source:MGI Symbol;Acc:MGI:1915208]	1.5275	0.000106461
ENSMUSG00000032280	Tle3	transducin-like enhancer of split 3 homolog of Drosophila E(spl) [Source:MGI Symbol;Acc:MGI:104634]	1.52703	0.000128528
ENSMUSG00000060568	Fam78b	family with sequence similarity 78 member B [Source:MGI Symbol;Acc:MGI:2443050]	1.52633	0.0407393
ENSMUSG00000032392	Parp16	poly (ADP-ribose) polymerase family member 16 [Source:MGI Symbol;Acc:MGI:2446133]	1.52625	0.00106612
ENSMUSG00000021302	Ggps1	geranylgeranyl diphosphate synthase 1 [Source:MGI Symbol;Acc:MGI:1341724]	1.52591	0.00058365
ENSMUSG00000092486	2610524H06Rik	RIKEN cDNA 2610524H06 gene [Source:MGI Symbol;Acc:MGI:2447819]	1.52581	0.0361548
ENSMUSG00000054702	Ap1s3	adaptor-related protein complex AP-1 sigma 3 [Source:MGI Symbol;Acc:MGI:1891304]	1.52574	0.00697111
ENSMUSG00000025779	Ly96	lymphocyte antigen 96 [Source:MGI Symbol;Acc:MGI:1341909]	1.52567	0.00429233
ENSMUSG00000002660	Clpp	ClpP caseinolytic peptidase ATP-dependent proteolytic subunit [Source:MGI Symbol;Acc:MGI:1858213]	1.52566	5.40315e-05
ENSMUSG00000021969	Zdhhc20	zinc finger DHHC domain containing 20 [Source:MGI Symbol;Acc:MGI:1923215]	1.52566	0.00172485
ENSMUSG00000073910	Mob3b	MOB kinase activator 3B [Source:MGI Symbol;Acc:MGI:2664539]	1.52561	0.00170554
ENSMUSG00000054079	Utp18	UTP18 small subunit (SSU) processome component homolog (yeast) [Source:MGI Symbol;Acc:MGI:1923402]	1.52516	4.42664e-06
ENSMUSG00000002477	Snrpd1	small nuclear ribonucleoprotein D1 [Source:MGI Symbol;Acc:MGI:98344]	1.52515	0.000153684
ENSMUSG00000038894	Irs2	insulin receptor substrate 2 [Source:MGI Symbol;Acc:MGI:109334]	1.52489	0.0317877
ENSMUSG00000022765	Snap29	synaptosomal-associated protein 29 [Source:MGI Symbol;Acc:MGI:1914724]	1.52459	0.00143136
ENSMUSG00000024007	Ppil1	peptidylprolyl isomerase (cyclophilin)-like 1 [Source:MGI Symbol;Acc:MGI:1916066]	1.52447	0.000397171
ENSMUSG00000003752	Itpkc	inositol 145-trisphosphate 3-kinase C [Source:MGI Symbol;Acc:MGI:2442554]	1.5233	0.00226412
ENSMUSG00000027342	Pcna	proliferating cell nuclear antigen [Source:MGI Symbol;Acc:MGI:97503]	1.52328	0.00419221
ENSMUSG00000038708	Golga4	golgi autoantigen golgin subfamily a 4 [Source:MGI Symbol;Acc:MGI:1859646]	1.52284	0.000104747
ENSMUSG00000027281	Slx4ip	SLX4 interacting protein [Source:MGI Symbol;Acc:MGI:1921493]	1.52272	0.000284412
ENSMUSG00000034617	Mtrr	5-methyltetrahydrofolate-homocysteine methyltransferase reductase [Source:MGI Symbol;Acc:MGI:1891037]	1.52253	1.7475e-05
ENSMUSG00000001521	Tulp3	tubby-like protein 3 [Source:MGI Symbol;Acc:MGI:1329045]	1.52243	0.00671895
ENSMUSG00000018821	Avpi1	arginine vasopressin-induced 1 [Source:MGI Symbol;Acc:MGI:1916784]	1.52237	0.00540522
ENSMUSG00000042524	Sun2	Sad1 and UNC84 domain containing 2 [Source:MGI Symbol;Acc:MGI:2443011]	1.52158	3.38455e-05
ENSMUSG00000091931	AK010878	cDNA sequence AK010878 [Source:MGI Symbol;Acc:MGI:4845848]	1.52143	0.000973425
ENSMUSG00000008892	Vdac3	voltage-dependent anion channel 3 [Source:MGI Symbol;Acc:MGI:106922]	1.52124	5.66675e-06
ENSMUSG00000057130	Txnl4a	thioredoxin-like 4A [Source:MGI Symbol;Acc:MGI:1351613]	1.521	0.000633393
ENSMUSG00000022052	Ppp2r2a	protein phosphatase 2 (formerly 2A) regulatory subunit B (PR 52) alpha isoform [Source:MGI Symbol;Acc:MGI:1919228]	1.52094	1.37476e-05
ENSMUSG00000020349	Ppp2ca	protein phosphatase 2 (formerly 2A) catalytic subunit alpha isoform [Source:MGI Symbol;Acc:MGI:1321159]	1.52048	4.64402e-06
ENSMUSG00000051579	Tceal8	transcription elongation factor A (SII)-like 8 [Source:MGI Symbol;Acc:MGI:1913934]	1.51991	3.95543e-05
ENSMUSG00000039725	2810408M09Rik	RIKEN cDNA 2810408M09 gene [Source:MGI Symbol;Acc:MGI:1918294]	1.5198	7.28239e-06
ENSMUSG00000030042	Pole4	polymerase (DNA-directed) epsilon 4 (p12 subunit) [Source:MGI Symbol;Acc:MGI:1914229]	1.51926	0.000110692
ENSMUSG00000039016	Timm8b	translocase of inner mitochondrial membrane 8B [Source:MGI Symbol;Acc:MGI:1353424]	1.51898	0.000523666
ENSMUSG00000070544	Top1	topoisomerase (DNA) I [Source:MGI Symbol;Acc:MGI:98788]	1.51889	0.00600256
ENSMUSG00000028602	Tnfrsf8	tumor necrosis factor receptor superfamily member 8 [Source:MGI Symbol;Acc:MGI:99908]	1.51709	0.0417535
ENSMUSG00000035666	Gtf3c4	general transcription factor IIIC polypeptide 4 [Source:MGI Symbol;Acc:MGI:2138937]	1.51696	2.42044e-05
ENSMUSG00000095595	Fam177a	family with sequence similarity 177 member A [Source:MGI Symbol;Acc:MGI:1920635]	1.51666	4.11505e-05
ENSMUSG00000079043	Fastkd5	FAST kinase domains 5 [Source:MGI Symbol;Acc:MGI:2139469]	1.51532	0.00108887
ENSMUSG00000026313	Hdac4	histone deacetylase 4 [Source:MGI Symbol;Acc:MGI:3036234]	1.51531	0.0178024
ENSMUSG00000031458	Coprs	coordinator of PRMT5 differentiation stimulator [Source:MGI Symbol;Acc:MGI:1913673]	1.51507	4.23287e-05
ENSMUSG00000018334	Ksr1	kinase suppressor of ras 1 [Source:MGI Symbol;Acc:MGI:105051]	1.51501	0.00406803
ENSMUSG00000031578	Mak16	MAK16 homolog (S. cerevisiae) [Source:MGI Symbol;Acc:MGI:1915170]	1.51499	0.000161836
ENSMUSG00000030942	Thumpd1	THUMP domain containing 1 [Source:MGI Symbol;Acc:MGI:2444479]	1.51495	8.93051e-06
ENSMUSG00000035370	Adat3	adenosine deaminase tRNA-specific 3 [Source:MGI Symbol;Acc:MGI:1924344]	1.51468	0.00204709
ENSMUSG00000023067	Cdkn1a	cyclin-dependent kinase inhibitor 1A (P21) [Source:MGI Symbol;Acc:MGI:104556]	1.51452	0.0305933
ENSMUSG00000030741	Spns1	spinster homolog 1 [Source:MGI Symbol;Acc:MGI:1920908]	1.51419	1.7516e-05
ENSMUSG00000022905	Kpna1	karyopherin (importin) alpha 1 [Source:MGI Symbol;Acc:MGI:103560]	1.51341	1.13354e-05
ENSMUSG00000017679	Ttpal	tocopherol (alpha) transfer protein-like [Source:MGI Symbol;Acc:MGI:1923330]	1.51326	0.000662749
ENSMUSG00000025007	Aldh18a1	aldehyde dehydrogenase 18 family member A1 [Source:MGI Symbol;Acc:MGI:1888908]	1.51303	0.0309032
ENSMUSG00000003873	Bax	BCL2-associated X protein [Source:MGI Symbol;Acc:MGI:99702]	1.51296	5.11967e-05
ENSMUSG00000035161	Ints6	integrator complex subunit 6 [Source:MGI Symbol;Acc:MGI:1202397]	1.51278	0.00053262
ENSMUSG00000004902	Slc25a18	solute carrier family 25 (mitochondrial carrier) member 18 [Source:MGI Symbol;Acc:MGI:1919053]	1.51202	0.0305452
ENSMUSG00000026074	Map4k4	mitogen-activated protein kinase kinase kinase kinase 4 [Source:MGI Symbol;Acc:MGI:1349394]	1.51197	0.000806622
ENSMUSG00000038141	Tmem181a	transmembrane protein 181A [Source:MGI Symbol;Acc:MGI:1924356]	1.51194	0.00119142
ENSMUSG00000061613	U2af1	U2 small nuclear ribonucleoprotein auxiliary factor (U2AF) 1 [Source:MGI Symbol;Acc:MGI:98884]	1.51116	7.08991e-06
ENSMUSG00000000374	Trappc10	trafficking protein particle complex 10 [Source:MGI Symbol;Acc:MGI:1336209]	1.51022	0.000985695
ENSMUSG00000032232	Cgnl1	cingulin-like 1 [Source:MGI Symbol;Acc:MGI:1915428]	1.51016	1.91218e-05
ENSMUSG00000026174	Rqcd1	rcd1 (required for cell differentiation) homolog 1 (S. pombe) [Source:MGI Symbol;Acc:MGI:1928902]	1.51007	0.000661867
ENSMUSG00000021287	Xrcc3	X-ray repair complementing defective repair in Chinese hamster cells 3 [Source:MGI Symbol;Acc:MGI:1921585]	1.50983	0.00162393
ENSMUSG00000026426	Arl8a	ADP-ribosylation factor-like 8A [Source:MGI Symbol;Acc:MGI:1915974]	1.50981	6.55435e-05
ENSMUSG00000070056	Mfhas1	malignant fibrous histiocytoma amplified sequence 1 [Source:MGI Symbol;Acc:MGI:1098644]	1.50961	0.0197066
ENSMUSG00000070002	Ell	elongation factor RNA polymerase II [Source:MGI Symbol;Acc:MGI:109377]	1.50759	0.00163748
ENSMUSG00000027236	Eif3j1	eukaryotic translation initiation factor 3 subunit J1 [Source:MGI Symbol;Acc:MGI:1925905]	1.50677	2.355e-05
ENSMUSG00000023953	Polh	polymerase (DNA directed) eta (RAD 30 related) [Source:MGI Symbol;Acc:MGI:1891457]	1.50638	4.86706e-05
ENSMUSG00000027007	Ssfa2	sperm specific antigen 2 [Source:MGI Symbol;Acc:MGI:1917849]	1.50554	0.00294815
ENSMUSG00000079491	H2-T10	histocompatibility 2 T region locus 10 [Source:MGI Symbol;Acc:MGI:95942]	1.50552	0.00522919
ENSMUSG00000027080	Med19	mediator of RNA polymerase II transcription subunit 19 homolog (yeast) [Source:MGI Symbol;Acc:MGI:1914234]	1.50545	3.97686e-05
ENSMUSG00000021338	Lrrc16a	leucine rich repeat containing 16A [Source:MGI Symbol;Acc:MGI:1915982]	1.50518	0.0348002
ENSMUSG00000022855	Senp2	SUMO/sentrin specific peptidase 2 [Source:MGI Symbol;Acc:MGI:1923076]	1.50506	0.0004268
ENSMUSG00000027018	Hat1	histone aminotransferase 1 [Source:MGI Symbol;Acc:MGI:96013]	1.50442	0.00194624
ENSMUSG00000033417	Cacul1	CDK2 associated cullin domain 1 [Source:MGI Symbol;Acc:MGI:1926082]	1.50412	0.000107471
ENSMUSG00000074925	Ptar1	protein prenyltransferase alpha subunit repeat containing 1 [Source:MGI Symbol;Acc:MGI:1921875]	1.50395	0.00463056
ENSMUSG00000049957	Ccdc137	coiled-coil domain containing 137 [Source:MGI Symbol;Acc:MGI:1914541]	1.50381	0.000471544
ENSMUSG00000025417	Pip4k2c	phosphatidylinositol-5-phosphate 4-kinase type II gamma [Source:MGI Symbol;Acc:MGI:2152214]	1.5037	2.20864e-06
ENSMUSG00000020706	Ftsj3	FtsJ homolog 3 (E. coli) [Source:MGI Symbol;Acc:MGI:1860295]	1.50349	5.32054e-05
ENSMUSG00000000811	Txnrd3	thioredoxin reductase 3 [Source:MGI Symbol;Acc:MGI:2386711]	1.50298	0.00232593
ENSMUSG00000073436	Eme2	essential meiotic endonuclease 1 homolog 2 (S. pombe) [Source:MGI Symbol;Acc:MGI:1919889]	1.50274	0.000593607
ENSMUSG00000033554	Dph5	DPH5 homolog (S. cerevisiae) [Source:MGI Symbol;Acc:MGI:1916990]	1.50256	0.00070418
ENSMUSG00000025134	Alyref	Aly/REF export factor [Source:MGI Symbol;Acc:MGI:1341044]	1.50237	1.8374e-05
ENSMUSG00000029190	D5Ertd579e	DNA segment Chr 5 ERATO Doi 579 expressed [Source:MGI Symbol;Acc:MGI:1261849]	1.50226	0.000216581
ENSMUSG00000047446	Arl4a	ADP-ribosylation factor-like 4A [Source:MGI Symbol;Acc:MGI:99437]	1.50207	0.00878894
ENSMUSG00000029467	Atp2a2	ATPase Ca++ transporting cardiac muscle slow twitch 2 [Source:MGI Symbol;Acc:MGI:88110]	1.50199	6.25744e-05
ENSMUSG00000038970	Lmtk2	lemur tyrosine kinase 2 [Source:MGI Symbol;Acc:MGI:3036247]	1.50182	0.000252177
ENSMUSG00000033931	Rbm34	RNA binding motif protein 34 [Source:MGI Symbol;Acc:MGI:1098653]	1.50163	0.000442635
ENSMUSG00000015671	Psma2	proteasome (prosome macropain) subunit alpha type 2 [Source:MGI Symbol;Acc:MGI:104885]	1.50149	3.24263e-05
ENSMUSG00000035469	Rcbtb1	regulator of chromosome condensation (RCC1) and BTB (POZ) domain containing protein 1 [Source:MGI Symbol;Acc:MGI:1918580]	1.50131	0.000106891
ENSMUSG00000049550	Clip1	CAP-GLY domain containing linker protein 1 [Source:MGI Symbol;Acc:MGI:1928401]	1.50125	0.00128566
ENSMUSG00000009418	Nav1	neuron navigator 1 [Source:MGI Symbol;Acc:MGI:2183683]	1.5008	0.0197296
ENSMUSG00000074272	Ceacam1	carcinoembryonic antigen-related cell adhesion molecule 1 [Source:MGI Symbol;Acc:MGI:1347245]	1.50034	0.0499479
ENSMUSG00000056708	Ier5	immediate early response 5 [Source:MGI Symbol;Acc:MGI:1337072]	1.50022	0.00400266
ENSMUSG00000027164	Traf6	TNF receptor-associated factor 6 [Source:MGI Symbol;Acc:MGI:108072]	1.49891	0.000292589
ENSMUSG00000020288	Ahsa2	AHA1 activator of heat shock protein ATPase 2 [Source:MGI Symbol;Acc:MGI:1916133]	1.4989	9.78701e-05
ENSMUSG00000020801	Med31	mediator of RNA polymerase II transcription subunit 31 homolog (yeast) [Source:MGI Symbol;Acc:MGI:1914529]	1.49885	0.000166892
ENSMUSG00000029447	Cct6a	chaperonin containing Tcp1 subunit 6a (zeta) [Source:MGI Symbol;Acc:MGI:107943]	1.49876	1.22359e-05
ENSMUSG00000026600	Soat1	sterol O-acyltransferase 1 [Source:MGI Symbol;Acc:MGI:104665]	1.49856	0.00534888
ENSMUSG00000021143	Pacs2	phosphofurin acidic cluster sorting protein 2 [Source:MGI Symbol;Acc:MGI:1924399]	1.49831	0.000162378
ENSMUSG00000034266	Batf	basic leucine zipper transcription factor ATF-like [Source:MGI Symbol;Acc:MGI:1859147]	1.49823	0.0179418
ENSMUSG00000032812	Arap1	ArfGAP with RhoGAP domain ankyrin repeat and PH domain 1 [Source:MGI Symbol;Acc:MGI:1916960]	1.49769	0.000662551
ENSMUSG00000032231	Anxa2	annexin A2 [Source:MGI Symbol;Acc:MGI:88246]	1.49763	0.044919
ENSMUSG00000049717	Lig4	ligase IV DNA ATP-dependent [Source:MGI Symbol;Acc:MGI:1335098]	1.49762	0.00106537
ENSMUSG00000063694	Cycs	cytochrome c somatic [Source:MGI Symbol;Acc:MGI:88578]	1.4975	0.000202899
ENSMUSG00000020075	Ddx21	DEAD (Asp-Glu-Ala-Asp) box polypeptide 21 [Source:MGI Symbol;Acc:MGI:1860494]	1.49695	0.000125948
ENSMUSG00000041135	Ripk2	receptor (TNFRSF)-interacting serine-threonine kinase 2 [Source:MGI Symbol;Acc:MGI:1891456]	1.49677	0.00792949
ENSMUSG00000026274	Pask	PAS domain containing serine/threonine kinase [Source:MGI Symbol;Acc:MGI:2155936]	1.49613	0.0173949
ENSMUSG00000039221	Rpl22l1	ribosomal protein L22 like 1 [Source:MGI Symbol;Acc:MGI:1915278]	1.49591	0.00427845
ENSMUSG00000069206	Zfp874a	zinc finger protein 874a [Source:MGI Symbol;Acc:MGI:3040703]	1.49586	0.0426819
ENSMUSG00000060935	AI597468	expressed sequence AI597468 [Source:MGI Symbol;Acc:MGI:2143652]	1.49582	0.0136479
ENSMUSG00000052748	Swt1	SWT1 RNA endoribonuclease homolog (S. cerevisiae) [Source:MGI Symbol;Acc:MGI:1914125]	1.4953	0.00102242
ENSMUSG00000060860	Ube2s	ubiquitin-conjugating enzyme E2S [Source:MGI Symbol;Acc:MGI:1925141]	1.49499	3.76799e-06
ENSMUSG00000094870	Zfp131	zinc finger protein 131 [Source:MGI Symbol;Acc:MGI:1919715]	1.49467	0.00688227
ENSMUSG00000024424	Ttc39c	tetratricopeptide repeat domain 39C [Source:MGI Symbol;Acc:MGI:1919997]	1.49461	0.0298351
ENSMUSG00000027239	Mdk	midkine [Source:MGI Symbol;Acc:MGI:96949]	1.49436	0.0217865
ENSMUSG00000011877	Git1	G protein-coupled receptor kinase-interactor 1 [Source:MGI Symbol;Acc:MGI:1927140]	1.49392	5.83848e-05
ENSMUSG00000025531	Chm	choroidermia [Source:MGI Symbol;Acc:MGI:892979]	1.49385	0.00132471
ENSMUSG00000000001	Gnai3	guanine nucleotide binding protein (G protein) alpha inhibiting 3 [Source:MGI Symbol;Acc:MGI:95773]	1.49356	0.000173719
ENSMUSG00000005615	Pcyt1a	phosphate cytidylyltransferase 1 choline alpha isoform [Source:MGI Symbol;Acc:MGI:88557]	1.49344	0.00169777
ENSMUSG00000045404	Kcnk13	potassium channel subfamily K member 13 [Source:MGI Symbol;Acc:MGI:2384976]	1.49329	0.0135562
ENSMUSG00000057858	D19Ertd737e	DNA segment Chr 19 ERATO Doi 737 expressed [Source:MGI Symbol;Acc:MGI:1289174]	1.49312	0.00159272
ENSMUSG00000026003	Acadl	acyl-Coenzyme A dehydrogenase long-chain [Source:MGI Symbol;Acc:MGI:87866]	1.49286	0.000633988
ENSMUSG00000044700	Tmem201	transmembrane protein 201 [Source:MGI Symbol;Acc:MGI:1196277]	1.49171	0.00218059
ENSMUSG00000023025	Larp4	La ribonucleoprotein domain family member 4 [Source:MGI Symbol;Acc:MGI:2443114]	1.49128	1.64027e-05
ENSMUSG00000026198	Abcb6	ATP-binding cassette sub-family B (MDR/TAP) member 6 [Source:MGI Symbol;Acc:MGI:1921354]	1.49109	0.00108007
ENSMUSG00000022498	Txndc11	thioredoxin domain containing 11 [Source:MGI Symbol;Acc:MGI:1923620]	1.49105	0.000524383
ENSMUSG00000020358	Hnrnpab	heterogeneous nuclear ribonucleoprotein A/B [Source:MGI Symbol;Acc:MGI:1330294]	1.49099	0.000145009
ENSMUSG00000022313	Utp23	UTP23 small subunit (SSU) processome component homolog (yeast) [Source:MGI Symbol;Acc:MGI:1925831]	1.49034	0.000202821
ENSMUSG00000037533	Rapgef6	Rap guanine nucleotide exchange factor (GEF) 6 [Source:MGI Symbol;Acc:MGI:2384761]	1.49014	0.0412333
ENSMUSG00000036099	Vezt	vezatin adherens junctions transmembrane protein [Source:MGI Symbol;Acc:MGI:2143698]	1.48999	8.97031e-05
ENSMUSG00000053080	2700081O15Rik	RIKEN cDNA 2700081O15 gene [Source:MGI Symbol;Acc:MGI:1919667]	1.48986	0.0015901
ENSMUSG00000036698	Ago2	argonaute RISC catalytic subunit 2 [Source:MGI Symbol;Acc:MGI:2446632]	1.48969	0.00845654
ENSMUSG00000048832	Vps37c	vacuolar protein sorting 37C (yeast) [Source:MGI Symbol;Acc:MGI:2147661]	1.48841	0.000633393
ENSMUSG00000024597	Slc12a2	solute carrier family 12 member 2 [Source:MGI Symbol;Acc:MGI:101924]	1.4878	0.0164285
ENSMUSG00000002297	Dbf4	DBF4 homolog (S. cerevisiae) [Source:MGI Symbol;Acc:MGI:1351328]	1.48731	0.005413
ENSMUSG00000039234	Sec24d	Sec24 related gene family member D (S. cerevisiae) [Source:MGI Symbol;Acc:MGI:1916858]	1.48692	0.00395063
ENSMUSG00000068856	Sf3b4	splicing factor 3b subunit 4 [Source:MGI Symbol;Acc:MGI:109580]	1.48686	9.21697e-06
ENSMUSG00000027163	Commd9	COMM domain containing 9 [Source:MGI Symbol;Acc:MGI:1923751]	1.48684	1.87192e-05
ENSMUSG00000049800	Sertad2	SERTA domain containing 2 [Source:MGI Symbol;Acc:MGI:1931026]	1.48626	0.00968598
ENSMUSG00000027566	Psma7	proteasome (prosome macropain) subunit alpha type 7 [Source:MGI Symbol;Acc:MGI:1347070]	1.48623	0.000190964
ENSMUSG00000020211	Sf3a2	splicing factor 3a subunit 2 [Source:MGI Symbol;Acc:MGI:104912]	1.48608	8.97031e-05
ENSMUSG00000046562	Unc119b	unc-119 homolog B (C. elegans) [Source:MGI Symbol;Acc:MGI:2147162]	1.48587	6.04347e-05
ENSMUSG00000037351	Actr1b	ARP1 actin-related protein 1B centractin beta [Source:MGI Symbol;Acc:MGI:1917446]	1.48576	0.000553689
ENSMUSG00000050144	Slc25a44	solute carrier family 25 member 44 [Source:MGI Symbol;Acc:MGI:2444391]	1.48556	3.60471e-05
ENSMUSG00000041779	Tram2	translocating chain-associating membrane protein 2 [Source:MGI Symbol;Acc:MGI:1924817]	1.48347	0.000100423
ENSMUSG00000018697	Aatf	apoptosis antagonizing transcription factor [Source:MGI Symbol;Acc:MGI:1929608]	1.48337	8.31763e-06
ENSMUSG00000070871	Ccnyl1	cyclin Y-like 1 [Source:MGI Symbol;Acc:MGI:2138614]	1.48186	0.000287605
ENSMUSG00000056019	Zfp709	zinc finger protein 709 [Source:MGI Symbol;Acc:MGI:2384299]	1.48171	0.0272194
ENSMUSG00000038121	Fam210a	family with sequence similarity 210 member A [Source:MGI Symbol;Acc:MGI:1914000]	1.48125	0.00134341
ENSMUSG00000037722	Gnpnat1	glucosamine-phosphate N-acetyltransferase 1 [Source:MGI Symbol;Acc:MGI:1858963]	1.48118	0.00450033
ENSMUSG00000024360	Etf1	eukaryotic translation termination factor 1 [Source:MGI Symbol;Acc:MGI:2385071]	1.48061	3.86145e-05
ENSMUSG00000018733	Pex12	peroxisomal biogenesis factor 12 [Source:MGI Symbol;Acc:MGI:2144177]	1.48027	0.000557948
ENSMUSG00000007216	Zfp775	zinc finger protein 775 [Source:MGI Symbol;Acc:MGI:2683557]	1.48019	9.00843e-05
ENSMUSG00000020100	Slc29a3	solute carrier family 29 (nucleoside transporters) member 3 [Source:MGI Symbol;Acc:MGI:1918529]	1.47954	0.01134
ENSMUSG00000031007	Atp6ap2	ATPase H+ transporting lysosomal accessory protein 2 [Source:MGI Symbol;Acc:MGI:1917745]	1.47949	0.000192422
ENSMUSG00000073775	Kti12	KTI12 homolog chromatin associated (S. cerevisiae) [Source:MGI Symbol;Acc:MGI:1923547]	1.47908	0.00255818
ENSMUSG00000019810	Fuca2	fucosidase alpha-L- 2 plasma [Source:MGI Symbol;Acc:MGI:1914098]	1.47874	0.0123382
ENSMUSG00000020657	Dnajc27	DnaJ (Hsp40) homolog subfamily C member 27 [Source:MGI Symbol;Acc:MGI:2443036]	1.47795	0.00984093
ENSMUSG00000005949	Ctns	cystinosis nephropathic [Source:MGI Symbol;Acc:MGI:1932872]	1.47764	0.0112136
ENSMUSG00000022489	Pde1b	phosphodiesterase 1B Ca2+-calmodulin dependent [Source:MGI Symbol;Acc:MGI:97523]	1.47752	0.00544958
ENSMUSG00000096403	Gm9825	predicted gene 9825 [Source:MGI Symbol;Acc:MGI:3708729]	1.47746	0.0012858
ENSMUSG00000044349	Snhg11	small nucleolar RNA host gene 11 [Source:MGI Symbol;Acc:MGI:2441845]	1.47722	0.00155305
ENSMUSG00000022412	Mief1	mitochondrial elongation factor 1 [Source:MGI Symbol;Acc:MGI:2146020]	1.47665	3.70333e-05
ENSMUSG00000093880	Tmem181c-ps	transmembrane protein 181C pseudogene [Source:MGI Symbol;Acc:MGI:3780993]	1.47545	0.0129193
ENSMUSG00000025484	Bet1l	blocked early in transport 1 homolog (S. cerevisiae)-like [Source:MGI Symbol;Acc:MGI:1913128]	1.47544	0.00137424
ENSMUSG00000031711	Zfp330	zinc finger protein 330 [Source:MGI Symbol;Acc:MGI:1353574]	1.47471	7.39226e-05
ENSMUSG00000046841	Ckap4	cytoskeleton-associated protein 4 [Source:MGI Symbol;Acc:MGI:2444926]	1.47435	0.000164067
ENSMUSG00000071669	Snx29	sorting nexin 29 [Source:MGI Symbol;Acc:MGI:1921728]	1.4737	0.0275233
ENSMUSG00000026816	Gtf3c5	general transcription factor IIIC polypeptide 5 [Source:MGI Symbol;Acc:MGI:1917489]	1.47325	0.000115299
ENSMUSG00000042369	Rbm45	RNA binding motif protein 45 [Source:MGI Symbol;Acc:MGI:2387367]	1.47314	1.07303e-05
ENSMUSG00000066232	Ipo7	importin 7 [Source:MGI Symbol;Acc:MGI:2152414]	1.47297	0.000997211
ENSMUSG00000036822	Topors	topoisomerase I binding arginine/serine-rich [Source:MGI Symbol;Acc:MGI:2146189]	1.47277	0.000938956
ENSMUSG00000002102	Psmc3	proteasome (prosome macropain) 26S subunit ATPase 3 [Source:MGI Symbol;Acc:MGI:1098754]	1.47242	0.000315205
ENSMUSG00000029267	Mtf2	metal response element binding transcription factor 2 [Source:MGI Symbol;Acc:MGI:105050]	1.47168	0.00083441
ENSMUSG00000047777	Phf13	PHD finger protein 13 [Source:MGI Symbol;Acc:MGI:2446217]	1.47148	0.00162393
ENSMUSG00000025019	Lcor	ligand dependent nuclear receptor corepressor [Source:MGI Symbol;Acc:MGI:2443930]	1.47135	0.0378769
ENSMUSG00000032261	Sh3bgrl2	SH3 domain binding glutamic acid-rich protein like 2 [Source:MGI Symbol;Acc:MGI:1915350]	1.47135	0.00237762
ENSMUSG00000026615	Eprs	glutamyl-prolyl-tRNA synthetase [Source:MGI Symbol;Acc:MGI:97838]	1.47065	0.000621482
ENSMUSG00000025602	Zfp202	zinc finger protein 202 [Source:MGI Symbol;Acc:MGI:1933401]	1.47058	0.00288925
ENSMUSG00000036009	Mettl25	methyltransferase like 25 [Source:MGI Symbol;Acc:MGI:3041259]	1.47043	0.00567612
ENSMUSG00000049327	Setd8	SET domain containing (lysine methyltransferase) 8 [Source:MGI Symbol;Acc:MGI:1915206]	1.47037	0.00638398
ENSMUSG00000035919	Bbs9	Bardet-Biedl syndrome 9 (human) [Source:MGI Symbol;Acc:MGI:2442833]	1.47021	0.0180515
ENSMUSG00000031422	Morf4l2	mortality factor 4 like 2 [Source:MGI Symbol;Acc:MGI:1927167]	1.4701	0.00138252
ENSMUSG00000027552	E2f5	E2F transcription factor 5 [Source:MGI Symbol;Acc:MGI:105091]	1.47002	0.00211096
ENSMUSG00000002870	Mcm2	minichromosome maintenance deficient 2 mitotin (S. cerevisiae) [Source:MGI Symbol;Acc:MGI:105380]	1.47001	0.020625
ENSMUSG00000022698	Naa50	N(alpha)-acetyltransferase 50 NatE catalytic subunit [Source:MGI Symbol;Acc:MGI:1919367]	1.46996	0.000396364
ENSMUSG00000001376	Ccdc132	coiled-coil domain containing 132 [Source:MGI Symbol;Acc:MGI:1920538]	1.46976	0.000812669
ENSMUSG00000024778	Fas	Fas (TNF receptor superfamily member 6) [Source:MGI Symbol;Acc:MGI:95484]	1.46952	0.0316001
ENSMUSG00000035960	Apex1	apurinic/apyrimidinic endonuclease 1 [Source:MGI Symbol;Acc:MGI:88042]	1.46942	0.00141082
ENSMUSG00000030888	Rrp8	ribosomal RNA processing 8 methyltransferase homolog (yeast) [Source:MGI Symbol;Acc:MGI:1914251]	1.46915	2.72475e-05
ENSMUSG00000022610	Mapk12	mitogen-activated protein kinase 12 [Source:MGI Symbol;Acc:MGI:1353438]	1.46887	0.0384693
ENSMUSG00000027999	Pla2g12a	phospholipase A2 group XIIA [Source:MGI Symbol;Acc:MGI:1913600]	1.46871	0.000410266
ENSMUSG00000042729	Wdr74	WD repeat domain 74 [Source:MGI Symbol;Acc:MGI:2147427]	1.46871	0.000506045
ENSMUSG00000079108	Srp54b	signal recognition particle 54B [Source:MGI Symbol;Acc:MGI:3714357]	1.46857	3.36206e-05
ENSMUSG00000031729	Ist1	increased sodium tolerance 1 homolog (yeast) [Source:MGI Symbol;Acc:MGI:1919205]	1.46851	0.000272364
ENSMUSG00000036160	Surf6	surfeit gene 6 [Source:MGI Symbol;Acc:MGI:98447]	1.46819	2.42245e-05
ENSMUSG00000031976	Urb2	URB2 ribosome biogenesis 2 homolog (S. cerevisiae) [Source:MGI Symbol;Acc:MGI:2681124]	1.46812	0.00024985
ENSMUSG00000022682	Rrn3	RRN3 RNA polymerase I transcription factor homolog (yeast) [Source:MGI Symbol;Acc:MGI:1925255]	1.4674	9.78457e-06
ENSMUSG00000022704	Qtrtd1	queuine tRNA-ribosyltransferase domain containing 1 [Source:MGI Symbol;Acc:MGI:1922194]	1.46666	0.000669007
ENSMUSG00000029072	Tas1r3	taste receptor type 1 member 3 [Source:MGI Symbol;Acc:MGI:1933547]	1.46646	0.014967
ENSMUSG00000025579	Gaa	glucosidase alpha acid [Source:MGI Symbol;Acc:MGI:95609]	1.46645	0.00572274
ENSMUSG00000024943	Smc5	structural maintenance of chromosomes 5 [Source:MGI Symbol;Acc:MGI:2385088]	1.46645	0.00048852
ENSMUSG00000028869	Gnl2	guanine nucleotide binding protein-like 2 (nucleolar) [Source:MGI Symbol;Acc:MGI:2385207]	1.46632	7.25134e-06
ENSMUSG00000022391	Rangap1	RAN GTPase activating protein 1 [Source:MGI Symbol;Acc:MGI:103071]	1.46597	1.30396e-05
ENSMUSG00000025171	Ubtd1	ubiquitin domain containing 1 [Source:MGI Symbol;Acc:MGI:2385092]	1.46581	7.24781e-05
ENSMUSG00000024587	Nars	asparaginyl-tRNA synthetase [Source:MGI Symbol;Acc:MGI:1917473]	1.46519	0.00209088
ENSMUSG00000029513	Prkab1	protein kinase AMP-activated beta 1 non-catalytic subunit [Source:MGI Symbol;Acc:MGI:1336167]	1.46476	1.38571e-05
ENSMUSG00000025757	Hspa4l	heat shock protein 4 like [Source:MGI Symbol;Acc:MGI:107422]	1.46464	0.00130557
ENSMUSG00000038244	Mical2	microtubule associated monooxygenase calponin and LIM domain containing 2 [Source:MGI Symbol;Acc:MGI:2444947]	1.46403	0.00974894
ENSMUSG00000033653	Vps8	vacuolar protein sorting 8 homolog (S. cerevisiae) [Source:MGI Symbol;Acc:MGI:2146407]	1.46378	3.31278e-05
ENSMUSG00000014786	Slc9a5	solute carrier family 9 (sodium/hydrogen exchanger) member 5 [Source:MGI Symbol;Acc:MGI:2685542]	1.46364	0.0146806
ENSMUSG00000020137	Thap2	THAP domain containing apoptosis associated protein 2 [Source:MGI Symbol;Acc:MGI:1914066]	1.46204	0.00884579
[truncated: 4,899 more rows]

## Sheet: 24hpi
Mouse, uninfected 24 hrs vs infected 24 hpi
ID	Symbol	Description	Fold change	adj.P.Val
ENSMUSG00000094296	Gm21798	predicted gene 21798 [Source:MGI Symbol;Acc:MGI:5433962]	17.9076	0.0104828
ENSMUSG00000074115	Saa1	serum amyloid A 1 [Source:MGI Symbol;Acc:MGI:98221]	14.399	0.00189967
ENSMUSG00000053626	Tll1	tolloid-like [Source:MGI Symbol;Acc:MGI:106923]	11.6948	0.0057584
ENSMUSG00000039196	Orm1	orosomucoid 1 [Source:MGI Symbol;Acc:MGI:97443]	6.74098	0.00357069
ENSMUSG00000032271	Nnmt	nicotinamide N-methyltransferase [Source:MGI Symbol;Acc:MGI:1099443]	5.75702	0.000488212
ENSMUSG00000023092	Fhl1	four and a half LIM domains 1 [Source:MGI Symbol;Acc:MGI:1298387]	5.70946	0.0438423
ENSMUSG00000028555	Ttc39a	tetratricopeptide repeat domain 39A [Source:MGI Symbol;Acc:MGI:2444350]	5.42602	0.00357069
ENSMUSG00000050914	Ankrd37	ankyrin repeat domain 37 [Source:MGI Symbol;Acc:MGI:3603344]	4.41857	0.00962909
ENSMUSG00000051497	Kcnj16	potassium inwardly-rectifying channel subfamily J member 16 [Source:MGI Symbol;Acc:MGI:1314842]	4.3658	0.0169562
ENSMUSG00000074029	Gm10608	predicted gene 10608 [Source:MGI Symbol;Acc:MGI:3642009]	4.33294	0.0131651
ENSMUSG00000054169	Ceacam10	carcinoembryonic antigen-related cell adhesion molecule 10 [Source:MGI Symbol;Acc:MGI:1347248]	4.04818	0.0197035
ENSMUSG00000032776	Mctp2	multiple C2 domains transmembrane 2 [Source:MGI Symbol;Acc:MGI:2685335]	3.804	0.0128923
ENSMUSG00000005800	Mmp8	matrix metallopeptidase 8 [Source:MGI Symbol;Acc:MGI:1202395]	3.74709	0.0075007
ENSMUSG00000070323	Mmp27	matrix metallopeptidase 27 [Source:MGI Symbol;Acc:MGI:3039232]	3.738	0.0023237
ENSMUSG00000031762	Mt2	metallothionein 2 [Source:MGI Symbol;Acc:MGI:97172]	3.73608	0.00168835
ENSMUSG00000038527	C1rl	complement component 1 r subcomponent-like [Source:MGI Symbol;Acc:MGI:2660692]	3.68805	0.0148369
ENSMUSG00000021360	Gcnt2	glucosaminyl (N-acetyl) transferase 2 I-branching enzyme [Source:MGI Symbol;Acc:MGI:1100870]	3.55415	0.0343167
ENSMUSG00000000794	Kcnn3	potassium intermediate/small conductance calcium-activated channel subfamily N member 3 [Source:MGI Symbol;Acc:MGI:2153183]	3.49219	0.00245396
ENSMUSG00000047592	Nxpe5	neurexophilin and PC-esterase domain family member 5 [Source:MGI Symbol;Acc:MGI:3584036]	3.36328	0.0145475
ENSMUSG00000014776	Nol3	nucleolar protein 3 (apoptosis repressor with CARD domain) [Source:MGI Symbol;Acc:MGI:1925938]	3.35574	0.00852395
ENSMUSG00000074218	Cox7a1	cytochrome c oxidase subunit VIIa 1 [Source:MGI Symbol;Acc:MGI:1316714]	3.33871	0.000375603
ENSMUSG00000029608	Rph3a	rabphilin 3A [Source:MGI Symbol;Acc:MGI:102788]	3.31481	0.0401149
ENSMUSG00000078780	Gm5150	predicted gene 5150 [Source:MGI Symbol;Acc:MGI:3779469]	3.30764	0.00357069
ENSMUSG00000015970	Chdh	choline dehydrogenase [Source:MGI Symbol;Acc:MGI:1860776]	3.28121	0.00116842
ENSMUSG00000090145	Ugt1a6b	UDP glucuronosyltransferase 1 family polypeptide A6B [Source:MGI Symbol;Acc:MGI:3580629]	3.20003	0.00487658
ENSMUSG00000057729	Prtn3	proteinase 3 [Source:MGI Symbol;Acc:MGI:893580]	3.17253	0.0232504
ENSMUSG00000002578	Ikzf4	IKAROS family zinc finger 4 [Source:MGI Symbol;Acc:MGI:1343139]	3.11155	0.0119256
ENSMUSG00000095788	Sirpb1a	signal-regulatory protein beta 1A [Source:MGI Symbol;Acc:MGI:2444824]	3.09009	0.0023237
ENSMUSG00000024730	Ms4a8a	membrane-spanning 4-domains subfamily A member 8A [Source:MGI Symbol;Acc:MGI:1927657]	3.02943	0.00211723
ENSMUSG00000078566	Bnip3	BCL2/adenovirus E1B interacting protein 3 [Source:MGI Symbol;Acc:MGI:109326]	2.96429	0.000533085
ENSMUSG00000030433	Sbk2	SH3-binding domain kinase family member 2 [Source:MGI Symbol;Acc:MGI:2685925]	2.96291	0.0468967
ENSMUSG00000074677	Sirpb1c	signal-regulatory protein beta 1C [Source:MGI Symbol;Acc:MGI:3807521]	2.92644	0.00245396
ENSMUSG00000040562	Gstm2	glutathione S-transferase mu 2 [Source:MGI Symbol;Acc:MGI:95861]	2.90899	0.000437936
ENSMUSG00000059089	Fcgr4	Fc receptor IgG low affinity IV [Source:MGI Symbol;Acc:MGI:2179523]	2.89094	0.0133876
ENSMUSG00000055172	C1ra	complement component 1 r subcomponent A [Source:MGI Symbol;Acc:MGI:1355313]	2.88228	0.00455594
ENSMUSG00000079414	Gm11110	predicted gene 11110 [Source:MGI Symbol;Acc:MGI:3779362]	2.86816	0.0237535
ENSMUSG00000020125	Elane	elastase neutrophil expressed [Source:MGI Symbol;Acc:MGI:2679229]	2.84336	0.0364228
ENSMUSG00000030825	Hsd17b14	hydroxysteroid (17-beta) dehydrogenase 14 [Source:MGI Symbol;Acc:MGI:1913315]	2.84007	0.0237597
ENSMUSG00000028527	Ak4	adenylate kinase 4 [Source:MGI Symbol;Acc:MGI:87979]	2.83505	0.0155973
ENSMUSG00000029314	Agpat9	1-acylglycerol-3-phosphate O-acyltransferase 9 [Source:MGI Symbol;Acc:MGI:3603816]	2.80507	0.00934039
ENSMUSG00000026921	Egfl7	EGF-like domain 7 [Source:MGI Symbol;Acc:MGI:2449923]	2.79428	0.0191826
ENSMUSG00000017390	Aldoc	aldolase C fructose-bisphosphate [Source:MGI Symbol;Acc:MGI:101863]	2.78776	0.00211723
ENSMUSG00000042684	Npl	N-acetylneuraminate pyruvate lyase [Source:MGI Symbol;Acc:MGI:1921341]	2.76051	0.000333202
ENSMUSG00000061013	Mkx	mohawk homeobox [Source:MGI Symbol;Acc:MGI:2687286]	2.74221	0.00934039
ENSMUSG00000035105	Egln3	EGL nine homolog 3 (C. elegans) [Source:MGI Symbol;Acc:MGI:1932288]	2.71259	0.037707
ENSMUSG00000062345	Serpinb2	serine (or cysteine) peptidase inhibitor clade B member 2 [Source:MGI Symbol;Acc:MGI:97609]	2.66849	0.0152863
ENSMUSG00000056054	S100a8	S100 calcium binding protein A8 (calgranulin A) [Source:MGI Symbol;Acc:MGI:88244]	2.64064	0.000533085
ENSMUSG00000042784	Muc1	mucin 1 transmembrane [Source:MGI Symbol;Acc:MGI:97231]	2.57125	0.0123917
ENSMUSG00000078452	Raet1d	retinoic acid early transcript delta [Source:MGI Symbol;Acc:MGI:1861032]	2.55333	0.0182961
ENSMUSG00000040187	Arntl2	aryl hydrocarbon receptor nuclear translocator-like 2 [Source:MGI Symbol;Acc:MGI:2684845]	2.54751	0.0291788
ENSMUSG00000095028	Sirpb1b	signal-regulatory protein beta 1B [Source:MGI Symbol;Acc:MGI:3779828]	2.5294	0.00298527
ENSMUSG00000036377	C530008M17Rik	RIKEN cDNA C530008M17 gene [Source:MGI Symbol;Acc:MGI:2444817]	2.51199	0.0189644
ENSMUSG00000037709	Fam13a	family with sequence similarity 13 member A [Source:MGI Symbol;Acc:MGI:1889842]	2.50182	0.00147096
ENSMUSG00000032261	Sh3bgrl2	SH3 domain binding glutamic acid-rich protein like 2 [Source:MGI Symbol;Acc:MGI:1915350]	2.47186	8.7181e-05
ENSMUSG00000005339	Fcer1a	Fc receptor IgE high affinity I alpha polypeptide [Source:MGI Symbol;Acc:MGI:95494]	2.44346	0.048208
ENSMUSG00000074604	Mgst2	microsomal glutathione S-transferase 2 [Source:MGI Symbol;Acc:MGI:2448481]	2.43185	0.0263755
ENSMUSG00000038793	Lefty1	left right determination factor 1 [Source:MGI Symbol;Acc:MGI:107405]	2.42902	0.0207547
ENSMUSG00000014846	Tppp3	tubulin polymerization-promoting protein family member 3 [Source:MGI Symbol;Acc:MGI:1915221]	2.42407	0.00150233
ENSMUSG00000029864	Gstk1	glutathione S-transferase kappa 1 [Source:MGI Symbol;Acc:MGI:1923513]	2.42027	0.00186603
ENSMUSG00000037095	Lrg1	leucine-rich alpha-2-glycoprotein 1 [Source:MGI Symbol;Acc:MGI:1924155]	2.42	0.0403371
ENSMUSG00000001039	B9d1	B9 protein domain 1 [Source:MGI Symbol;Acc:MGI:1351471]	2.38703	0.0384461
ENSMUSG00000048012	Zfp473	zinc finger protein 473 [Source:MGI Symbol;Acc:MGI:2442697]	2.34421	0.0188932
ENSMUSG00000030532	Hddc3	HD domain containing 3 [Source:MGI Symbol;Acc:MGI:1915945]	2.33677	0.0167805
ENSMUSG00000033307	Mif	macrophage migration inhibitory factor [Source:MGI Symbol;Acc:MGI:96982]	2.2967	0.0180185
ENSMUSG00000057176	Gm166	predicted gene 166 [Source:MGI Symbol;Acc:MGI:2685012]	2.28951	0.0216075
ENSMUSG00000042770	Hebp1	heme binding protein 1 [Source:MGI Symbol;Acc:MGI:1333880]	2.2891	0.00551177
ENSMUSG00000054545	Ugt1a6a	UDP glucuronosyltransferase 1 family polypeptide A6A [Source:MGI Symbol;Acc:MGI:2137698]	2.28684	0.00842737
ENSMUSG00000039109	F13a1	coagulation factor XIII A1 subunit [Source:MGI Symbol;Acc:MGI:1921395]	2.28295	0.00248183
ENSMUSG00000003865	Gys1	glycogen synthase 1 muscle [Source:MGI Symbol;Acc:MGI:101805]	2.2687	0.0321846
ENSMUSG00000025161	Slc16a3	solute carrier family 16 (monocarboxylic acid transporters) member 3 [Source:MGI Symbol;Acc:MGI:1933438]	2.24733	0.0057584
ENSMUSG00000042607	Asb4	ankyrin repeat and SOCS box-containing 4 [Source:MGI Symbol;Acc:MGI:1929751]	2.24475	0.00938617
ENSMUSG00000069835	Sat2	spermidine/spermine N1-acetyl transferase 2 [Source:MGI Symbol;Acc:MGI:1916465]	2.23762	0.0346274
ENSMUSG00000023031	Cela1	chymotrypsin-like elastase family member 1 [Source:MGI Symbol;Acc:MGI:95314]	2.22954	0.0191826
ENSMUSG00000057666	Gapdh	glyceraldehyde-3-phosphate dehydrogenase [Source:MGI Symbol;Acc:MGI:95640]	2.22083	0.0407148
ENSMUSG00000021097	Clmn	calmin [Source:MGI Symbol;Acc:MGI:2136957]	2.22006	0.00369089
ENSMUSG00000025791	Pgm2	phosphoglucomutase 2 [Source:MGI Symbol;Acc:MGI:97565]	2.21418	0.000375603
ENSMUSG00000069920	B3gnt9	UDP-GlcNAc:betaGal beta-13-N-acetylglucosaminyltransferase 9 [Source:MGI Symbol;Acc:MGI:2142841]	2.20115	0.0182961
ENSMUSG00000028068	Iqgap3	IQ motif containing GTPase activating protein 3 [Source:MGI Symbol;Acc:MGI:3028642]	2.20099	0.0331402
ENSMUSG00000042010	Acacb	acetyl-Coenzyme A carboxylase beta [Source:MGI Symbol;Acc:MGI:2140940]	2.19181	0.0304409
ENSMUSG00000071335	G630090E17Rik	RIKEN cDNA G630090E17 gene [Source:MGI Symbol;Acc:MGI:3773841]	2.18967	0.0057584
ENSMUSG00000079559	Gm684	predicted gene 684 [Source:MGI Symbol;Acc:MGI:2685530]	2.17529	0.0338764
ENSMUSG00000001227	Sema6b	sema domain transmembrane domain (TM) and cytoplasmic domain (semaphorin) 6B [Source:MGI Symbol;Acc:MGI:1202889]	2.15993	0.00357069
ENSMUSG00000000562	Adora3	adenosine A3 receptor [Source:MGI Symbol;Acc:MGI:104847]	2.14355	0.0123917
ENSMUSG00000052302	Tbc1d30	TBC1 domain family member 30 [Source:MGI Symbol;Acc:MGI:1921944]	2.12559	0.00581472
ENSMUSG00000043085	Tmem82	transmembrane protein 82 [Source:MGI Symbol;Acc:MGI:2384869]	2.11833	0.0408393
ENSMUSG00000010051	Hyal1	hyaluronoglucosaminidase 1 [Source:MGI Symbol;Acc:MGI:96298]	2.11341	0.0114447
ENSMUSG00000030340	Scnn1a	sodium channel nonvoltage-gated 1 alpha [Source:MGI Symbol;Acc:MGI:101782]	2.10602	0.0311048
ENSMUSG00000023456	Tpi1	triosephosphate isomerase 1 [Source:MGI Symbol;Acc:MGI:98797]	2.10339	0.00843358
ENSMUSG00000038618	Rassf7	Ras association (RalGDS/AF-6) domain family (N-terminal) member 7 [Source:MGI Symbol;Acc:MGI:1914235]	2.09219	0.0346274
ENSMUSG00000026471	Mr1	major histocompatibility complex class I-related [Source:MGI Symbol;Acc:MGI:1195463]	2.08858	0.00245396
ENSMUSG00000029699	Srcrb4d	scavenger receptor cysteine rich domain containing group B (4 domains) [Source:MGI Symbol;Acc:MGI:1924709]	2.08703	0.0184836
ENSMUSG00000004032	Gstm5	glutathione S-transferase mu 5 [Source:MGI Symbol;Acc:MGI:1309466]	2.07132	0.0023237
ENSMUSG00000044986	Tst	thiosulfate sulfurtransferase mitochondrial [Source:MGI Symbol;Acc:MGI:98852]	2.06544	0.0352172
ENSMUSG00000035637	Grhpr	glyoxylate reductase/hydroxypyruvate reductase [Source:MGI Symbol;Acc:MGI:1923488]	2.05949	0.0409479
ENSMUSG00000030086	Chchd6	coiled-coil-helix-coiled-coil-helix domain containing 6 [Source:MGI Symbol;Acc:MGI:1913348]	2.03389	0.0309954
ENSMUSG00000038022	Fam188b	family with sequence similarity 188 member B [Source:MGI Symbol;Acc:MGI:3583959]	2.02477	0.0446546
ENSMUSG00000097148	Gm3839	predicted pseudogene 3839 [Source:MGI Symbol;Acc:MGI:3782011]	2.0114	0.0170086
ENSMUSG00000024371	C2	complement component 2 (within H-2S) [Source:MGI Symbol;Acc:MGI:88226]	2.00959	0.029897
ENSMUSG00000035835	BC005764	cDNA sequence BC005764 [Source:MGI Symbol;Acc:MGI:2388640]	1.99346	0.0213358
ENSMUSG00000055676	Gm5069	predicted pseudogene 5069 [Source:MGI Symbol;Acc:MGI:3644516]	1.98866	0.0260914
ENSMUSG00000041329	Atp1b2	ATPase Na+/K+ transporting beta 2 polypeptide [Source:MGI Symbol;Acc:MGI:88109]	1.98088	0.0338764
ENSMUSG00000046312	AI464131	expressed sequence AI464131 [Source:MGI Symbol;Acc:MGI:2140300]	1.97936	0.0448074
ENSMUSG00000031548	Sfrp1	secreted frizzled-related protein 1 [Source:MGI Symbol;Acc:MGI:892014]	1.97725	0.0195405
ENSMUSG00000006494	Pdk1	pyruvate dehydrogenase kinase isoenzyme 1 [Source:MGI Symbol;Acc:MGI:1926119]	1.97274	0.0237483
ENSMUSG00000000056	Narf	nuclear prelamin A recognition factor [Source:MGI Symbol;Acc:MGI:1914858]	1.96847	0.00540982
ENSMUSG00000027533	Fabp5	fatty acid binding protein 5 epidermal [Source:MGI Symbol;Acc:MGI:101790]	1.96689	0.0332937
ENSMUSG00000046794	Ppp1r3b	protein phosphatase 1 regulatory (inhibitor) subunit 3B [Source:MGI Symbol;Acc:MGI:2177268]	1.96631	0.00189967
ENSMUSG00000020381	3010026O09Rik	RIKEN cDNA 3010026O09 gene [Source:MGI Symbol;Acc:MGI:1915317]	1.96325	0.0128507
ENSMUSG00000024679	Ms4a6d	membrane-spanning 4-domains subfamily A member 6D [Source:MGI Symbol;Acc:MGI:1916024]	1.96101	0.00648253
ENSMUSG00000038020	Rapgefl1	Rap guanine nucleotide exchange factor (GEF)-like 1 [Source:MGI Symbol;Acc:MGI:3611446]	1.95852	0.0238238
ENSMUSG00000006464	Bbs1	Bardet-Biedl syndrome 1 (human) [Source:MGI Symbol;Acc:MGI:1277215]	1.95013	0.00683301
ENSMUSG00000047238	Mageh1	melanoma antigen family H 1 [Source:MGI Symbol;Acc:MGI:1922875]	1.94455	0.0452077
ENSMUSG00000029082	Bst1	bone marrow stromal cell antigen 1 [Source:MGI Symbol;Acc:MGI:105370]	1.9439	0.0242638
ENSMUSG00000075705	Msrb1	methionine sulfoxide reductase B1 [Source:MGI Symbol;Acc:MGI:1351642]	1.94342	0.00357069
ENSMUSG00000031765	Mt1	metallothionein 1 [Source:MGI Symbol;Acc:MGI:97171]	1.94072	0.00743775
ENSMUSG00000016024	Lbp	lipopolysaccharide binding protein [Source:MGI Symbol;Acc:MGI:1098776]	1.93575	0.0407877
ENSMUSG00000066632	Pgk1-rs7	phosphoglycerate kinase-1 related sequence-7 [Source:MGI Symbol;Acc:MGI:97562]	1.93415	0.00409114
ENSMUSG00000033276	Stk36	serine/threonine kinase 36 [Source:MGI Symbol;Acc:MGI:1920831]	1.93174	0.0173828
ENSMUSG00000006241	Ccdc159	coiled-coil domain containing 159 [Source:MGI Symbol;Acc:MGI:1914369]	1.90976	0.0405866
ENSMUSG00000062070	Pgk1	phosphoglycerate kinase 1 [Source:MGI Symbol;Acc:MGI:97555]	1.90908	0.0162496
ENSMUSG00000033720	Sfxn5	sideroflexin 5 [Source:MGI Symbol;Acc:MGI:2137681]	1.89894	0.0114447
ENSMUSG00000021376	Tpmt	thiopurine methyltransferase [Source:MGI Symbol;Acc:MGI:98812]	1.89078	0.030536
ENSMUSG00000001666	Ddt	D-dopachrome tautomerase [Source:MGI Symbol;Acc:MGI:1298381]	1.8713	0.0122221
ENSMUSG00000032489	Kif9	kinesin family member 9 [Source:MGI Symbol;Acc:MGI:1098237]	1.8666	0.042837
ENSMUSG00000030659	Nucb2	nucleobindin 2 [Source:MGI Symbol;Acc:MGI:1858179]	1.86096	0.0114447
ENSMUSG00000048240	Gng7	guanine nucleotide binding protein (G protein) gamma 7 [Source:MGI Symbol;Acc:MGI:95787]	1.85995	0.00930166
ENSMUSG00000030088	Aldh1l1	aldehyde dehydrogenase 1 family member L1 [Source:MGI Symbol;Acc:MGI:1340024]	1.85928	0.0260914
ENSMUSG00000015980	Lrrc27	leucine rich repeat containing 27 [Source:MGI Symbol;Acc:MGI:1923862]	1.85876	0.0457528
ENSMUSG00000028664	Ephb2	Eph receptor B2 [Source:MGI Symbol;Acc:MGI:99611]	1.85678	0.0481701
ENSMUSG00000035273	Hpse	heparanase [Source:MGI Symbol;Acc:MGI:1343124]	1.85525	0.0162496
ENSMUSG00000057191	AB124611	cDNA sequence AB124611 [Source:MGI Symbol;Acc:MGI:3043001]	1.84923	0.00357069
ENSMUSG00000050957	Insl6	insulin-like 6 [Source:MGI Symbol;Acc:MGI:1351595]	1.84351	0.0320541
ENSMUSG00000074342	I830077J02Rik	RIKEN cDNA I830077J02 gene [Source:MGI Symbol;Acc:MGI:3588284]	1.8298	0.0123917
ENSMUSG00000069743	Zfp820	zinc finger protein 820 [Source:MGI Symbol;Acc:MGI:1922674]	1.82438	0.0271187
ENSMUSG00000015850	Adamtsl4	ADAMTS-like 4 [Source:MGI Symbol;Acc:MGI:2389008]	1.82007	0.0155973
ENSMUSG00000029321	Slc10a6	solute carrier family 10 (sodium/bile acid cotransporter family) member 6 [Source:MGI Symbol;Acc:MGI:1923000]	1.81936	0.0383232
ENSMUSG00000031444	F10	coagulation factor X [Source:MGI Symbol;Acc:MGI:103107]	1.81674	0.0172798
ENSMUSG00000004637	Wwox	WW domain-containing oxidoreductase [Source:MGI Symbol;Acc:MGI:1931237]	1.81569	0.00189967
ENSMUSG00000034361	Cpne2	copine II [Source:MGI Symbol;Acc:MGI:2387578]	1.80309	0.00278506
ENSMUSG00000039633	Lonrf1	LON peptidase N-terminal domain and ring finger 1 [Source:MGI Symbol;Acc:MGI:3609241]	1.79567	0.0167805
ENSMUSG00000060703	Cd302	CD302 antigen [Source:MGI Symbol;Acc:MGI:1913455]	1.79562	0.0203504
ENSMUSG00000017002	Slpi	secretory leukocyte peptidase inhibitor [Source:MGI Symbol;Acc:MGI:109297]	1.78899	0.010952
ENSMUSG00000036353	P2ry12	purinergic receptor P2Y G-protein coupled 12 [Source:MGI Symbol;Acc:MGI:1918089]	1.77929	0.0454347
ENSMUSG00000040563	BC018242	cDNA sequence BC018242 [Source:MGI Symbol;Acc:MGI:2384575]	1.76729	0.0298768
ENSMUSG00000011752	Pgam1	phosphoglycerate mutase 1 [Source:MGI Symbol;Acc:MGI:97552]	1.76684	0.0134141
ENSMUSG00000020277	Pfkl	phosphofructokinase liver B-type [Source:MGI Symbol;Acc:MGI:97547]	1.7668	0.0378236
ENSMUSG00000025545	Clybl	citrate lyase beta like [Source:MGI Symbol;Acc:MGI:1916884]	1.75554	0.0176803
ENSMUSG00000019916	P4ha1	procollagen-proline 2-oxoglutarate 4-dioxygenase (proline 4-hydroxylase) alpha 1 polypeptide [Source:MGI Symbol;Acc:MGI:97463]	1.74405	0.00297097
ENSMUSG00000068874	Selenbp1	selenium binding protein 1 [Source:MGI Symbol;Acc:MGI:96825]	1.74347	0.0312685
ENSMUSG00000031570	Ppapdc1b	phosphatidic acid phosphatase type 2 domain containing 1B [Source:MGI Symbol;Acc:MGI:1919160]	1.74331	0.0364091
ENSMUSG00000090231	Cfb	complement factor B [Source:MGI Symbol;Acc:MGI:105975]	1.73957	0.0123011
ENSMUSG00000022574	Naprt1	nicotinate phosphoribosyltransferase domain containing 1 [Source:MGI Symbol;Acc:MGI:2442664]	1.73951	0.012328
ENSMUSG00000022756	Slc7a4	solute carrier family 7 (cationic amino acid transporter y+ system) member 4 [Source:MGI Symbol;Acc:MGI:2146512]	1.73788	0.0234411
ENSMUSG00000031805	Jak3	Janus kinase 3 [Source:MGI Symbol;Acc:MGI:99928]	1.73782	0.0314091
ENSMUSG00000064254	Ethe1	ethylmalonic encephalopathy 1 [Source:MGI Symbol;Acc:MGI:1913321]	1.73732	0.0135153
ENSMUSG00000028199	Cryz	crystallin zeta [Source:MGI Symbol;Acc:MGI:88527]	1.734	0.00673078
ENSMUSG00000068417	Pnp2	purine-nucleoside phosphorylase 2 [Source:MGI Symbol;Acc:MGI:3712328]	1.73269	0.0160417
ENSMUSG00000022562	Oplah	5-oxoprolinase (ATP-hydrolysing) [Source:MGI Symbol;Acc:MGI:1922725]	1.73216	0.0260914
ENSMUSG00000020654	Adcy3	adenylate cyclase 3 [Source:MGI Symbol;Acc:MGI:99675]	1.73015	0.0167932
ENSMUSG00000026429	Ube2t	ubiquitin-conjugating enzyme E2T (putative) [Source:MGI Symbol;Acc:MGI:1914446]	1.72373	0.0339109
ENSMUSG00000028549	Itgb3bp	integrin beta 3 binding protein (beta3-endonexin) [Source:MGI Symbol;Acc:MGI:1914983]	1.71802	0.0342347
ENSMUSG00000023873	1700010I14Rik	RIKEN cDNA 1700010I14 gene [Source:MGI Symbol;Acc:MGI:1914181]	1.71801	0.0230478
ENSMUSG00000025130	P4hb	prolyl 4-hydroxylase beta polypeptide [Source:MGI Symbol;Acc:MGI:97464]	1.71724	0.0182961
ENSMUSG00000021646	Mccc2	methylcrotonoyl-Coenzyme A carboxylase 2 (beta) [Source:MGI Symbol;Acc:MGI:1925288]	1.71317	0.0409479
ENSMUSG00000003955	Fam162a	family with sequence similarity 162 member A [Source:MGI Symbol;Acc:MGI:1917436]	1.70846	0.0379845
ENSMUSG00000033249	Hsf4	heat shock transcription factor 4 [Source:MGI Symbol;Acc:MGI:1347058]	1.70821	0.0237535
ENSMUSG00000024038	Ndufv3	NADH dehydrogenase (ubiquinone) flavoprotein 3 [Source:MGI Symbol;Acc:MGI:1890894]	1.70166	0.0071614
ENSMUSG00000031709	Tbc1d9	TBC1 domain family member 9 [Source:MGI Symbol;Acc:MGI:1918560]	1.6995	6.50447e-05
ENSMUSG00000041736	Tspo	translocator protein [Source:MGI Symbol;Acc:MGI:88222]	1.68927	0.0128629
ENSMUSG00000025933	Tmem14a	transmembrane protein 14A [Source:MGI Symbol;Acc:MGI:1922962]	1.68762	0.0470056
ENSMUSG00000029386	Tctn2	tectonic family member 2 [Source:MGI Symbol;Acc:MGI:1915228]	1.68759	0.0330393
ENSMUSG00000031125	3830403N18Rik	RIKEN cDNA 3830403N18 gene [Source:MGI Symbol;Acc:MGI:1917941]	1.68202	0.0470056
ENSMUSG00000032606	Nicn1	nicolin 1 [Source:MGI Symbol;Acc:MGI:1913507]	1.68136	0.0205817
ENSMUSG00000034485	Uaca	uveal autoantigen with coiled-coil domains and ankyrin repeats [Source:MGI Symbol;Acc:MGI:1919815]	1.68026	0.00994319
ENSMUSG00000074579	Lekr1	leucine glutamate and lysine rich 1 [Source:MGI Symbol;Acc:MGI:3645902]	1.67656	0.0294928
ENSMUSG00000029521	Chek2	checkpoint kinase 2 [Source:MGI Symbol;Acc:MGI:1355321]	1.67161	0.0140408
ENSMUSG00000034758	Tle6	transducin-like enhancer of split 6 homolog of Drosophila E(spl) [Source:MGI Symbol;Acc:MGI:2149593]	1.67046	0.0346274
ENSMUSG00000055493	Epm2a	epilepsy progressive myoclonic epilepsy type 2 gene alpha [Source:MGI Symbol;Acc:MGI:1341085]	1.66821	0.00675311
ENSMUSG00000046519	Golph3l	golgi phosphoprotein 3-like [Source:MGI Symbol;Acc:MGI:1917129]	1.66516	0.000882541
ENSMUSG00000020019	Ntn4	netrin 4 [Source:MGI Symbol;Acc:MGI:1888978]	1.66472	0.0407148
ENSMUSG00000070394	Tmem256	transmembrane protein 256 [Source:MGI Symbol;Acc:MGI:1916436]	1.66169	0.0057584
ENSMUSG00000018395	Kif3a	kinesin family member 3A [Source:MGI Symbol;Acc:MGI:107689]	1.66051	0.0095831
ENSMUSG00000025512	Chid1	chitinase domain containing 1 [Source:MGI Symbol;Acc:MGI:1915288]	1.65293	0.0125924
ENSMUSG00000030157	Clec2d	C-type lectin domain family 2 member d [Source:MGI Symbol;Acc:MGI:2135589]	1.64993	0.0346274
ENSMUSG00000017697	Ada	adenosine deaminase [Source:MGI Symbol;Acc:MGI:87916]	1.6472	0.0270899
ENSMUSG00000040767	Snrnp25	small nuclear ribonucleoprotein 25 (U11/U12) [Source:MGI Symbol;Acc:MGI:1925622]	1.64683	0.0162496
ENSMUSG00000038372	Gmds	GDP-mannose 4 6-dehydratase [Source:MGI Symbol;Acc:MGI:1891112]	1.64585	0.012308
ENSMUSG00000021496	Pcbd2	pterin 4 alpha carbinolamine dehydratase/dimerization cofactor of hepatocyte nuclear factor 1 alpha (TCF1) 2 [Source:MGI Symbol;Acc:MGI:1919812]	1.64034	0.0223302
ENSMUSG00000063229	Ldha	lactate dehydrogenase A [Source:MGI Symbol;Acc:MGI:96759]	1.63706	0.0498313
ENSMUSG00000031385	Plxnb3	plexin B3 [Source:MGI Symbol;Acc:MGI:2154240]	1.63575	0.0388632
ENSMUSG00000028456	Unc13b	unc-13 homolog B (C. elegans) [Source:MGI Symbol;Acc:MGI:1342278]	1.63186	0.03228
ENSMUSG00000092074	Dynlt1a	dynein light chain Tctex-type 1A [Source:MGI Symbol;Acc:MGI:3807506]	1.63097	0.0190698
ENSMUSG00000021871	Pnp	purine-nucleoside phosphorylase [Source:MGI Symbol;Acc:MGI:97365]	1.62285	0.000375603
ENSMUSG00000005447	Pafah1b3	platelet-activating factor acetylhydrolase isoform 1b subunit 3 [Source:MGI Symbol;Acc:MGI:108414]	1.6202	0.0132749
ENSMUSG00000018669	Cdk5rap3	CDK5 regulatory subunit associated protein 3 [Source:MGI Symbol;Acc:MGI:1933126]	1.62006	0.0346274
ENSMUSG00000039648	Ccbl1	cysteine conjugate-beta lyase 1 [Source:MGI Symbol;Acc:MGI:1917516]	1.62	0.0137039
ENSMUSG00000063145	Bbs5	Bardet-Biedl syndrome 5 (human) [Source:MGI Symbol;Acc:MGI:1919819]	1.60905	0.011172
ENSMUSG00000028443	Nudt2	nudix (nucleoside diphosphate linked moiety X)-type motif 2 [Source:MGI Symbol;Acc:MGI:1913651]	1.60881	0.0248106
ENSMUSG00000027322	Siglec1	sialic acid binding Ig-like lectin 1 sialoadhesin [Source:MGI Symbol;Acc:MGI:99668]	1.60647	0.0272152
ENSMUSG00000027514	Zbp1	Z-DNA binding protein 1 [Source:MGI Symbol;Acc:MGI:1927449]	1.60144	0.023682
ENSMUSG00000031490	Eif4ebp1	eukaryotic translation initiation factor 4E binding protein 1 [Source:MGI Symbol;Acc:MGI:103267]	1.59748	0.0182961
ENSMUSG00000031634	Ufsp2	UFM1-specific peptidase 2 [Source:MGI Symbol;Acc:MGI:1913679]	1.5959	0.00761756
ENSMUSG00000001665	Gstt3	glutathione S-transferase theta 3 [Source:MGI Symbol;Acc:MGI:2143526]	1.59168	0.0234411
ENSMUSG00000021417	Eci2	enoyl-Coenzyme A delta isomerase 2 [Source:MGI Symbol;Acc:MGI:1346064]	1.59097	0.0114173
ENSMUSG00000066150	Slc31a1	solute carrier family 31 member 1 [Source:MGI Symbol;Acc:MGI:1333843]	1.5854	0.000333202
ENSMUSG00000054404	Slfn5	schlafen 5 [Source:MGI Symbol;Acc:MGI:1329004]	1.58453	0.0130948
ENSMUSG00000057315	Arhgap24	Rho GTPase activating protein 24 [Source:MGI Symbol;Acc:MGI:1922647]	1.58448	0.00787795
ENSMUSG00000037613	Tnfrsf23	tumor necrosis factor receptor superfamily member 23 [Source:MGI Symbol;Acc:MGI:1930269]	1.58354	0.0260914
ENSMUSG00000006717	Acot13	acyl-CoA thioesterase 13 [Source:MGI Symbol;Acc:MGI:1914084]	1.58334	0.00357069
ENSMUSG00000021486	Prelid1	PRELI domain containing 1 [Source:MGI Symbol;Acc:MGI:1913744]	1.58135	0.0101307
ENSMUSG00000031851	Ntpcr	nucleoside-triphosphatase cancer-related [Source:MGI Symbol;Acc:MGI:1913816]	1.5807	0.0339109
ENSMUSG00000062480	Acat3	acetyl-Coenzyme A acetyltransferase 3 [Source:MGI Symbol;Acc:MGI:109182]	1.58038	0.0427551
ENSMUSG00000045362	Tnfrsf26	tumor necrosis factor receptor superfamily member 26 [Source:MGI Symbol;Acc:MGI:2651928]	1.57893	0.0304409
ENSMUSG00000028048	Gba	glucosidase beta acid [Source:MGI Symbol;Acc:MGI:95665]	1.57794	0.0200614
ENSMUSG00000001123	Lgals9	lectin galactose binding soluble 9 [Source:MGI Symbol;Acc:MGI:109496]	1.57702	0.0255615
ENSMUSG00000078974	Sec61g	SEC61 gamma subunit [Source:MGI Symbol;Acc:MGI:1202066]	1.57694	0.0133876
ENSMUSG00000026074	Map4k4	mitogen-activated protein kinase kinase kinase kinase 4 [Source:MGI Symbol;Acc:MGI:1349394]	1.57689	0.00523198
ENSMUSG00000023175	Bsg	basigin [Source:MGI Symbol;Acc:MGI:88208]	1.57601	0.00880996
ENSMUSG00000036381	P2ry14	purinergic receptor P2Y G-protein coupled 14 [Source:MGI Symbol;Acc:MGI:2155705]	1.57551	0.0363355
ENSMUSG00000008036	Ap2s1	adaptor-related protein complex 2 sigma 1 subunit [Source:MGI Symbol;Acc:MGI:2141861]	1.57355	0.0237597
ENSMUSG00000001313	Rnd2	Rho family GTPase 2 [Source:MGI Symbol;Acc:MGI:1338755]	1.5709	0.00897171
ENSMUSG00000030207	8430419L09Rik	RIKEN cDNA 8430419L09 gene [Source:MGI Symbol;Acc:MGI:1921775]	1.5606	0.0199392
ENSMUSG00000089929	Bcl2a1b	B cell leukemia/lymphoma 2 related protein A1b [Source:MGI Symbol;Acc:MGI:1278326]	1.55855	0.0448074
ENSMUSG00000027778	Ift80	intraflagellar transport 80 [Source:MGI Symbol;Acc:MGI:1915509]	1.55619	0.0237535
ENSMUSG00000068264	Ap5s1	adaptor-related protein 5 complex sigma 1 subunit [Source:MGI Symbol;Acc:MGI:1916846]	1.55539	0.017196
ENSMUSG00000037818	3110057O12Rik	RIKEN cDNA 3110057O12 gene [Source:MGI Symbol;Acc:MGI:1915468]	1.54805	0.0278968
ENSMUSG00000039197	Adk	adenosine kinase [Source:MGI Symbol;Acc:MGI:87930]	1.54628	0.00842737
ENSMUSG00000031803	B3gnt3	UDP-GlcNAc:betaGal beta-13-N-acetylglucosaminyltransferase 3 [Source:MGI Symbol;Acc:MGI:2152535]	1.54519	0.0155283
ENSMUSG00000022546	Gpt	glutamic pyruvic transaminase soluble [Source:MGI Symbol;Acc:MGI:95802]	1.54334	0.0162496
ENSMUSG00000033577	Myo6	myosin VI [Source:MGI Symbol;Acc:MGI:104785]	1.54333	0.0407627
ENSMUSG00000042156	Dzip1	DAZ interacting protein 1 [Source:MGI Symbol;Acc:MGI:1914311]	1.53729	0.0272628
ENSMUSG00000071711	Mpst	mercaptopyruvate sulfurtransferase [Source:MGI Symbol;Acc:MGI:2179733]	1.53531	0.0328215
ENSMUSG00000055681	Cope	coatomer protein complex subunit epsilon [Source:MGI Symbol;Acc:MGI:1891702]	1.53373	0.0486722
ENSMUSG00000004945	Tmem242	transmembrane protein 242 [Source:MGI Symbol;Acc:MGI:1917794]	1.5294	0.0162496
ENSMUSG00000029456	Acad10	acyl-Coenzyme A dehydrogenase family member 10 [Source:MGI Symbol;Acc:MGI:1919235]	1.52765	0.0457528
ENSMUSG00000064128	Cenpj	centromere protein J [Source:MGI Symbol;Acc:MGI:2684927]	1.52749	0.00357069
ENSMUSG00000033021	Gmppa	GDP-mannose pyrophosphorylase A [Source:MGI Symbol;Acc:MGI:1916330]	1.52535	0.0446546
ENSMUSG00000002205	Vrk3	vaccinia related kinase 3 [Source:MGI Symbol;Acc:MGI:2182465]	1.52156	6.60398e-05
ENSMUSG00000039976	Tbc1d16	TBC1 domain family member 16 [Source:MGI Symbol;Acc:MGI:2652878]	1.52142	0.0123917
ENSMUSG00000073176	Zfp449	zinc finger protein 449 [Source:MGI Symbol;Acc:MGI:1925869]	1.51866	0.0230478
ENSMUSG00000029781	Fkbp9	FK506 binding protein 9 [Source:MGI Symbol;Acc:MGI:1350921]	1.51338	0.0192817
ENSMUSG00000024909	Efemp2	epidermal growth factor-containing fibulin-like extracellular matrix protein 2 [Source:MGI Symbol;Acc:MGI:1891209]	1.5117	0.0212667
ENSMUSG00000032757	Bet1	blocked early in transport 1 homolog (S. cerevisiae) [Source:MGI Symbol;Acc:MGI:1343104]	1.51067	0.0149505
ENSMUSG00000025227	Tmem180	transmembrane protein 180 [Source:MGI Symbol;Acc:MGI:1922396]	1.51008	0.0452546
ENSMUSG00000025068	Gsto1	glutathione S-transferase omega 1 [Source:MGI Symbol;Acc:MGI:1342273]	1.50863	0.0188449
ENSMUSG00000038368	Focad	focadhesin [Source:MGI Symbol;Acc:MGI:2676921]	1.50732	0.0123917
ENSMUSG00000028757	Ddost	dolichyl-di-phosphooligosaccharide-protein glycotransferase [Source:MGI Symbol;Acc:MGI:1194508]	1.50388	0.0383232
ENSMUSG00000035048	Anapc13	anaphase promoting complex subunit 13 [Source:MGI Symbol;Acc:MGI:1916260]	1.50017	0.0071614
ENSMUSG00000037185	Krt80	keratin 80 [Source:MGI Symbol;Acc:MGI:1921377]	1.49941	0.0260914
ENSMUSG00000066861	Oas1g	2'-5' oligoadenylate synthetase 1G [Source:MGI Symbol;Acc:MGI:97429]	1.49836	0.0167503
ENSMUSG00000044349	Snhg11	small nucleolar RNA host gene 11 [Source:MGI Symbol;Acc:MGI:2441845]	1.4971	0.00995181
ENSMUSG00000004040	Stat3	signal transducer and activator of transcription 3 [Source:MGI Symbol;Acc:MGI:103038]	1.48984	0.0190698
ENSMUSG00000032383	Ppib	peptidylprolyl isomerase B [Source:MGI Symbol;Acc:MGI:97750]	1.48546	0.0197035
ENSMUSG00000021831	Ero1l	ERO1-like (S. cerevisiae) [Source:MGI Symbol;Acc:MGI:1354385]	1.48432	0.0365915
ENSMUSG00000078546	2210404O09Rik	RIKEN cDNA 2210404O09 gene [Source:MGI Symbol;Acc:MGI:1917331]	1.48372	0.0398801
ENSMUSG00000075273	Ttc30b	tetratricopeptide repeat domain 30B [Source:MGI Symbol;Acc:MGI:1919671]	1.48333	0.0272152
ENSMUSG00000090150	Acad11	acyl-Coenzyme A dehydrogenase family member 11 [Source:MGI Symbol;Acc:MGI:2143169]	1.48231	0.0371953
ENSMUSG00000028062	Lamtor2	late endosomal/lysosomal adaptor MAPK and MTOR activator 2 [Source:MGI Symbol;Acc:MGI:1932697]	1.48115	0.0489513
ENSMUSG00000050856	Atp5k	ATP synthase H+ transporting mitochondrial F1F0 complex subunit e [Source:MGI Symbol;Acc:MGI:106636]	1.48007	0.018776
ENSMUSG00000006715	Gmnn	geminin [Source:MGI Symbol;Acc:MGI:1927344]	1.47831	0.0167932
ENSMUSG00000035769	Xylb	xylulokinase homolog (H. influenzae) [Source:MGI Symbol;Acc:MGI:2142985]	1.47484	0.0409762
ENSMUSG00000002346	Slc25a42	solute carrier family 25 member 42 [Source:MGI Symbol;Acc:MGI:1920345]	1.47464	0.0489513
ENSMUSG00000027207	Galk2	galactokinase 2 [Source:MGI Symbol;Acc:MGI:1917226]	1.47446	0.0142782
ENSMUSG00000019055	Plod1	procollagen-lysine 2-oxoglutarate 5-dioxygenase 1 [Source:MGI Symbol;Acc:MGI:99907]	1.47417	0.0142782
ENSMUSG00000024480	Ap3s1	adaptor-related protein complex 3 sigma 1 subunit [Source:MGI Symbol;Acc:MGI:1337062]	1.47239	0.0374312
ENSMUSG00000027642	Rpn2	ribophorin II [Source:MGI Symbol;Acc:MGI:98085]	1.4712	0.0332937
ENSMUSG00000000204	Slfn4	schlafen 4 [Source:MGI Symbol;Acc:MGI:1329010]	1.47051	0.0167805
ENSMUSG00000039016	Timm8b	translocase of inner mitochondrial membrane 8B [Source:MGI Symbol;Acc:MGI:1353424]	1.46816	0.0130458
ENSMUSG00000067719	Gm10221	predicted gene 10221 [Source:MGI Symbol;Acc:MGI:3708709]	1.46571	0.0101328
ENSMUSG00000027248	Pdia3	protein disulfide isomerase associated 3 [Source:MGI Symbol;Acc:MGI:95834]	1.46248	0.0380913
ENSMUSG00000010607	Pigyl	phosphatidylinositol glycan anchor biosynthesis class Y-like [Source:MGI Symbol;Acc:MGI:1913518]	1.46068	0.0193025
ENSMUSG00000031482	Slc25a15	solute carrier family 25 (mitochondrial carrier ornithine transporter) member 15 [Source:MGI Symbol;Acc:MGI:1342274]	1.46037	0.00411829
ENSMUSG00000032690	Oas2	2'-5' oligoadenylate synthetase 2 [Source:MGI Symbol;Acc:MGI:2180852]	1.46015	0.0403371
ENSMUSG00000030452	Nipa2	non imprinted in Prader-Willi/Angelman syndrome 2 homolog (human) [Source:MGI Symbol;Acc:MGI:1913918]	1.45898	0.0197035
ENSMUSG00000026664	Phyh	phytanoyl-CoA hydroxylase [Source:MGI Symbol;Acc:MGI:891978]	1.45825	0.0424713
ENSMUSG00000031231	Cox7b	cytochrome c oxidase subunit VIIb [Source:MGI Symbol;Acc:MGI:1913392]	1.45808	0.0313752
ENSMUSG00000037847	Nmrk1	nicotinamide riboside kinase 1 [Source:MGI Symbol;Acc:MGI:2147434]	1.45728	0.0375506
ENSMUSG00000036850	Mrpl41	mitochondrial ribosomal protein L41 [Source:MGI Symbol;Acc:MGI:1333816]	1.45465	0.0230478
ENSMUSG00000020163	Uqcr11	ubiquinol-cytochrome c reductase complex III subunit XI [Source:MGI Symbol;Acc:MGI:1913844]	1.45372	0.0399381
ENSMUSG00000063383	Zfp947	zinc finger protein 947 [Source:MGI Symbol;Acc:MGI:3646759]	1.45053	0.0272152
ENSMUSG00000020309	Chac2	ChaC cation transport regulator 2 [Source:MGI Symbol;Acc:MGI:1915294]	1.4495	0.0175336
ENSMUSG00000020513	Tubd1	tubulin delta 1 [Source:MGI Symbol;Acc:MGI:1891826]	1.44942	0.0199741
ENSMUSG00000036278	Macrod1	MACRO domain containing 1 [Source:MGI Symbol;Acc:MGI:2147583]	1.44886	0.0289967
ENSMUSG00000078695	Cisd3	CDGSH iron sulfur domain 3 [Source:MGI Symbol;Acc:MGI:101788]	1.44824	0.0402726
ENSMUSG00000040734	Ppp1r13l	protein phosphatase 1 regulatory (inhibitor) subunit 13 like [Source:MGI Symbol;Acc:MGI:3525053]	1.4437	0.0499177
ENSMUSG00000030876	Mettl9	methyltransferase like 9 [Source:MGI Symbol;Acc:MGI:1914862]	1.44363	0.00116842
ENSMUSG00000026385	Dbi	diazepam binding inhibitor [Source:MGI Symbol;Acc:MGI:94865]	1.44341	0.0134141
ENSMUSG00000050530	Fam171a1	family with sequence similarity 171 member A1 [Source:MGI Symbol;Acc:MGI:2442917]	1.43933	0.0114447
ENSMUSG00000037020	Wdr62	WD repeat domain 62 [Source:MGI Symbol;Acc:MGI:1923696]	1.43848	0.0086536
ENSMUSG00000060336	Zfp937	zinc finger protein 937 [Source:MGI Symbol;Acc:MGI:3644476]	1.43756	0.0268696
ENSMUSG00000038612	Mcl1	myeloid cell leukemia sequence 1 [Source:MGI Symbol;Acc:MGI:101769]	1.43562	0.0217361
ENSMUSG00000027160	Ccdc34	coiled-coil domain containing 34 [Source:MGI Symbol;Acc:MGI:1915451]	1.43485	0.033334
ENSMUSG00000027227	Sord	sorbitol dehydrogenase [Source:MGI Symbol;Acc:MGI:98266]	1.43277	0.0306465
ENSMUSG00000040219	Ttc12	tetratricopeptide repeat domain 12 [Source:MGI Symbol;Acc:MGI:2444588]	1.43271	0.0274763
ENSMUSG00000039753	Fbxl5	F-box and leucine-rich repeat protein 5 [Source:MGI Symbol;Acc:MGI:2152883]	1.4323	0.0407329
ENSMUSG00000021213	Akr1c13	aldo-keto reductase family 1 member C13 [Source:MGI Symbol;Acc:MGI:1351662]	1.43212	0.0346014
ENSMUSG00000049091	Sephs2	selenophosphate synthetase 2 [Source:MGI Symbol;Acc:MGI:108388]	1.4311	0.0260914
ENSMUSG00000049299	Trappc1	trafficking protein particle complex 1 [Source:MGI Symbol;Acc:MGI:1098727]	1.42657	0.0458812
ENSMUSG00000025218	Poll	polymerase (DNA directed) lambda [Source:MGI Symbol;Acc:MGI:1889000]	1.42555	0.0046408
ENSMUSG00000032381	Fam96a	family with sequence similarity 96 member A [Source:MGI Symbol;Acc:MGI:1915500]	1.42386	0.0451
ENSMUSG00000062963	Ufc1	ubiquitin-fold modifier conjugating enzyme 1 [Source:MGI Symbol;Acc:MGI:1913405]	1.42273	0.00189967
ENSMUSG00000002043	Trappc6a	trafficking protein particle complex 6A [Source:MGI Symbol;Acc:MGI:1914341]	1.42074	0.0418773
ENSMUSG00000086784	Isoc2a	isochorismatase domain containing 2a [Source:MGI Symbol;Acc:MGI:3609243]	1.41744	0.0142782
ENSMUSG00000021275	Tecpr2	tectonin beta-propeller repeat containing 2 [Source:MGI Symbol;Acc:MGI:2144865]	1.41619	0.0143622
ENSMUSG00000054277	Arfgap3	ADP-ribosylation factor GTPase activating protein 3 [Source:MGI Symbol;Acc:MGI:1913501]	1.4117	0.0155973
ENSMUSG00000060063	Alox5ap	arachidonate 5-lipoxygenase activating protein [Source:MGI Symbol;Acc:MGI:107505]	1.41147	0.0306775
ENSMUSG00000040040	Ift88	intraflagellar transport 88 [Source:MGI Symbol;Acc:MGI:98715]	1.41131	0.0190698
ENSMUSG00000024194	Cuta	cutA divalent cation tolerance homolog (E. coli) [Source:MGI Symbol;Acc:MGI:1914925]	1.41051	0.0151526
ENSMUSG00000023072	Cep89	centrosomal protein 89 [Source:MGI Symbol;Acc:MGI:1919390]	1.40855	0.0101307
ENSMUSG00000087687	Pet100	PET100 homolog (S. cerevisiae) [Source:MGI Symbol;Acc:MGI:3615306]	1.40697	0.0408393
ENSMUSG00000002279	Lmf1	lipase maturation factor 1 [Source:MGI Symbol;Acc:MGI:1923733]	1.40367	0.0180185
ENSMUSG00000029632	Ndufa4	NADH dehydrogenase (ubiquinone) 1 alpha subcomplex 4 [Source:MGI Symbol;Acc:MGI:107686]	1.40207	0.0379845
ENSMUSG00000021520	Uqcrb	ubiquinol-cytochrome c reductase binding protein [Source:MGI Symbol;Acc:MGI:1914780]	1.39801	0.00458682
ENSMUSG00000025076	Casp7	caspase 7 [Source:MGI Symbol;Acc:MGI:109383]	1.39659	0.0375813
ENSMUSG00000019579	D17Wsu104e	DNA segment Chr 17 Wayne State University 104 expressed [Source:MGI Symbol;Acc:MGI:2156020]	1.39472	0.0303101
ENSMUSG00000038412	Higd1a	HIG1 domain family member 1A [Source:MGI Symbol;Acc:MGI:1930666]	1.39338	0.032891
ENSMUSG00000026134	Prim2	DNA primase p58 subunit [Source:MGI Symbol;Acc:MGI:97758]	1.3921	0.0348306
ENSMUSG00000025169	Ogfod3	2-oxoglutarate and iron-dependent oxygenase domain containing 3 [Source:MGI Symbol;Acc:MGI:1913429]	1.38944	0.0260914
ENSMUSG00000022671	Mzt2	mitotic spindle organizing protein 2 [Source:MGI Symbol;Acc:MGI:1922845]	1.38913	0.0409152
ENSMUSG00000031458	Coprs	coordinator of PRMT5 differentiation stimulator [Source:MGI Symbol;Acc:MGI:1913673]	1.38838	0.00857975
ENSMUSG00000031347	Cetn2	centrin 2 [Source:MGI Symbol;Acc:MGI:1347085]	1.38823	0.0180185
ENSMUSG00000031023	Akip1	A kinase (PRKA) interacting protein 1 [Source:MGI Symbol;Acc:MGI:3041226]	1.38814	0.048208
ENSMUSG00000039163	Cmc1	COX assembly mitochondrial protein 1 [Source:MGI Symbol;Acc:MGI:1915149]	1.38806	0.00675311
ENSMUSG00000027999	Pla2g12a	phospholipase A2 group XIIA [Source:MGI Symbol;Acc:MGI:1913600]	1.38559	0.0187686
ENSMUSG00000018567	Gabarap	gamma-aminobutyric acid receptor associated protein [Source:MGI Symbol;Acc:MGI:1861742]	1.38539	0.0228675
ENSMUSG00000041390	Mdfic	MyoD family inhibitor domain containing [Source:MGI Symbol;Acc:MGI:104611]	1.38309	0.0189644
ENSMUSG00000027997	Casp6	caspase 6 [Source:MGI Symbol;Acc:MGI:1312921]	1.38295	0.033334
ENSMUSG00000026003	Acadl	acyl-Coenzyme A dehydrogenase long-chain [Source:MGI Symbol;Acc:MGI:87866]	1.38224	0.0260914
ENSMUSG00000039168	Dap	death-associated protein [Source:MGI Symbol;Acc:MGI:1918190]	1.38133	0.0332937
ENSMUSG00000028576	Ift74	intraflagellar transport 74 [Source:MGI Symbol;Acc:MGI:1914944]	1.37913	0.0362819
ENSMUSG00000055067	Smyd3	SET and MYND domain containing 3 [Source:MGI Symbol;Acc:MGI:1916976]	1.37752	0.0167805
ENSMUSG00000066440	Zfyve26	zinc finger FYVE domain containing 26 [Source:MGI Symbol;Acc:MGI:1924767]	1.37745	0.00551177
ENSMUSG00000045996	Polr2k	polymerase (RNA) II (DNA directed) polypeptide K [Source:MGI Symbol;Acc:MGI:102725]	1.37625	0.0100544
ENSMUSG00000022558	Mroh1	maestro heat-like repeat family member 1 [Source:MGI Symbol;Acc:MGI:2442558]	1.37489	0.0303101
ENSMUSG00000056069	Fam105a	family with sequence similarity 105 member A [Source:MGI Symbol;Acc:MGI:2687281]	1.37307	0.0438311
ENSMUSG00000038690	Atp5j2	ATP synthase H+ transporting mitochondrial F0 complex subunit F2 [Source:MGI Symbol;Acc:MGI:1927558]	1.3718	0.0299707
ENSMUSG00000054312	Mrps21	mitochondrial ribosomal protein S21 [Source:MGI Symbol;Acc:MGI:1913542]	1.37162	0.0120449
ENSMUSG00000039105	Atp6v1g1	ATPase H+ transporting lysosomal V1 subunit G1 [Source:MGI Symbol;Acc:MGI:1913540]	1.3702	0.0294938
ENSMUSG00000021290	2010107E04Rik	RIKEN cDNA 2010107E04 gene [Source:MGI Symbol;Acc:MGI:1917507]	1.3687	0.0332363
ENSMUSG00000052776	Oas1a	2'-5' oligoadenylate synthetase 1A [Source:MGI Symbol;Acc:MGI:2180860]	1.36833	0.0182961
ENSMUSG00000015542	Nat9	N-acetyltransferase 9 (GCN5-related putative) [Source:MGI Symbol;Acc:MGI:1913426]	1.36751	0.0260914
ENSMUSG00000067768	Xlr4b	X-linked lymphocyte-regulated 4B [Source:MGI Symbol;Acc:MGI:1350975]	1.36628	0.0459318
ENSMUSG00000049760	2410015M20Rik	RIKEN cDNA 2410015M20 gene [Source:MGI Symbol;Acc:MGI:2442174]	1.36512	0.032891
ENSMUSG00000028256	Odf2l	outer dense fiber of sperm tails 2-like [Source:MGI Symbol;Acc:MGI:1098600]	1.36462	0.00951145
ENSMUSG00000051232	Tmem199	transmembrane protein 199 [Source:MGI Symbol;Acc:MGI:2144113]	1.36429	0.0083844
ENSMUSG00000030615	Tmem126a	transmembrane protein 126A [Source:MGI Symbol;Acc:MGI:1913521]	1.36389	0.0200614
ENSMUSG00000030934	Oat	ornithine aminotransferase [Source:MGI Symbol;Acc:MGI:97394]	1.36365	0.0260914
ENSMUSG00000031198	Fundc2	FUN14 domain containing 2 [Source:MGI Symbol;Acc:MGI:1914641]	1.36331	0.0144157
ENSMUSG00000061474	Mrps36	mitochondrial ribosomal protein S36 [Source:MGI Symbol;Acc:MGI:1913378]	1.36317	0.0360136
ENSMUSG00000026305	Lrrfip1	leucine rich repeat (in FLII) interacting protein 1 [Source:MGI Symbol;Acc:MGI:1342770]	1.3629	0.0104828
ENSMUSG00000079334	Nat6	N-acetyltransferase 6 [Source:MGI Symbol;Acc:MGI:1888902]	1.36166	0.0199958
ENSMUSG00000061981	Flot2	flotillin 2 [Source:MGI Symbol;Acc:MGI:103309]	1.36081	0.0493354
ENSMUSG00000044475	Ascc1	activating signal cointegrator 1 complex subunit 1 [Source:MGI Symbol;Acc:MGI:1916340]	1.36067	0.014108
ENSMUSG00000039842	Mcph1	microcephaly primary autosomal recessive 1 [Source:MGI Symbol;Acc:MGI:2443308]	1.3603	0.00455594
ENSMUSG00000041974	Spidr	scaffolding protein involved i DNA repair [Source:MGI Symbol;Acc:MGI:1924834]	1.3584	0.00338352
ENSMUSG00000032375	Aph1b	anterior pharynx defective 1b homolog (C. elegans) [Source:MGI Symbol;Acc:MGI:3522097]	1.35699	0.0237597
ENSMUSG00000032939	Nup93	nucleoporin 93 [Source:MGI Symbol;Acc:MGI:1919055]	1.35691	0.0104828
ENSMUSG00000006932	Ctnnb1	catenin (cadherin associated protein) beta 1 [Source:MGI Symbol;Acc:MGI:88276]	1.35412	0.0180185
ENSMUSG00000025102	3110040N11Rik	RIKEN cDNA 3110040N11 gene [Source:MGI Symbol;Acc:MGI:1914540]	1.35257	0.0182961
ENSMUSG00000025144	Stra13	stimulated by retinoic acid 13 [Source:MGI Symbol;Acc:MGI:894324]	1.35249	0.0324212
ENSMUSG00000021114	Atp6v1d	ATPase H+ transporting lysosomal V1 subunit D [Source:MGI Symbol;Acc:MGI:1921084]	1.35164	0.0338849
ENSMUSG00000027488	Snta1	syntrophin acidic 1 [Source:MGI Symbol;Acc:MGI:101772]	1.35134	0.0262107
ENSMUSG00000021240	Abcd4	ATP-binding cassette sub-family D (ALD) member 4 [Source:MGI Symbol;Acc:MGI:1349217]	1.35095	0.0223269
ENSMUSG00000016427	Ndufa1	NADH dehydrogenase (ubiquinone) 1 alpha subcomplex 1 [Source:MGI Symbol;Acc:MGI:1929511]	1.35001	0.0329807
ENSMUSG00000031959	Wdr59	WD repeat domain 59 [Source:MGI Symbol;Acc:MGI:2442115]	1.34805	0.043816
ENSMUSG00000018882	Mrpl45	mitochondrial ribosomal protein L45 [Source:MGI Symbol;Acc:MGI:1914286]	1.34771	0.0237597
ENSMUSG00000036825	Ssx2ip	synovial sarcoma X breakpoint 2 interacting protein [Source:MGI Symbol;Acc:MGI:2139150]	1.34678	0.0336759
ENSMUSG00000028603	Scp2	sterol carrier protein 2 liver [Source:MGI Symbol;Acc:MGI:98254]	1.34492	0.0423125
ENSMUSG00000024357	Sil1	endoplasmic reticulum chaperone SIL1 homolog (S. cerevisiae) [Source:MGI Symbol;Acc:MGI:1932040]	1.34488	0.0339109
ENSMUSG00000071266	Zfp946	zinc finger protein 946 [Source:MGI Symbol;Acc:MGI:1921399]	1.34406	0.0457528
ENSMUSG00000027465	Tbc1d20	TBC1 domain family member 20 [Source:MGI Symbol;Acc:MGI:1914481]	1.34361	0.0100776
ENSMUSG00000032330	Cox7a2	cytochrome c oxidase subunit VIIa 2 [Source:MGI Symbol;Acc:MGI:1316715]	1.34228	0.0389173
ENSMUSG00000030946	Lhpp	phospholysine phosphohistidine inorganic pyrophosphate phosphatase [Source:MGI Symbol;Acc:MGI:1923679]	1.34181	0.00968118
ENSMUSG00000002957	Ap2a2	adaptor-related protein complex 2 alpha 2 subunit [Source:MGI Symbol;Acc:MGI:101920]	1.3384	0.0153201
ENSMUSG00000030750	Nsmce1	non-SMC element 1 homolog (S. cerevisiae) [Source:MGI Symbol;Acc:MGI:1914961]	1.33673	0.0357114
ENSMUSG00000024150	Mcfd2	multiple coagulation factor deficiency 2 [Source:MGI Symbol;Acc:MGI:2183439]	1.33653	0.0131651
ENSMUSG00000035674	Ndufa3	NADH dehydrogenase (ubiquinone) 1 alpha subcomplex 3 [Source:MGI Symbol;Acc:MGI:1913341]	1.33546	0.0498313
ENSMUSG00000068921	Dap3	death associated protein 3 [Source:MGI Symbol;Acc:MGI:1929538]	1.33521	0.0187686
ENSMUSG00000028648	Ndufs5	NADH dehydrogenase (ubiquinone) Fe-S protein 5 [Source:MGI Symbol;Acc:MGI:1890889]	1.33455	0.0480262
ENSMUSG00000020263	Appl2	adaptor protein phosphotyrosine interaction PH domain and leucine zipper containing 2 [Source:MGI Symbol;Acc:MGI:2384914]	1.33424	0.03228
ENSMUSG00000015013	Trappc2l	trafficking protein particle complex 2-like [Source:MGI Symbol;Acc:MGI:1916295]	1.33386	0.0453862
ENSMUSG00000042043	Tbca	tubulin cofactor A [Source:MGI Symbol;Acc:MGI:107549]	1.33375	0.00675311
ENSMUSG00000014075	Tctex1d2	Tctex1 domain containing 2 [Source:MGI Symbol;Acc:MGI:1913311]	1.33335	0.0142782
ENSMUSG00000024516	Sec11c	SEC11 homolog C (S. cerevisiae) [Source:MGI Symbol;Acc:MGI:1913536]	1.33267	0.046119
ENSMUSG00000032280	Tle3	transducin-like enhancer of split 3 homolog of Drosophila E(spl) [Source:MGI Symbol;Acc:MGI:104634]	1.33234	0.0260914
ENSMUSG00000017288	Vps53	vacuolar protein sorting 53 (yeast) [Source:MGI Symbol;Acc:MGI:1915549]	1.33147	0.0338764
ENSMUSG00000020823	Sec14l1	SEC14-like 1 (S. cerevisiae) [Source:MGI Symbol;Acc:MGI:1921386]	1.33135	0.0207661
ENSMUSG00000040560	Wdr7	WD repeat domain 7 [Source:MGI Symbol;Acc:MGI:1860197]	1.33069	0.0310646
ENSMUSG00000029428	Stx2	syntaxin 2 [Source:MGI Symbol;Acc:MGI:108059]	1.32996	0.017196
ENSMUSG00000047649	Cd3eap	CD3E antigen epsilon polypeptide associated protein [Source:MGI Symbol;Acc:MGI:1917583]	1.32854	0.0180185
ENSMUSG00000031059	Ndufb11	NADH dehydrogenase (ubiquinone) 1 beta subcomplex 11 [Source:MGI Symbol;Acc:MGI:1349919]	1.32715	0.0264589
ENSMUSG00000036764	Dnajc12	DnaJ (Hsp40) homolog subfamily C member 12 [Source:MGI Symbol;Acc:MGI:1353428]	1.32681	0.0199958
ENSMUSG00000062797	l7Rn6	lethal Chr 7 Rinchik 6 [Source:MGI Symbol;Acc:MGI:96738]	1.32254	0.0380494
ENSMUSG00000057554	Lgals8	lectin galactose binding soluble 8 [Source:MGI Symbol;Acc:MGI:1928481]	1.32225	0.0263755
ENSMUSG00000028737	Aldh4a1	aldehyde dehydrogenase 4 family member A1 [Source:MGI Symbol;Acc:MGI:2443883]	1.32195	0.0331228
ENSMUSG00000034951	Cog7	component of oligomeric golgi complex 7 [Source:MGI Symbol;Acc:MGI:2685013]	1.31989	0.0444022
ENSMUSG00000073471	Rsph3a	radial spoke 3A homolog (Chlamydomonas) [Source:MGI Symbol;Acc:MGI:1914082]	1.31953	0.011799
ENSMUSG00000029705	Cux1	cut-like homeobox 1 [Source:MGI Symbol;Acc:MGI:88568]	1.31919	0.0168912
ENSMUSG00000025351	Cd63	CD63 antigen [Source:MGI Symbol;Acc:MGI:99529]	1.31845	0.0418773
ENSMUSG00000002767	Mrpl2	mitochondrial ribosomal protein L2 [Source:MGI Symbol;Acc:MGI:1351622]	1.318	0.0409479
ENSMUSG00000020572	Nampt	nicotinamide phosphoribosyltransferase [Source:MGI Symbol;Acc:MGI:1929865]	1.31796	0.0429907
ENSMUSG00000034789	Rab24	RAB24 member RAS oncogene family [Source:MGI Symbol;Acc:MGI:105065]	1.31662	0.00442922
ENSMUSG00000027082	Tfpi	tissue factor pathway inhibitor [Source:MGI Symbol;Acc:MGI:1095418]	1.31573	0.0200614
ENSMUSG00000027709	Mccc1	methylcrotonoyl-Coenzyme A carboxylase 1 (alpha) [Source:MGI Symbol;Acc:MGI:1919289]	1.31523	0.0332937
ENSMUSG00000029465	Arpc3	actin related protein 2/3 complex subunit 3 [Source:MGI Symbol;Acc:MGI:1928375]	1.31302	0.0362819
ENSMUSG00000052456	Asna1	arsA arsenite transporter ATP-binding homolog 1 (bacterial) [Source:MGI Symbol;Acc:MGI:1928379]	1.31193	0.0407148
ENSMUSG00000020777	Acox1	acyl-Coenzyme A oxidase 1 palmitoyl [Source:MGI Symbol;Acc:MGI:1330812]	1.31171	0.00357069
ENSMUSG00000030921	Trim30a	tripartite motif-containing 30A [Source:MGI Symbol;Acc:MGI:98178]	1.311	0.00300844
ENSMUSG00000042650	Alkbh5	alkB alkylation repair homolog 5 (E. coli) [Source:MGI Symbol;Acc:MGI:2144489]	1.31048	0.00786982
ENSMUSG00000038208	Pgap3	post-GPI attachment to proteins 3 [Source:MGI Symbol;Acc:MGI:2444461]	1.30834	0.0469519
ENSMUSG00000020652	Cenpo	centromere protein O [Source:MGI Symbol;Acc:MGI:1923800]	1.30635	0.029348
ENSMUSG00000040033	Stat2	signal transducer and activator of transcription 2 [Source:MGI Symbol;Acc:MGI:103039]	1.30628	0.00877285
ENSMUSG00000028138	Adh5	alcohol dehydrogenase 5 (class III) chi polypeptide [Source:MGI Symbol;Acc:MGI:87929]	1.30454	0.0229086
ENSMUSG00000049751	Rpl36al	ribosomal protein L36A-like [Source:MGI Symbol;Acc:MGI:1913733]	1.30158	0.0332363
ENSMUSG00000004070	Hmox2	heme oxygenase (decycling) 2 [Source:MGI Symbol;Acc:MGI:109373]	1.30024	0.0423125
ENSMUSG00000058240	Cryzl1	crystallin zeta (quinone reductase)-like 1 [Source:MGI Symbol;Acc:MGI:1913859]	1.29813	0.0304555
ENSMUSG00000022890	Atp5j	ATP synthase H+ transporting mitochondrial F0 complex subunit F [Source:MGI Symbol;Acc:MGI:107777]	1.29769	0.0358474
ENSMUSG00000024533	Spire1	spire homolog 1 (Drosophila) [Source:MGI Symbol;Acc:MGI:1915416]	1.29736	0.0204003
ENSMUSG00000027673	Ndufb5	NADH dehydrogenase (ubiquinone) 1 beta subcomplex 5 [Source:MGI Symbol;Acc:MGI:1913296]	1.29676	0.0260914
ENSMUSG00000030335	Mrpl51	mitochondrial ribosomal protein L51 [Source:MGI Symbol;Acc:MGI:1913743]	1.2955	0.0150951
ENSMUSG00000041881	Ndufa7	NADH dehydrogenase (ubiquinone) 1 alpha subcomplex 7 (B14.5a) [Source:MGI Symbol;Acc:MGI:1913666]	1.29172	0.0471834
ENSMUSG00000018659	Pnpo	pyridoxine 5'-phosphate oxidase [Source:MGI Symbol;Acc:MGI:2144151]	1.29158	0.0324212
ENSMUSG00000007777	0610009B22Rik	RIKEN cDNA 0610009B22 gene [Source:MGI Symbol;Acc:MGI:1913300]	1.2915	0.0189064
ENSMUSG00000020903	Stx8	syntaxin 8 [Source:MGI Symbol;Acc:MGI:1890156]	1.29116	0.0493175
ENSMUSG00000061533	Cep128	centrosomal protein 128 [Source:MGI Symbol;Acc:MGI:1922466]	1.28569	0.0493354
ENSMUSG00000042541	Shfm1	split hand/foot malformation (ectrodactyly) type 1 [Source:MGI Symbol;Acc:MGI:109238]	1.28504	0.0197386
ENSMUSG00000074884	Serf2	small EDRK-rich factor 2 [Source:MGI Symbol;Acc:MGI:1337041]	1.28502	0.0246035
ENSMUSG00000029918	Mrps33	mitochondrial ribosomal protein S33 [Source:MGI Symbol;Acc:MGI:1338046]	1.28385	0.0190698
ENSMUSG00000021537	Cetn3	centrin 3 [Source:MGI Symbol;Acc:MGI:1097706]	1.28347	0.0375506
ENSMUSG00000032120	C2cd2l	C2 calcium-dependent domain containing 2-like [Source:MGI Symbol;Acc:MGI:1919014]	1.28323	0.0409479
ENSMUSG00000027695	Pld1	phospholipase D1 [Source:MGI Symbol;Acc:MGI:109585]	1.28316	0.0271471
ENSMUSG00000052560	Cpne8	copine VIII [Source:MGI Symbol;Acc:MGI:1914121]	1.28266	0.0457681
ENSMUSG00000019820	Utrn	utrophin [Source:MGI Symbol;Acc:MGI:104631]	1.28185	0.030536
ENSMUSG00000044197	Gpr146	G protein-coupled receptor 146 [Source:MGI Symbol;Acc:MGI:1933113]	1.28104	0.0438311
ENSMUSG00000035776	Cd99l2	CD99 antigen-like 2 [Source:MGI Symbol;Acc:MGI:2177151]	1.27999	0.0300863
ENSMUSG00000035168	Tanc1	tetratricopeptide repeat ankyrin repeat and coiled-coil containing 1 [Source:MGI Symbol;Acc:MGI:1914110]	1.2788	0.0388056
ENSMUSG00000028470	Hint2	histidine triad nucleotide binding protein 2 [Source:MGI Symbol;Acc:MGI:1916167]	1.27824	0.045472
ENSMUSG00000026696	Vamp4	vesicle-associated membrane protein 4 [Source:MGI Symbol;Acc:MGI:1858730]	1.27129	0.0309627
ENSMUSG00000090262	Mpv17	MpV17 mitochondrial inner membrane protein [Source:MGI Symbol;Acc:MGI:97138]	1.27074	0.0281332
ENSMUSG00000030101	Sumf1	sulfatase modifying factor 1 [Source:MGI Symbol;Acc:MGI:1889844]	1.27	0.0438311
ENSMUSG00000028550	Atg4c	autophagy related 4C cysteine peptidase [Source:MGI Symbol;Acc:MGI:2651854]	1.26826	0.0310646
ENSMUSG00000022323	Hrsp12	heat-responsive protein 12 [Source:MGI Symbol;Acc:MGI:1095401]	1.26668	0.0363071
ENSMUSG00000036792	Mbd5	methyl-CpG binding domain protein 5 [Source:MGI Symbol;Acc:MGI:2138934]	1.26505	0.0207547
ENSMUSG00000021242	Npc2	Niemann Pick type C2 [Source:MGI Symbol;Acc:MGI:1915213]	1.26497	0.0451068
ENSMUSG00000065979	Cpped1	calcineurin-like phosphoesterase domain containing 1 [Source:MGI Symbol;Acc:MGI:2443300]	1.26117	0.00864179
ENSMUSG00000029192	Tbc1d14	TBC1 domain family member 14 [Source:MGI Symbol;Acc:MGI:1098708]	1.26116	0.0435764
ENSMUSG00000014504	Srp19	signal recognition particle 19 [Source:MGI Symbol;Acc:MGI:1913634]	1.25889	0.0260914
ENSMUSG00000052310	Slc39a1	solute carrier family 39 (zinc transporter) member 1 [Source:MGI Symbol;Acc:MGI:1353474]	1.25706	0.0237597
ENSMUSG00000021124	Vti1b	vesicle transport through interaction with t-SNAREs 1B [Source:MGI Symbol;Acc:MGI:1855688]	1.25521	0.0142782
ENSMUSG00000031954	Cfdp1	craniofacial development protein 1 [Source:MGI Symbol;Acc:MGI:1344403]	1.25341	0.0164842
ENSMUSG00000027809	Etfdh	electron transferring flavoprotein dehydrogenase [Source:MGI Symbol;Acc:MGI:106100]	1.25017	0.0245915
ENSMUSG00000031753	Cog4	component of oligomeric golgi complex 4 [Source:MGI Symbol;Acc:MGI:2142808]	1.24845	0.00648253
ENSMUSG00000046879	Irgm1	immunity-related GTPase family M member 1 [Source:MGI Symbol;Acc:MGI:107567]	1.24655	0.0213343
ENSMUSG00000031987	Egln1	EGL nine homolog 1 (C. elegans) [Source:MGI Symbol;Acc:MGI:1932286]	1.24545	0.0421925
ENSMUSG00000044792	Isca1	iron-sulfur cluster assembly 1 homolog (S. cerevisiae) [Source:MGI Symbol;Acc:MGI:1916296]	1.23761	0.0289967
ENSMUSG00000009630	Ppp2cb	protein phosphatase 2 (formerly 2A) catalytic subunit beta isoform [Source:MGI Symbol;Acc:MGI:1321161]	1.23752	0.020135
ENSMUSG00000066724	Gm10175	predicted gene 10175 [Source:MGI Symbol;Acc:MGI:3704287]	1.23722	0.019217
ENSMUSG00000032673	Prorsd1	prolyl-tRNA synthetase domain containing 1 [Source:MGI Symbol;Acc:MGI:1915189]	1.23554	0.0385638
ENSMUSG00000028559	Osbpl9	oxysterol binding protein-like 9 [Source:MGI Symbol;Acc:MGI:1923784]	1.23406	0.0142782
ENSMUSG00000040174	Alkbh3	alkB alkylation repair homolog 3 (E. coli) [Source:MGI Symbol;Acc:MGI:1916363]	1.22809	0.0338764
ENSMUSG00000022451	Twf1	twinfilin actin-binding protein homolog 1 (Drosophila) [Source:MGI Symbol;Acc:MGI:1100520]	1.22634	0.0408849
ENSMUSG00000001441	Npepps	aminopeptidase puromycin sensitive [Source:MGI Symbol;Acc:MGI:1101358]	1.22594	0.0236649
ENSMUSG00000038619	Ensa	endosulfine alpha [Source:MGI Symbol;Acc:MGI:1891189]	1.22411	0.0299786
ENSMUSG00000027618	Nfs1	nitrogen fixation gene 1 (S. cerevisiae) [Source:MGI Symbol;Acc:MGI:1316706]	1.22405	0.0330393
ENSMUSG00000019979	Apaf1	apoptotic peptidase activating factor 1 [Source:MGI Symbol;Acc:MGI:1306796]	1.22023	0.0470217
ENSMUSG00000026896	Ifih1	interferon induced with helicase C domain 1 [Source:MGI Symbol;Acc:MGI:1918836]	1.21796	0.0260914
ENSMUSG00000028890	Mtf1	metal response element binding transcription factor 1 [Source:MGI Symbol;Acc:MGI:101786]	1.21623	0.0336173
ENSMUSG00000041733	Coq5	coenzyme Q5 homolog methyltransferase (yeast) [Source:MGI Symbol;Acc:MGI:1098643]	1.21113	0.0388632
ENSMUSG00000018858	Ict1	immature colon carcinoma transcript 1 [Source:MGI Symbol;Acc:MGI:1915822]	1.20865	0.0460193
ENSMUSG00000020171	Yeats4	YEATS domain containing 4 [Source:MGI Symbol;Acc:MGI:1927224]	1.20652	0.0402726
ENSMUSG00000027649	Ctnnbl1	catenin beta like 1 [Source:MGI Symbol;Acc:MGI:1913892]	1.20637	0.030536
ENSMUSG00000003037	Rab8a	RAB8A member RAS oncogene family [Source:MGI Symbol;Acc:MGI:96960]	1.20611	0.0263755
ENSMUSG00000053470	Kdm3a	lysine (K)-specific demethylase 3A [Source:MGI Symbol;Acc:MGI:98847]	1.20533	0.0338017
ENSMUSG00000043858	Nup62	nucleoporin 62 [Source:MGI Symbol;Acc:MGI:1351500]	1.2012	0.0304514
ENSMUSG00000026966	Ssna1	Sjogren's syndrome nuclear autoantigen 1 [Source:MGI Symbol;Acc:MGI:1915725]	1.19716	0.0486222
ENSMUSG00000028228	Cpne3	copine III [Source:MGI Symbol;Acc:MGI:1917818]	1.1938	0.0325073
ENSMUSG00000020523	Fam114a2	family with sequence similarity 114 member A2 [Source:MGI Symbol;Acc:MGI:1917629]	1.19293	0.0469519
ENSMUSG00000040549	Ckap5	cytoskeleton associated protein 5 [Source:MGI Symbol;Acc:MGI:1923036]	1.19078	0.0375813
ENSMUSG00000024941	Scyl1	SCY1-like 1 (S. cerevisiae) [Source:MGI Symbol;Acc:MGI:1931787]	1.1879	0.0493175
ENSMUSG00000054414	Slc30a7	solute carrier family 30 (zinc transporter) member 7 [Source:MGI Symbol;Acc:MGI:1913750]	1.18315	0.0237597
ENSMUSG00000029617	Ccz1	CCZ1 vacuolar protein trafficking and biogenesis associated [Source:MGI Symbol;Acc:MGI:2141070]	1.17482	0.0454052
ENSMUSG00000046691	Chtf8	CTF8 chromosome transmission fidelity factor 8 [Source:MGI Symbol;Acc:MGI:2443370]	-1.16112	0.0427551
ENSMUSG00000022043	Trim35	tripartite motif-containing 35 [Source:MGI Symbol;Acc:MGI:1914104]	-1.16782	0.0454347
ENSMUSG00000020257	Wdr82	WD repeat domain containing 82 [Source:MGI Symbol;Acc:MGI:1924555]	-1.16915	0.0329807
ENSMUSG00000063884	Ptcd3	pentatricopeptide repeat domain 3 [Source:MGI Symbol;Acc:MGI:1917206]	-1.17469	0.047714
ENSMUSG00000029569	Tmem168	transmembrane protein 168 [Source:MGI Symbol;Acc:MGI:1921794]	-1.17472	0.0498383
ENSMUSG00000030057	Cnbp	cellular nucleic acid binding protein [Source:MGI Symbol;Acc:MGI:88431]	-1.17561	0.0483887
ENSMUSG00000040785	Ttc3	tetratricopeptide repeat domain 3 [Source:MGI Symbol;Acc:MGI:1276539]	-1.1793	0.0453945
ENSMUSG00000037933	Bicd2	bicaudal D homolog 2 (Drosophila) [Source:MGI Symbol;Acc:MGI:1924145]	-1.18115	0.0489513
ENSMUSG00000029504	Ddx51	DEAD (Asp-Glu-Ala-Asp) box polypeptide 51 [Source:MGI Symbol;Acc:MGI:1916913]	-1.18603	0.0482976
ENSMUSG00000030067	Foxp1	forkhead box P1 [Source:MGI Symbol;Acc:MGI:1914004]	-1.18826	0.0488036
ENSMUSG00000035649	Zcchc7	zinc finger CCHC domain containing 7 [Source:MGI Symbol;Acc:MGI:2442912]	-1.19937	0.0413453
ENSMUSG00000024613	Tcof1	Treacher Collins Franceschetti syndrome 1 homolog [Source:MGI Symbol;Acc:MGI:892003]	-1.20067	0.0205817
ENSMUSG00000028868	Wasf2	WAS protein family member 2 [Source:MGI Symbol;Acc:MGI:1098641]	-1.20219	0.0388736
ENSMUSG00000019920	Lims1	LIM and senescent cell antigen-like domains 1 [Source:MGI Symbol;Acc:MGI:1195263]	-1.20856	0.0198898
ENSMUSG00000054079	Utp18	UTP18 small subunit (SSU) processome component homolog (yeast) [Source:MGI Symbol;Acc:MGI:1923402]	-1.20937	0.0448074
ENSMUSG00000026341	Actr3	ARP3 actin-related protein 3 [Source:MGI Symbol;Acc:MGI:1921367]	-1.22265	0.044101
ENSMUSG00000034902	Pip5k1c	phosphatidylinositol-4-phosphate 5-kinase type 1 gamma [Source:MGI Symbol;Acc:MGI:1298224]	-1.23195	0.0213358
ENSMUSG00000022556	Hsf1	heat shock factor 1 [Source:MGI Symbol;Acc:MGI:96238]	-1.23206	0.0234411
ENSMUSG00000051510	Mafg	v-maf musculoaponeurotic fibrosarcoma oncogene family protein G (avian) [Source:MGI Symbol;Acc:MGI:96911]	-1.23394	0.0260914
ENSMUSG00000024456	Diap1	diaphanous homolog 1 (Drosophila) [Source:MGI Symbol;Acc:MGI:1194490]	-1.23607	0.0233692
ENSMUSG00000033444	Specc1l	sperm antigen with calponin homology and coiled-coil domains 1-like [Source:MGI Symbol;Acc:MGI:1921642]	-1.24324	0.0191826
ENSMUSG00000074238	Ap1ar	adaptor-related protein complex 1 associated regulatory protein [Source:MGI Symbol;Acc:MGI:2384822]	-1.24683	0.0228075
ENSMUSG00000022749	Tbc1d23	TBC1 domain family member 23 [Source:MGI Symbol;Acc:MGI:1914831]	-1.24697	0.0200614
ENSMUSG00000040463	Mybbp1a	MYB binding protein (P160) 1a [Source:MGI Symbol;Acc:MGI:106181]	-1.24725	0.0346014
ENSMUSG00000061689	Dlgap4	discs large homolog-associated protein 4 (Drosophila) [Source:MGI Symbol;Acc:MGI:2138865]	-1.24742	0.0346892
ENSMUSG00000027615	Hps3	Hermansky-Pudlak syndrome 3 homolog (human) [Source:MGI Symbol;Acc:MGI:2153839]	-1.25017	0.0377753
ENSMUSG00000021820	Camk2g	calcium/calmodulin-dependent protein kinase II gamma [Source:MGI Symbol;Acc:MGI:88259]	-1.25296	0.0380603
ENSMUSG00000028948	Nol9	nucleolar protein 9 [Source:MGI Symbol;Acc:MGI:1921285]	-1.25302	0.0452442
ENSMUSG00000025730	Rab40c	Rab40c member RAS oncogene family [Source:MGI Symbol;Acc:MGI:2183454]	-1.25337	0.0408393
ENSMUSG00000029016	Clcn6	chloride channel 6 [Source:MGI Symbol;Acc:MGI:1347049]	-1.25575	0.0438269
ENSMUSG00000036990	Otud4	OTU domain containing 4 [Source:MGI Symbol;Acc:MGI:1098801]	-1.25753	0.0298768
ENSMUSG00000037773	Pced1a	PC-esterase domain containing 1A [Source:MGI Symbol;Acc:MGI:2442177]	-1.25779	0.0291007
ENSMUSG00000041459	Tardbp	TAR DNA binding protein [Source:MGI Symbol;Acc:MGI:2387629]	-1.25818	0.0458445
ENSMUSG00000027678	Ncoa3	nuclear receptor coactivator 3 [Source:MGI Symbol;Acc:MGI:1276535]	-1.25966	0.0401382
ENSMUSG00000026393	Nek7	NIMA (never in mitosis gene a)-related expressed kinase 7 [Source:MGI Symbol;Acc:MGI:1890645]	-1.26136	0.0446546
ENSMUSG00000033039	Micall1	microtubule associated monooxygenase calponin and LIM domain containing -like 1 [Source:MGI Symbol;Acc:MGI:105870]	-1.26175	0.0257953
ENSMUSG00000007850	Hnrnph1	heterogeneous nuclear ribonucleoprotein H1 [Source:MGI Symbol;Acc:MGI:1891925]	-1.26326	0.0408393
ENSMUSG00000030189	Ybx3	Y box protein 3 [Source:MGI Symbol;Acc:MGI:2137670]	-1.2659	0.0348306
ENSMUSG00000042272	Sestd1	SEC14 and spectrin domains 1 [Source:MGI Symbol;Acc:MGI:1916262]	-1.26687	0.0230478
ENSMUSG00000037638	Zbtb42	zinc finger and BTB domain containing 42 [Source:MGI Symbol;Acc:MGI:3644133]	-1.2669	0.0189064
ENSMUSG00000045576	St7l	suppression of tumorigenicity 7-like [Source:MGI Symbol;Acc:MGI:2386964]	-1.27206	0.041563
ENSMUSG00000029840	Mtpn	myotrophin [Source:MGI Symbol;Acc:MGI:99445]	-1.27318	0.0388736
ENSMUSG00000002728	Naa20	N(alpha)-acetyltransferase 20 NatB catalytic subunit [Source:MGI Symbol;Acc:MGI:1915127]	-1.27328	0.0292828
ENSMUSG00000022799	Arhgap31	Rho GTPase activating protein 31 [Source:MGI Symbol;Acc:MGI:1333857]	-1.2761	0.0184836
ENSMUSG00000018377	Vezf1	vascular endothelial zinc finger 1 [Source:MGI Symbol;Acc:MGI:1313291]	-1.27978	0.0342347
ENSMUSG00000035545	Leng8	leukocyte receptor cluster (LRC) member 8 [Source:MGI Symbol;Acc:MGI:2142195]	-1.28007	0.0373455
ENSMUSG00000016559	H3f3b	H3 histone family 3B [Source:MGI Symbol;Acc:MGI:1101768]	-1.28099	0.0304598
ENSMUSG00000047804	Akap10	A kinase (PRKA) anchor protein 10 [Source:MGI Symbol;Acc:MGI:1890218]	-1.28136	0.0380494
ENSMUSG00000075054	Yae1d1	Yae1 domain containing 1 [Source:MGI Symbol;Acc:MGI:1914258]	-1.28148	0.0227039
ENSMUSG00000059552	Trp53	transformation related protein 53 [Source:MGI Symbol;Acc:MGI:98834]	-1.28172	0.0206893
ENSMUSG00000029036	Atad3a	ATPase family AAA domain containing 3A [Source:MGI Symbol;Acc:MGI:1919214]	-1.28174	0.0339109
ENSMUSG00000041763	Tpp2	tripeptidyl peptidase II [Source:MGI Symbol;Acc:MGI:102724]	-1.2876	0.0199392
ENSMUSG00000056211	R3hdm1	R3H domain containing 1 [Source:MGI Symbol;Acc:MGI:2448514]	-1.2876	0.0186943
ENSMUSG00000042524	Sun2	Sad1 and UNC84 domain containing 2 [Source:MGI Symbol;Acc:MGI:2443011]	-1.28774	0.0222944
ENSMUSG00000041836	Ptpre	protein tyrosine phosphatase receptor type E [Source:MGI Symbol;Acc:MGI:97813]	-1.28809	0.021921
ENSMUSG00000071359	Tbpl1	TATA box binding protein-like 1 [Source:MGI Symbol;Acc:MGI:1339946]	-1.28829	0.0200614
ENSMUSG00000028608	0610037L13Rik	RIKEN cDNA 0610037L13 gene [Source:MGI Symbol;Acc:MGI:1921348]	-1.28839	0.00934039
ENSMUSG00000004356	Utp20	UTP20 small subunit (SSU) processome component homolog (yeast) [Source:MGI Symbol;Acc:MGI:1917933]	-1.29044	0.0409479
ENSMUSG00000024097	Srsf7	serine/arginine-rich splicing factor 7 [Source:MGI Symbol;Acc:MGI:1926232]	-1.29136	0.00633379
ENSMUSG00000019132	BC005537	cDNA sequence BC005537 [Source:MGI Symbol;Acc:MGI:2441726]	-1.29293	0.0331402
ENSMUSG00000025630	Hprt	hypoxanthine guanine phosphoribosyl transferase [Source:MGI Symbol;Acc:MGI:96217]	-1.29407	0.0217872
ENSMUSG00000023994	Nfya	nuclear transcription factor-Y alpha [Source:MGI Symbol;Acc:MGI:97316]	-1.2945	0.00973635
ENSMUSG00000018076	Med13l	mediator complex subunit 13-like [Source:MGI Symbol;Acc:MGI:2670178]	-1.29735	0.0232644
ENSMUSG00000036553	Sh3tc1	SH3 domain and tetratricopeptide repeats 1 [Source:MGI Symbol;Acc:MGI:2678949]	-1.29749	0.037001
ENSMUSG00000016664	Pacsin2	protein kinase C and casein kinase substrate in neurons 2 [Source:MGI Symbol;Acc:MGI:1345153]	-1.29862	0.00523198
ENSMUSG00000034006	Pqlc1	PQ loop repeat containing 1 [Source:MGI Symbol;Acc:MGI:1914193]	-1.30312	0.0260914
ENSMUSG00000031511	Arhgef7	Rho guanine nucleotide exchange factor (GEF7) [Source:MGI Symbol;Acc:MGI:1860493]	-1.30333	0.0234411
ENSMUSG00000026782	Abi2	abl-interactor 2 [Source:MGI Symbol;Acc:MGI:106913]	-1.30388	0.0133876
ENSMUSG00000020271	Fbxw11	F-box and WD-40 domain protein 11 [Source:MGI Symbol;Acc:MGI:2144023]	-1.30398	0.0205817
ENSMUSG00000022475	Hdac7	histone deacetylase 7 [Source:MGI Symbol;Acc:MGI:1891835]	-1.304	0.0260914
ENSMUSG00000025870	Arl10	ADP-ribosylation factor-like 10 [Source:MGI Symbol;Acc:MGI:1930788]	-1.3053	0.0429444
ENSMUSG00000022822	Abcc5	ATP-binding cassette sub-family C (CFTR/MRP) member 5 [Source:MGI Symbol;Acc:MGI:1351644]	-1.30935	0.0431319
ENSMUSG00000031309	Rps6ka3	ribosomal protein S6 kinase polypeptide 3 [Source:MGI Symbol;Acc:MGI:104557]	-1.31177	0.0300218
ENSMUSG00000057193	Slc44a2	solute carrier family 44 member 2 [Source:MGI Symbol;Acc:MGI:1915932]	-1.31466	0.0470379
ENSMUSG00000057406	Whsc1	Wolf-Hirschhorn syndrome candidate 1 (human) [Source:MGI Symbol;Acc:MGI:1276574]	-1.31466	0.0494702
ENSMUSG00000020075	Ddx21	DEAD (Asp-Glu-Ala-Asp) box polypeptide 21 [Source:MGI Symbol;Acc:MGI:1860494]	-1.32062	0.0200614
ENSMUSG00000024270	Slc39a6	solute carrier family 39 (metal ion transporter) member 6 [Source:MGI Symbol;Acc:MGI:2147279]	-1.32347	0.0484259
ENSMUSG00000031826	Usp10	ubiquitin specific peptidase 10 [Source:MGI Symbol;Acc:MGI:894652]	-1.32826	0.0191297
ENSMUSG00000061458	Nol10	nucleolar protein 10 [Source:MGI Symbol;Acc:MGI:2684913]	-1.32963	0.0272152
ENSMUSG00000028820	Sfpq	splicing factor proline/glutamine rich (polypyrimidine tract binding protein associated) [Source:MGI Symbol;Acc:MGI:1918764]	-1.33001	0.00189967
ENSMUSG00000015176	Nolc1	nucleolar and coiled-body phosphoprotein 1 [Source:MGI Symbol;Acc:MGI:1918019]	-1.3305	0.0167503
ENSMUSG00000040339	Fam102b	family with sequence similarity 102 member B [Source:MGI Symbol;Acc:MGI:3036259]	-1.33112	0.045472
ENSMUSG00000031365	Zfp275	zinc finger protein 275 [Source:MGI Symbol;Acc:MGI:1350985]	-1.33233	0.0177796
ENSMUSG00000061979	Wbscr16	Williams-Beuren syndrome chromosome region 16 homolog (human) [Source:MGI Symbol;Acc:MGI:2137600]	-1.33382	0.0331143
ENSMUSG00000053716	Dusp7	dual specificity phosphatase 7 [Source:MGI Symbol;Acc:MGI:2387100]	-1.3345	0.0336619
ENSMUSG00000006476	Nsmf	NMDA receptor synaptonuclear signaling and neuronal migration factor [Source:MGI Symbol;Acc:MGI:1861755]	-1.33785	0.013351
ENSMUSG00000018362	Kpna2	karyopherin (importin) alpha 2 [Source:MGI Symbol;Acc:MGI:103561]	-1.33934	0.00906884
ENSMUSG00000056216	Cebpg	CCAAT/enhancer binding protein (C/EBP) gamma [Source:MGI Symbol;Acc:MGI:104982]	-1.34295	0.0203201
ENSMUSG00000034557	Zfyve9	zinc finger FYVE domain containing 9 [Source:MGI Symbol;Acc:MGI:2652838]	-1.34382	0.0207661
ENSMUSG00000025995	Wdr75	WD repeat domain 75 [Source:MGI Symbol;Acc:MGI:1920924]	-1.34638	0.0389173
ENSMUSG00000058799	Nap1l1	nucleosome assembly protein 1-like 1 [Source:MGI Symbol;Acc:MGI:1855693]	-1.34687	0.00116842
ENSMUSG00000031015	Swap70	SWA-70 protein [Source:MGI Symbol;Acc:MGI:1298390]	-1.3488	0.00189967
ENSMUSG00000032349	Elovl5	ELOVL family member 5 elongation of long chain fatty acids (yeast) [Source:MGI Symbol;Acc:MGI:1916051]	-1.34993	0.0199392
ENSMUSG00000027263	Tubgcp4	tubulin gamma complex associated protein 4 [Source:MGI Symbol;Acc:MGI:1196293]	-1.35132	0.017235
ENSMUSG00000037902	Sirpa	signal-regulatory protein alpha [Source:MGI Symbol;Acc:MGI:108563]	-1.35311	0.0303101
ENSMUSG00000033502	Cdc14a	CDC14 cell division cycle 14A [Source:MGI Symbol;Acc:MGI:2442676]	-1.35633	0.048208
ENSMUSG00000045411	2410002F23Rik	RIKEN cDNA 2410002F23 gene [Source:MGI Symbol;Acc:MGI:1914226]	-1.35751	0.0140408
ENSMUSG00000032577	Mapkapk3	mitogen-activated protein kinase-activated protein kinase 3 [Source:MGI Symbol;Acc:MGI:2143163]	-1.35913	0.0291788
ENSMUSG00000020388	Pdlim4	PDZ and LIM domain 4 [Source:MGI Symbol;Acc:MGI:1353470]	-1.36168	0.0144157
ENSMUSG00000022255	Mtdh	metadherin [Source:MGI Symbol;Acc:MGI:1914404]	-1.36776	0.00962909
ENSMUSG00000025314	Ptprj	protein tyrosine phosphatase receptor type J [Source:MGI Symbol;Acc:MGI:104574]	-1.3681	0.0164384
ENSMUSG00000035898	Uba6	ubiquitin-like modifier activating enzyme 6 [Source:MGI Symbol;Acc:MGI:1913894]	-1.37371	0.0155923
ENSMUSG00000035397	Klf16	Kruppel-like factor 16 [Source:MGI Symbol;Acc:MGI:2153049]	-1.37857	0.00972535
ENSMUSG00000004100	Ppan	peter pan homolog (Drosophila) [Source:MGI Symbol;Acc:MGI:2178445]	-1.37884	0.0253899
ENSMUSG00000038366	Lasp1	LIM and SH3 protein 1 [Source:MGI Symbol;Acc:MGI:109656]	-1.37955	0.00644444
ENSMUSG00000047539	Fbxo28	F-box protein 28 [Source:MGI Symbol;Acc:MGI:1261890]	-1.37999	0.00620807
ENSMUSG00000018965	Ywhah	tyrosine 3-monooxygenase/tryptophan 5-monooxygenase activation protein eta polypeptide [Source:MGI Symbol;Acc:MGI:109194]	-1.38216	0.0262304
ENSMUSG00000030766	Arhgap17	Rho GTPase activating protein 17 [Source:MGI Symbol;Acc:MGI:1917747]	-1.38353	0.0114447
ENSMUSG00000028649	Macf1	microtubule-actin crosslinking factor 1 [Source:MGI Symbol;Acc:MGI:108559]	-1.38649	0.0409479
ENSMUSG00000030232	Aebp2	AE binding protein 2 [Source:MGI Symbol;Acc:MGI:1338038]	-1.39142	0.00551177
ENSMUSG00000031732	Phlpp2	PH domain and leucine rich repeat protein phosphatase 2 [Source:MGI Symbol;Acc:MGI:2444928]	-1.39398	0.0104828
ENSMUSG00000019838	Slc16a10	solute carrier family 16 (monocarboxylic acid transporters) member 10 [Source:MGI Symbol;Acc:MGI:1919722]	-1.39545	0.0348306
ENSMUSG00000027405	Nop56	NOP56 ribonucleoprotein [Source:MGI Symbol;Acc:MGI:1914384]	-1.39583	0.0299707
ENSMUSG00000021277	Traf3	TNF receptor-associated factor 3 [Source:MGI Symbol;Acc:MGI:108041]	-1.39743	0.0346274
ENSMUSG00000027340	Slc23a2	solute carrier family 23 (nucleobase transporters) member 2 [Source:MGI Symbol;Acc:MGI:1859682]	-1.40039	0.00226572
ENSMUSG00000031749	St3gal2	ST3 beta-galactoside alpha-23-sialyltransferase 2 [Source:MGI Symbol;Acc:MGI:99427]	-1.40131	0.0123917
ENSMUSG00000031146	Plp2	proteolipid protein 2 [Source:MGI Symbol;Acc:MGI:1298382]	-1.40302	0.0260914
ENSMUSG00000079254	Itprip	inositol 145-triphosphate receptor interacting protein [Source:MGI Symbol;Acc:MGI:3042776]	-1.40339	0.0180185
ENSMUSG00000063193	Cd300lb	CD300 antigen like family member B [Source:MGI Symbol;Acc:MGI:2685099]	-1.40647	0.011799
ENSMUSG00000024242	Map4k3	mitogen-activated protein kinase kinase kinase kinase 3 [Source:MGI Symbol;Acc:MGI:2154405]	-1.40913	0.00843358
ENSMUSG00000029484	Anxa3	annexin A3 [Source:MGI Symbol;Acc:MGI:1201378]	-1.41174	0.0237597
ENSMUSG00000068329	Htra2	HtrA serine peptidase 2 [Source:MGI Symbol;Acc:MGI:1928676]	-1.41369	0.0130458
ENSMUSG00000022967	Ifnar1	interferon (alpha and beta) receptor 1 [Source:MGI Symbol;Acc:MGI:107658]	-1.41455	0.0260914
ENSMUSG00000026490	Cdc42bpa	CDC42 binding protein kinase alpha [Source:MGI Symbol;Acc:MGI:2441841]	-1.41829	0.0303101
ENSMUSG00000032834	Pwp2	PWP2 periodic tryptophan protein homolog (yeast) [Source:MGI Symbol;Acc:MGI:1341200]	-1.41994	0.00189967
ENSMUSG00000021733	Slc4a7	solute carrier family 4 sodium bicarbonate cotransporter member 7 [Source:MGI Symbol;Acc:MGI:2443878]	-1.42254	0.0272152
ENSMUSG00000037295	Ldlrap1	low density lipoprotein receptor adaptor protein 1 [Source:MGI Symbol;Acc:MGI:2140175]	-1.42565	0.0499904
ENSMUSG00000028926	Cdk14	cyclin-dependent kinase 14 [Source:MGI Symbol;Acc:MGI:894318]	-1.42929	0.0452077
ENSMUSG00000028034	Fubp1	far upstream element (FUSE) binding protein 1 [Source:MGI Symbol;Acc:MGI:1196294]	-1.43014	0.00877219
ENSMUSG00000033004	Mycbp2	MYC binding protein 2 [Source:MGI Symbol;Acc:MGI:2179432]	-1.43155	0.00267502
ENSMUSG00000044674	Fzd1	frizzled homolog 1 (Drosophila) [Source:MGI Symbol;Acc:MGI:1196625]	-1.4363	0.048208
ENSMUSG00000030609	Aen	apoptosis enhancing nuclease [Source:MGI Symbol;Acc:MGI:1915298]	-1.44295	0.0184381
ENSMUSG00000033697	Arhgap39	Rho GTPase activating protein 39 [Source:MGI Symbol;Acc:MGI:107858]	-1.44564	0.0440499
ENSMUSG00000028028	Alpk1	alpha-kinase 1 [Source:MGI Symbol;Acc:MGI:1918731]	-1.44628	0.0338764
ENSMUSG00000040451	Sgms1	sphingomyelin synthase 1 [Source:MGI Symbol;Acc:MGI:2444110]	-1.4501	0.00357069
ENSMUSG00000063659	Zbtb18	zinc finger and BTB domain containing 18 [Source:MGI Symbol;Acc:MGI:1353609]	-1.45385	0.0228661
ENSMUSG00000002233	Rhoc	ras homolog gene family member C [Source:MGI Symbol;Acc:MGI:106028]	-1.45496	0.048208
ENSMUSG00000025854	Fam20c	family with sequence similarity 20 member C [Source:MGI Symbol;Acc:MGI:2136853]	-1.45556	0.00459893
ENSMUSG00000040710	St8sia4	ST8 alpha-N-acetyl-neuraminide alpha-28-sialyltransferase 4 [Source:MGI Symbol;Acc:MGI:106018]	-1.45607	0.0057584
ENSMUSG00000039959	Hip1	huntingtin interacting protein 1 [Source:MGI Symbol;Acc:MGI:1099804]	-1.45934	0.0271187
ENSMUSG00000026627	Tmem206	transmembrane protein 206 [Source:MGI Symbol;Acc:MGI:1914200]	-1.46134	0.0196755
ENSMUSG00000053907	Mat2a	methionine adenosyltransferase II alpha [Source:MGI Symbol;Acc:MGI:2443731]	-1.46789	0.012328
ENSMUSG00000038855	Itpkb	inositol 145-trisphosphate 3-kinase B [Source:MGI Symbol;Acc:MGI:109235]	-1.47047	0.0339109
ENSMUSG00000021215	Net1	neuroepithelial cell transforming gene 1 [Source:MGI Symbol;Acc:MGI:1927138]	-1.47236	0.0369952
ENSMUSG00000023992	Trem2	triggering receptor expressed on myeloid cells 2 [Source:MGI Symbol;Acc:MGI:1913150]	-1.47413	0.0424924
ENSMUSG00000053801	Grwd1	glutamate-rich WD repeat containing 1 [Source:MGI Symbol;Acc:MGI:2141989]	-1.47786	0.00930166
ENSMUSG00000042677	Zc3h12a	zinc finger CCCH type containing 12A [Source:MGI Symbol;Acc:MGI:2385891]	-1.48121	0.0332937
ENSMUSG00000027303	Ptpra	protein tyrosine phosphatase receptor type A [Source:MGI Symbol;Acc:MGI:97808]	-1.48313	0.00354879
ENSMUSG00000058006	Mdn1	midasin homolog (yeast) [Source:MGI Symbol;Acc:MGI:1926159]	-1.48361	0.00992337
ENSMUSG00000000078	Klf6	Kruppel-like factor 6 [Source:MGI Symbol;Acc:MGI:1346318]	-1.48982	0.0237597
ENSMUSG00000037552	Plekhg2	pleckstrin homology domain containing family G (with RhoGef domain) member 2 [Source:MGI Symbol;Acc:MGI:2141874]	-1.49116	0.0346274
ENSMUSG00000000682	Cd52	CD52 antigen [Source:MGI Symbol;Acc:MGI:1346088]	-1.49982	0.044965
ENSMUSG00000003382	Etv3	ets variant gene 3 [Source:MGI Symbol;Acc:MGI:1350926]	-1.50132	0.0413946
ENSMUSG00000031799	Tpm4	tropomyosin 4 [Source:MGI Symbol;Acc:MGI:2449202]	-1.50789	0.00165269
ENSMUSG00000029771	Irf5	interferon regulatory factor 5 [Source:MGI Symbol;Acc:MGI:1350924]	-1.51153	0.0188449
ENSMUSG00000032402	Smad3	SMAD family member 3 [Source:MGI Symbol;Acc:MGI:1201674]	-1.51209	0.0409762
ENSMUSG00000028207	Asph	aspartate-beta-hydroxylase [Source:MGI Symbol;Acc:MGI:1914186]	-1.51306	0.0188449
ENSMUSG00000050721	Plekho2	pleckstrin homology domain containing family O member 2 [Source:MGI Symbol;Acc:MGI:2143132]	-1.51568	0.0141143
ENSMUSG00000026020	Nop58	NOP58 ribonucleoprotein [Source:MGI Symbol;Acc:MGI:1933184]	-1.51821	0.00755777
ENSMUSG00000038633	Degs1	degenerative spermatocyte homolog 1 (Drosophila) [Source:MGI Symbol;Acc:MGI:1097711]	-1.52233	0.00633379
ENSMUSG00000001918	Slc1a5	solute carrier family 1 (neutral amino acid transporter) member 5 [Source:MGI Symbol;Acc:MGI:105305]	-1.52403	0.00653483
ENSMUSG00000056708	Ier5	immediate early response 5 [Source:MGI Symbol;Acc:MGI:1337072]	-1.5244	0.0250117
ENSMUSG00000060950	Trmt61a	tRNA methyltransferase 61A [Source:MGI Symbol;Acc:MGI:2443487]	-1.52759	0.0291788
ENSMUSG00000024579	Pcyox1l	prenylcysteine oxidase 1 like [Source:MGI Symbol;Acc:MGI:3606062]	-1.52802	0.048208
ENSMUSG00000044066	Cep68	centrosomal protein 68 [Source:MGI Symbol;Acc:MGI:2667663]	-1.53429	0.0222338
ENSMUSG00000052684	Jun	Jun oncogene [Source:MGI Symbol;Acc:MGI:96646]	-1.53801	0.0306465
ENSMUSG00000016528	Mapkapk2	MAP kinase-activated protein kinase 2 [Source:MGI Symbol;Acc:MGI:109298]	-1.54356	0.00606373
ENSMUSG00000074305	C230081A13Rik	RIKEN cDNA C230081A13 gene [Source:MGI Symbol;Acc:MGI:2442366]	-1.54508	0.00653483
ENSMUSG00000038459	Abhd17c	abhydrolase domain containing 17C [Source:MGI Symbol;Acc:MGI:1917428]	-1.54792	0.00484381
ENSMUSG00000036158	Prickle1	prickle homolog 1 (Drosophila) [Source:MGI Symbol;Acc:MGI:1916034]	-1.55492	0.0453862
ENSMUSG00000032089	Il10ra	interleukin 10 receptor alpha [Source:MGI Symbol;Acc:MGI:96538]	-1.5578	0.0272152
ENSMUSG00000070738	Dgkd	diacylglycerol kinase delta [Source:MGI Symbol;Acc:MGI:2138334]	-1.5602	0.0333785
ENSMUSG00000020250	Txnrd1	thioredoxin reductase 1 [Source:MGI Symbol;Acc:MGI:1354175]	-1.56343	0.0223825
ENSMUSG00000026930	Gpsm1	G-protein signalling modulator 1 (AGS3-like C. elegans) [Source:MGI Symbol;Acc:MGI:1915089]	-1.5646	0.0182941
ENSMUSG00000032336	Nptn	neuroplastin [Source:MGI Symbol;Acc:MGI:108077]	-1.56674	0.000887179
ENSMUSG00000025574	Tk1	thymidine kinase 1 [Source:MGI Symbol;Acc:MGI:98763]	-1.5683	0.0188932
ENSMUSG00000028859	Csf3r	colony stimulating factor 3 receptor (granulocyte) [Source:MGI Symbol;Acc:MGI:1339755]	-1.57587	0.0279878
ENSMUSG00000020422	Tns3	tensin 3 [Source:MGI Symbol;Acc:MGI:2443012]	-1.57757	0.00829607
ENSMUSG00000032366	Tpm1	tropomyosin 1 alpha [Source:MGI Symbol;Acc:MGI:98809]	-1.58034	0.0420884
ENSMUSG00000032020	Ubash3b	ubiquitin associated and SH3 domain containing B [Source:MGI Symbol;Acc:MGI:1920078]	-1.58521	0.00951145
ENSMUSG00000024597	Slc12a2	solute carrier family 12 member 2 [Source:MGI Symbol;Acc:MGI:101924]	-1.59271	0.0492205
ENSMUSG00000030047	Arhgap25	Rho GTPase activating protein 25 [Source:MGI Symbol;Acc:MGI:2443687]	-1.59698	0.0115765
ENSMUSG00000027523	Gnas	GNAS (guanine nucleotide binding protein alpha stimulating) complex locus [Source:MGI Symbol;Acc:MGI:95777]	-1.60488	0.0380297
ENSMUSG00000044350	Lacc1	laccase (multicopper oxidoreductase) domain containing 1 [Source:MGI Symbol;Acc:MGI:2445077]	-1.61198	0.019073
ENSMUSG00000055541	Lair1	leukocyte-associated Ig-like receptor 1 [Source:MGI Symbol;Acc:MGI:105492]	-1.61881	0.0487239
ENSMUSG00000038127	Ccdc50	coiled-coil domain containing 50 [Source:MGI Symbol;Acc:MGI:1914751]	-1.62151	0.000126377
ENSMUSG00000032786	Alas1	aminolevulinic acid synthase 1 [Source:MGI Symbol;Acc:MGI:87989]	-1.6217	0.0255854
ENSMUSG00000031004	Mki67	antigen identified by monoclonal antibody Ki 67 [Source:MGI Symbol;Acc:MGI:106035]	-1.62323	0.0470217
ENSMUSG00000051043	Gprc5c	G protein-coupled receptor family C group 5 member C [Source:MGI Symbol;Acc:MGI:1917605]	-1.62899	0.0312685
ENSMUSG00000031328	Flna	filamin alpha [Source:MGI Symbol;Acc:MGI:95556]	-1.63209	0.0114447
ENSMUSG00000029552	Tes	testis derived transcript [Source:MGI Symbol;Acc:MGI:105081]	-1.63317	0.0250117
ENSMUSG00000013236	Ptprs	protein tyrosine phosphatase receptor type S [Source:MGI Symbol;Acc:MGI:97815]	-1.63653	0.00112599
ENSMUSG00000048058	Ldlrad3	low density lipoprotein receptor class A domain containing 3 [Source:MGI Symbol;Acc:MGI:2138856]	-1.63685	0.0254427
ENSMUSG00000025225	Nfkb2	nuclear factor of kappa light polypeptide gene enhancer in B cells 2 p49/p100 [Source:MGI Symbol;Acc:MGI:1099800]	-1.64668	0.0142782
ENSMUSG00000059810	Rgs3	regulator of G-protein signaling 3 [Source:MGI Symbol;Acc:MGI:1354734]	-1.65187	0.0167932
ENSMUSG00000037242	Clic4	chloride intracellular channel 4 (mitochondrial) [Source:MGI Symbol;Acc:MGI:1352754]	-1.66219	0.0207661
ENSMUSG00000027961	Lrrc39	leucine rich repeat containing 39 [Source:MGI Symbol;Acc:MGI:1924557]	-1.66476	0.0346274
ENSMUSG00000020423	Btg2	B cell translocation gene 2 anti-proliferative [Source:MGI Symbol;Acc:MGI:108384]	-1.66544	0.0278968
ENSMUSG00000030259	Rassf8	Ras association (RalGDS/AF-6) domain family (N-terminal) member 8 [Source:MGI Symbol;Acc:MGI:1918573]	-1.67081	0.0272152
ENSMUSG00000032688	Malt1	mucosa associated lymphoid tissue lymphoma translocation gene 1 [Source:MGI Symbol;Acc:MGI:2445027]	-1.67147	0.0475733
ENSMUSG00000029925	Tbxas1	thromboxane A synthase 1 platelet [Source:MGI Symbol;Acc:MGI:98497]	-1.67239	0.0423054
ENSMUSG00000073617	Hdac4	histone deacetylase 4 [Source:MGI Symbol;Acc:MGI:3036234]	-1.67464	0.0424481
ENSMUSG00000022885	St6gal1	beta galactoside alpha 26 sialyltransferase 1 [Source:MGI Symbol;Acc:MGI:108470]	-1.67635	0.0402726
ENSMUSG00000031373	Car5b	carbonic anhydrase 5b mitochondrial [Source:MGI Symbol;Acc:MGI:1926249]	-1.67987	0.0120711
ENSMUSG00000001379	Apbb3	amyloid beta (A4) precursor protein-binding family B member 3 [Source:MGI Symbol;Acc:MGI:108404]	-1.68014	0.0142782
ENSMUSG00000046711	Hmga1	high mobility group AT-hook 1 [Source:MGI Symbol;Acc:MGI:96160]	-1.68962	0.00278506
ENSMUSG00000068115	Ninl	ninein-like [Source:MGI Symbol;Acc:MGI:1925427]	-1.69149	0.00151531
ENSMUSG00000078249	Hmga1-rs1	high mobility group AT-hook I related sequence 1 [Source:MGI Symbol;Acc:MGI:96161]	-1.6939	0.0271293
ENSMUSG00000026748	Plxdc2	plexin domain containing 2 [Source:MGI Symbol;Acc:MGI:1914698]	-1.70728	0.0357114
ENSMUSG00000015656	Hspa8	heat shock protein 8 [Source:MGI Symbol;Acc:MGI:105384]	-1.71408	0.0183093
ENSMUSG00000071708	Sms	spermine synthase [Source:MGI Symbol;Acc:MGI:109490]	-1.71513	0.00103702
ENSMUSG00000039735	Fnbp1l	formin binding protein 1-like [Source:MGI Symbol;Acc:MGI:1925642]	-1.71704	0.00168351
ENSMUSG00000032870	Smap2	small ArfGAP 2 [Source:MGI Symbol;Acc:MGI:1917030]	-1.71931	0.0122066
ENSMUSG00000023008	Fmnl3	formin-like 3 [Source:MGI Symbol;Acc:MGI:109569]	-1.72285	0.00523198
ENSMUSG00000020900	Myh10	myosin heavy polypeptide 10 non-muscle [Source:MGI Symbol;Acc:MGI:1930780]	-1.73243	0.0446546
ENSMUSG00000041220	Elovl6	ELOVL family member 6 elongation of long chain fatty acids (yeast) [Source:MGI Symbol;Acc:MGI:2156528]	-1.73282	0.0482878
ENSMUSG00000021250	Fos	FBJ osteosarcoma oncogene [Source:MGI Symbol;Acc:MGI:95574]	-1.75098	0.0489513
ENSMUSG00000043415	Otud1	OTU domain containing 1 [Source:MGI Symbol;Acc:MGI:1918448]	-1.75504	0.00211723
ENSMUSG00000053062	Jam2	junction adhesion molecule 2 [Source:MGI Symbol;Acc:MGI:1933820]	-1.7565	0.0234411
ENSMUSG00000024074	Crim1	cysteine rich transmembrane BMP regulator 1 (chordin like) [Source:MGI Symbol;Acc:MGI:1354756]	-1.75868	0.0330393
ENSMUSG00000036067	Slc2a6	solute carrier family 2 (facilitated glucose transporter) member 6 [Source:MGI Symbol;Acc:MGI:2443286]	-1.77087	0.00591741
ENSMUSG00000035713	Usp35	ubiquitin specific peptidase 35 [Source:MGI Symbol;Acc:MGI:2685339]	-1.77184	0.0314091
ENSMUSG00000034656	Cacna1a	calcium channel voltage-dependent P/Q type alpha 1A subunit [Source:MGI Symbol;Acc:MGI:109482]	-1.78554	0.00120853
ENSMUSG00000002983	Relb	avian reticuloendotheliosis viral (v-rel) oncogene related B [Source:MGI Symbol;Acc:MGI:103289]	-1.78775	0.0162496
ENSMUSG00000034751	Mast4	microtubule associated serine/threonine kinase family member 4 [Source:MGI Symbol;Acc:MGI:1918885]	-1.79165	0.00992337
ENSMUSG00000035158	Mitf	microphthalmia-associated transcription factor [Source:MGI Symbol;Acc:MGI:104554]	-1.79763	0.00633473
ENSMUSG00000032656	March3	membrane-associated ring finger (C3HC4) 3 [Source:MGI Symbol;Acc:MGI:2443667]	-1.80313	0.0156434
ENSMUSG00000037679	Inf2	inverted formin FH2 and WH2 domain containing [Source:MGI Symbol;Acc:MGI:1917685]	-1.80452	0.0114447
ENSMUSG00000021886	Gpr65	G-protein coupled receptor 65 [Source:MGI Symbol;Acc:MGI:108031]	-1.80466	0.0162496
ENSMUSG00000052688	5430435G22Rik	RIKEN cDNA 5430435G22 gene [Source:MGI Symbol;Acc:MGI:2442295]	-1.80663	0.00523198
ENSMUSG00000056529	Ptafr	platelet-activating factor receptor [Source:MGI Symbol;Acc:MGI:106066]	-1.81389	0.00490232
ENSMUSG00000037712	Fermt2	fermitin family homolog 2 (Drosophila) [Source:MGI Symbol;Acc:MGI:2385001]	-1.81942	0.0403083
ENSMUSG00000055805	Fmnl1	formin-like 1 [Source:MGI Symbol;Acc:MGI:1888994]	-1.82215	0.00108943
ENSMUSG00000045671	Spred2	sprouty-related EVH1 domain containing 2 [Source:MGI Symbol;Acc:MGI:2150019]	-1.82233	0.0268696
ENSMUSG00000039206	Daglb	diacylglycerol lipase beta [Source:MGI Symbol;Acc:MGI:2442032]	-1.82327	0.00843358
ENSMUSG00000037341	Slc9a7	solute carrier family 9 (sodium/hydrogen exchanger) member 7 [Source:MGI Symbol;Acc:MGI:2444530]	-1.82578	0.0447849
ENSMUSG00000001020	S100a4	S100 calcium binding protein A4 [Source:MGI Symbol;Acc:MGI:1330282]	-1.82671	0.0398963
ENSMUSG00000045868	Gvin1	GTPase very large interferon inducible 1 [Source:MGI Symbol;Acc:MGI:1921808]	-1.83137	0.0267741
ENSMUSG00000021759	Ppap2a	phosphatidic acid phosphatase type 2A [Source:MGI Symbol;Acc:MGI:108412]	-1.83268	0.0346274
ENSMUSG00000046223	Plaur	plasminogen activator urokinase receptor [Source:MGI Symbol;Acc:MGI:97612]	-1.83608	0.0189064
ENSMUSG00000031502	Col4a1	collagen type IV alpha 1 [Source:MGI Symbol;Acc:MGI:88454]	-1.84268	0.0378236
ENSMUSG00000028633	Ctps	cytidine 5'-triphosphate synthase [Source:MGI Symbol;Acc:MGI:1858304]	-1.84814	0.0161528
ENSMUSG00000091747	D17H6S56E-5	DNA segment Chr 17 human D6S56E 5 [Source:MGI Symbol;Acc:MGI:1306799]	-1.85143	0.0278968
ENSMUSG00000021756	Il6st	interleukin 6 signal transducer [Source:MGI Symbol;Acc:MGI:96560]	-1.85439	0.000375603
ENSMUSG00000045231	BC106179	cDNA sequence BC106179 [Source:MGI Symbol;Acc:MGI:3702726]	-1.85681	0.018882
ENSMUSG00000061143	Maml3	mastermind like 3 (Drosophila) [Source:MGI Symbol;Acc:MGI:2389461]	-1.85758	0.0182961
ENSMUSG00000052727	Map1b	microtubule-associated protein 1B [Source:MGI Symbol;Acc:MGI:1306778]	-1.85848	0.0446546
ENSMUSG00000024268	Celf4	CUGBP Elav-like family member 4 [Source:MGI Symbol;Acc:MGI:1932407]	-1.8619	0.0489731
ENSMUSG00000078606	Gm4070	predicted gene 4070 [Source:MGI Symbol;Acc:MGI:3782245]	-1.86665	0.0260997
ENSMUSG00000029333	Rasgef1b	RasGEF domain family member 1B [Source:MGI Symbol;Acc:MGI:2443755]	-1.87455	0.0457528
ENSMUSG00000034255	Arhgap27	Rho GTPase activating protein 27 [Source:MGI Symbol;Acc:MGI:1916903]	-1.87886	0.00189967
ENSMUSG00000037151	Lrrc20	leucine rich repeat containing 20 [Source:MGI Symbol;Acc:MGI:2387182]	-1.88519	0.0023237
ENSMUSG00000037852	Cpe	carboxypeptidase E [Source:MGI Symbol;Acc:MGI:101932]	-1.88773	0.035266
ENSMUSG00000048537	Phldb1	pleckstrin homology-like domain family B member 1 [Source:MGI Symbol;Acc:MGI:2143230]	-1.89021	0.0190698
ENSMUSG00000071324	Armc2	armadillo repeat containing 2 [Source:MGI Symbol;Acc:MGI:1916449]	-1.896	0.0459318
ENSMUSG00000001517	Foxm1	forkhead box M1 [Source:MGI Symbol;Acc:MGI:1347487]	-1.89911	0.0264922
ENSMUSG00000044340	Phlpp1	PH domain and leucine rich repeat protein phosphatase 1 [Source:MGI Symbol;Acc:MGI:2138327]	-1.91305	0.0453862
ENSMUSG00000034317	Trim59	tripartite motif-containing 59 [Source:MGI Symbol;Acc:MGI:1914199]	-1.92346	0.0291007
ENSMUSG00000026819	Slc25a25	solute carrier family 25 (mitochondrial carrier phosphate carrier) member 25 [Source:MGI Symbol;Acc:MGI:1915913]	-1.92904	0.0057584
ENSMUSG00000029602	Rasal1	RAS protein activator like 1 (GAP1 like) [Source:MGI Symbol;Acc:MGI:1330842]	-1.93414	0.0349082
ENSMUSG00000031355	Arhgap6	Rho GTPase activating protein 6 [Source:MGI Symbol;Acc:MGI:1196332]	-1.93472	0.00484381
ENSMUSG00000047419	Cmya5	cardiomyopathy associated 5 [Source:MGI Symbol;Acc:MGI:1923719]	-1.93962	0.0348306
ENSMUSG00000021745	Ptprg	protein tyrosine phosphatase receptor type G [Source:MGI Symbol;Acc:MGI:97814]	-1.94036	0.0299707
ENSMUSG00000061589	Dot1l	DOT1-like histone H3 methyltransferase (S. cerevisiae) [Source:MGI Symbol;Acc:MGI:2143886]	-1.94779	0.0032119
ENSMUSG00000037224	Zfyve28	zinc finger FYVE domain containing 28 [Source:MGI Symbol;Acc:MGI:2684992]	-1.95046	0.00357069
ENSMUSG00000040663	Clcf1	cardiotrophin-like cytokine factor 1 [Source:MGI Symbol;Acc:MGI:1930088]	-1.95898	0.032891
ENSMUSG00000020099	Unc5b	unc-5 homolog B (C. elegans) [Source:MGI Symbol;Acc:MGI:894703]	-1.96358	0.0330393
ENSMUSG00000028073	Pear1	platelet endothelial aggregation receptor 1 [Source:MGI Symbol;Acc:MGI:1920432]	-1.96901	0.0199392
ENSMUSG00000038352	Arl5c	ADP-ribosylation factor-like 5C [Source:MGI Symbol;Acc:MGI:3028577]	-1.97038	0.00197378
ENSMUSG00000001542	Ell2	elongation factor RNA polymerase II 2 [Source:MGI Symbol;Acc:MGI:2183438]	-1.97286	0.00189967
ENSMUSG00000030223	Ptpro	protein tyrosine phosphatase receptor type O [Source:MGI Symbol;Acc:MGI:1097152]	-1.97545	0.000270969
ENSMUSG00000040596	Pogk	pogo transposable element with KRAB domain [Source:MGI Symbol;Acc:MGI:1918842]	-1.97683	0.00505267
ENSMUSG00000006362	Cbfa2t3	core-binding factor runt domain alpha subunit 2 translocated to 3 (human) [Source:MGI Symbol;Acc:MGI:1338013]	-1.98365	0.00189967
ENSMUSG00000028634	Hivep3	human immunodeficiency virus type I enhancer binding protein 3 [Source:MGI Symbol;Acc:MGI:106589]	-1.98379	0.0200614
ENSMUSG00000023947	Nfkbie	nuclear factor of kappa light polypeptide gene enhancer in B cells inhibitor epsilon [Source:MGI Symbol;Acc:MGI:1194908]	-1.98566	0.0231784
ENSMUSG00000052516	Robo2	roundabout homolog 2 (Drosophila) [Source:MGI Symbol;Acc:MGI:1890110]	-1.98907	0.022877
ENSMUSG00000020661	Dnmt3a	DNA methyltransferase 3A [Source:MGI Symbol;Acc:MGI:1261827]	-1.99167	0.00277357
ENSMUSG00000030342	Cd9	CD9 antigen [Source:MGI Symbol;Acc:MGI:88348]	-2.0069	0.00252641
ENSMUSG00000046449	C77370	expressed sequence C77370 [Source:MGI Symbol;Acc:MGI:2148050]	-2.00851	0.0162496
ENSMUSG00000051335	Gfod1	glucose-fructose oxidoreductase domain containing 1 [Source:MGI Symbol;Acc:MGI:2145304]	-2.00942	0.0409873
ENSMUSG00000034858	Fam214a	family with sequence similarity 214 member A [Source:MGI Symbol;Acc:MGI:2387648]	-2.01351	0.00934039
ENSMUSG00000054364	Rhob	ras homolog gene family member B [Source:MGI Symbol;Acc:MGI:107949]	-2.01783	0.00197378
ENSMUSG00000070436	Serpinh1	serine (or cysteine) peptidase inhibitor clade H member 1 [Source:MGI Symbol;Acc:MGI:88283]	-2.01876	0.0312685
ENSMUSG00000041797	Abca9	ATP-binding cassette sub-family A (ABC1) member 9 [Source:MGI Symbol;Acc:MGI:2386796]	-2.02208	0.00633473
ENSMUSG00000068699	Flnc	filamin C gamma [Source:MGI Symbol;Acc:MGI:95557]	-2.02326	0.0117806
ENSMUSG00000024659	Anxa1	annexin A1 [Source:MGI Symbol;Acc:MGI:96819]	-2.02362	0.0192005
ENSMUSG00000052512	Nav2	neuron navigator 2 [Source:MGI Symbol;Acc:MGI:2183691]	-2.02424	0.0237597
ENSMUSG00000030365	Clec2i	C-type lectin domain family 2 member i [Source:MGI Symbol;Acc:MGI:2136650]	-2.02639	0.0197035
ENSMUSG00000052632	Asap2	ArfGAP with SH3 domain ankyrin repeat and PH domain 2 [Source:MGI Symbol;Acc:MGI:2685438]	-2.03007	0.00250892
ENSMUSG00000019577	Pdk4	pyruvate dehydrogenase kinase isoenzyme 4 [Source:MGI Symbol;Acc:MGI:1351481]	-2.03621	0.0157138
ENSMUSG00000022346	Myc	myelocytomatosis oncogene [Source:MGI Symbol;Acc:MGI:97250]	-2.04024	0.00185994
ENSMUSG00000020053	Igf1	insulin-like growth factor 1 [Source:MGI Symbol;Acc:MGI:96432]	-2.04486	0.00264229
ENSMUSG00000021823	Vcl	vinculin [Source:MGI Symbol;Acc:MGI:98927]	-2.04955	0.00105253
ENSMUSG00000019769	Syne1	spectrin repeat containing nuclear envelope 1 [Source:MGI Symbol;Acc:MGI:1927152]	-2.05056	0.0387332
ENSMUSG00000020592	Sdc1	syndecan 1 [Source:MGI Symbol;Acc:MGI:1349162]	-2.05171	0.0190698
ENSMUSG00000042476	Abcb4	ATP-binding cassette sub-family B (MDR/TAP) member 4 [Source:MGI Symbol;Acc:MGI:97569]	-2.05745	0.0471893
ENSMUSG00000022636	Alcam	activated leukocyte cell adhesion molecule [Source:MGI Symbol;Acc:MGI:1313266]	-2.06516	0.00338352
ENSMUSG00000036777	Anln	anillin actin binding protein [Source:MGI Symbol;Acc:MGI:1920174]	-2.0674	0.0071614
ENSMUSG00000029207	Apbb2	amyloid beta (A4) precursor protein-binding family B member 2 [Source:MGI Symbol;Acc:MGI:108405]	-2.07258	0.000533085
ENSMUSG00000026437	Cdk18	cyclin-dependent kinase 18 [Source:MGI Symbol;Acc:MGI:97518]	-2.07488	0.0140408
ENSMUSG00000042498	D330045A20Rik	RIKEN cDNA D330045A20 gene [Source:MGI Symbol;Acc:MGI:2147848]	-2.07923	0.0205817
ENSMUSG00000032085	Tagln	transgelin [Source:MGI Symbol;Acc:MGI:106012]	-2.08955	0.03228
ENSMUSG00000038295	Atg9b	autophagy related 9B [Source:MGI Symbol;Acc:MGI:2685420]	-2.10891	0.00834994
ENSMUSG00000028864	Hgf	hepatocyte growth factor [Source:MGI Symbol;Acc:MGI:96079]	-2.13189	0.0274763
ENSMUSG00000074934	Grem1	gremlin 1 [Source:MGI Symbol;Acc:MGI:1344337]	-2.13772	0.0268696
ENSMUSG00000051682	Treml4	triggering receptor expressed on myeloid cells-like 4 [Source:MGI Symbol;Acc:MGI:1923239]	-2.14165	0.0452267
ENSMUSG00000041734	Kirrel	kin of IRRE like (Drosophila) [Source:MGI Symbol;Acc:MGI:1891396]	-2.14397	0.0385392
ENSMUSG00000047945	Marcksl1	MARCKS-like 1 [Source:MGI Symbol;Acc:MGI:97143]	-2.15559	0.048208
ENSMUSG00000044734	Serpinb1a	serine (or cysteine) peptidase inhibitor clade B member 1a [Source:MGI Symbol;Acc:MGI:1913472]	-2.17278	0.00878099
ENSMUSG00000023232	Serinc2	serine incorporator 2 [Source:MGI Symbol;Acc:MGI:1919132]	-2.18287	0.0444022
ENSMUSG00000028195	Cyr61	cysteine rich protein 61 [Source:MGI Symbol;Acc:MGI:88613]	-2.18959	0.0421925
ENSMUSG00000033066	Gas7	growth arrest specific 7 [Source:MGI Symbol;Acc:MGI:1202388]	-2.19148	0.000603444
ENSMUSG00000055612	Cdca7	cell division cycle associated 7 [Source:MGI Symbol;Acc:MGI:1914203]	-2.19716	0.00591741
ENSMUSG00000005373	Mlxipl	MLX interacting protein-like [Source:MGI Symbol;Acc:MGI:1927999]	-2.22907	0.0255715
ENSMUSG00000029810	Tmem176b	transmembrane protein 176B [Source:MGI Symbol;Acc:MGI:1916348]	-2.24015	0.0095831
ENSMUSG00000042106	Fam212a	family with sequence similarity 212 member A [Source:MGI Symbol;Acc:MGI:1915426]	-2.24217	0.0175336
ENSMUSG00000076441	Ass1	argininosuccinate synthetase 1 [Source:MGI Symbol;Acc:MGI:88090]	-2.2462	0.00189967
ENSMUSG00000030022	Adamts9	a disintegrin-like and metallopeptidase (reprolysin type) with thrombospondin type 1 motif 9 [Source:MGI Symbol;Acc:MGI:1916320]	-2.24663	0.0237483
ENSMUSG00000018339	Gpx3	glutathione peroxidase 3 [Source:MGI Symbol;Acc:MGI:105102]	-2.26407	0.0167805
ENSMUSG00000029581	Fscn1	fascin homolog 1 actin bundling protein (Strongylocentrotus purpuratus) [Source:MGI Symbol;Acc:MGI:1352745]	-2.26964	0.0228341
ENSMUSG00000023367	Tmem176a	transmembrane protein 176A [Source:MGI Symbol;Acc:MGI:1913308]	-2.27416	0.0133876
ENSMUSG00000024232	Bambi	BMP and activin membrane-bound inhibitor [Source:MGI Symbol;Acc:MGI:1915260]	-2.2768	0.0115765
ENSMUSG00000027996	Sfrp2	secreted frizzled-related protein 2 [Source:MGI Symbol;Acc:MGI:108078]	-2.27759	0.0403371
ENSMUSG00000026204	Ptprn	protein tyrosine phosphatase receptor type N [Source:MGI Symbol;Acc:MGI:102765]	-2.28185	0.0401445
ENSMUSG00000022505	Emp2	epithelial membrane protein 2 [Source:MGI Symbol;Acc:MGI:1098726]	-2.29075	0.0158586
ENSMUSG00000046908	Ltb4r1	leukotriene B4 receptor 1 [Source:MGI Symbol;Acc:MGI:1309472]	-2.29589	0.0260914
ENSMUSG00000046442	Ppm1e	protein phosphatase 1E (PP2C domain containing) [Source:MGI Symbol;Acc:MGI:2444096]	-2.29633	0.00120853
ENSMUSG00000020017	Hal	histidine ammonia lyase [Source:MGI Symbol;Acc:MGI:96010]	-2.30324	0.0298768
ENSMUSG00000009545	Kcnq1	potassium voltage-gated channel subfamily Q member 1 [Source:MGI Symbol;Acc:MGI:108083]	-2.31243	0.0304409
ENSMUSG00000024462	Gabbr1	gamma-aminobutyric acid (GABA) B receptor 1 [Source:MGI Symbol;Acc:MGI:1860139]	-2.31332	0.0133876
ENSMUSG00000024084	Qpct	glutaminyl-peptide cyclotransferase (glutaminyl cyclase) [Source:MGI Symbol;Acc:MGI:1917786]	-2.32011	0.0057584
ENSMUSG00000030361	Klrb1a	killer cell lectin-like receptor subfamily B member 1A [Source:MGI Symbol;Acc:MGI:107540]	-2.32753	0.0457528
ENSMUSG00000055546	Timd4	T cell immunoglobulin and mucin domain containing 4 [Source:MGI Symbol;Acc:MGI:2445125]	-2.33131	0.0230478
ENSMUSG00000055148	Klf2	Kruppel-like factor 2 (lung) [Source:MGI Symbol;Acc:MGI:1342772]	-2.33224	0.00357069
ENSMUSG00000026090	2010300C02Rik	RIKEN cDNA 2010300C02 gene [Source:MGI Symbol;Acc:MGI:1919347]	-2.33349	0.0374312
ENSMUSG00000057706	Mex3b	mex3 homolog B (C. elegans) [Source:MGI Symbol;Acc:MGI:1918252]	-2.33771	0.0190698
ENSMUSG00000016028	Celsr1	cadherin EGF LAG seven-pass G-type receptor 1 (flamingo homolog Drosophila) [Source:MGI Symbol;Acc:MGI:1100883]	-2.35579	0.0325073
ENSMUSG00000002602	Axl	AXL receptor tyrosine kinase [Source:MGI Symbol;Acc:MGI:1347244]	-2.36143	0.00127773
ENSMUSG00000004933	Matk	megakaryocyte-associated tyrosine kinase [Source:MGI Symbol;Acc:MGI:99259]	-2.39424	0.00455594
ENSMUSG00000033316	Galnt9	UDP-N-acetyl-alpha-D-galactosamine:polypeptide N-acetylgalactosaminyltransferase 9 [Source:MGI Symbol;Acc:MGI:2677965]	-2.40006	0.0232644
ENSMUSG00000036617	Etl4	enhancer trap locus 4 [Source:MGI Symbol;Acc:MGI:95454]	-2.41627	0.00761756
ENSMUSG00000021451	Sema4d	sema domain immunoglobulin domain (Ig) transmembrane domain (TM) and short cytoplasmic domain (semaphorin) 4D [Source:MGI Symbol;Acc:MGI:109244]	-2.41963	0.00185994
ENSMUSG00000027358	Bmp2	bone morphogenetic protein 2 [Source:MGI Symbol;Acc:MGI:88177]	-2.49112	0.0429907
ENSMUSG00000031274	Col4a5	collagen type IV alpha 5 [Source:MGI Symbol;Acc:MGI:88456]	-2.50213	0.0104828
ENSMUSG00000004347	Pde1c	phosphodiesterase 1C [Source:MGI Symbol;Acc:MGI:108413]	-2.50396	0.0272152
ENSMUSG00000022231	Sema5a	sema domain seven thrombospondin repeats (type 1 and type 1-like) transmembrane domain (TM) and short cytoplasmic domain (semaphorin) 5A [Source:MGI Symbol;Acc:MGI:107556]	-2.52524	0.0304555
ENSMUSG00000038244	Mical2	microtubule associated monooxygenase calponin and LIM domain containing 2 [Source:MGI Symbol;Acc:MGI:2444947]	-2.52713	0.00058111
ENSMUSG00000020178	Adora2a	adenosine A2a receptor [Source:MGI Symbol;Acc:MGI:99402]	-2.53279	0.00280719
ENSMUSG00000051439	Cd14	CD14 antigen [Source:MGI Symbol;Acc:MGI:88318]	-2.56926	0.0117806
ENSMUSG00000022102	Dok2	docking protein 2 [Source:MGI Symbol;Acc:MGI:1332623]	-2.56934	0.00189967
ENSMUSG00000007440	Pcdha2	protocadherin alpha 2 [Source:MGI Symbol;Acc:MGI:2681880]	-2.57326	0.0249372
ENSMUSG00000026981	Il1rn	interleukin 1 receptor antagonist [Source:MGI Symbol;Acc:MGI:96547]	-2.57672	0.0230478
ENSMUSG00000064043	Trerf1	transcriptional regulating factor 1 [Source:MGI Symbol;Acc:MGI:2442086]	-2.58466	0.00523198
ENSMUSG00000004698	Hdac9	histone deacetylase 9 [Source:MGI Symbol;Acc:MGI:1931221]	-2.60782	0.00743775
ENSMUSG00000071042	Rasgrp3	RAS guanyl releasing protein 3 [Source:MGI Symbol;Acc:MGI:3028579]	-2.60926	0.0137525
ENSMUSG00000020681	Ace	angiotensin I converting enzyme (peptidyl-dipeptidase A) 1 [Source:MGI Symbol;Acc:MGI:87874]	-2.61283	0.0433286
ENSMUSG00000032698	Lmo2	LIM domain only 2 [Source:MGI Symbol;Acc:MGI:102811]	-2.62098	0.00116842
ENSMUSG00000022661	Cd200	CD200 antigen [Source:MGI Symbol;Acc:MGI:1196990]	-2.64758	0.0234411
ENSMUSG00000016283	H2-M2	histocompatibility 2 M region locus 2 [Source:MGI Symbol;Acc:MGI:95914]	-2.66911	0.0167503
ENSMUSG00000036086	Zranb3	zinc finger RAN-binding domain containing 3 [Source:MGI Symbol;Acc:MGI:1918362]	-2.67891	0.00703991
ENSMUSG00000039474	Wfs1	Wolfram syndrome 1 homolog (human) [Source:MGI Symbol;Acc:MGI:1328355]	-2.68267	0.00694092
ENSMUSG00000022861	Dgkg	diacylglycerol kinase gamma [Source:MGI Symbol;Acc:MGI:105060]	-2.68857	0.036143
ENSMUSG00000031722	Hp	haptoglobin [Source:MGI Symbol;Acc:MGI:96211]	-2.69719	0.0120449
ENSMUSG00000054598	9130230L23Rik	RIKEN cDNA 9130230L23 gene [Source:MGI Symbol;Acc:MGI:3041166]	-2.72369	0.0423054
ENSMUSG00000026576	Atp1b1	ATPase Na+/K+ transporting beta 1 polypeptide [Source:MGI Symbol;Acc:MGI:88108]	-2.72538	0.0294253
ENSMUSG00000024803	Ankrd1	ankyrin repeat domain 1 (cardiac muscle) [Source:MGI Symbol;Acc:MGI:1097717]	-2.73074	0.0244099
ENSMUSG00000058070	Eml1	echinoderm microtubule associated protein like 1 [Source:MGI Symbol;Acc:MGI:1915769]	-2.74293	0.0204003
ENSMUSG00000074570	Cass4	Cas scaffolding protein family member 4 [Source:MGI Symbol;Acc:MGI:2444482]	-2.76475	0.0199741
ENSMUSG00000000489	Pdgfb	platelet derived growth factor B polypeptide [Source:MGI Symbol;Acc:MGI:97528]	-2.7659	0.000375603
ENSMUSG00000000440	Pparg	peroxisome proliferator activated receptor gamma [Source:MGI Symbol;Acc:MGI:97747]	-2.77697	0.0145909
ENSMUSG00000013089	Etv5	ets variant gene 5 [Source:MGI Symbol;Acc:MGI:1096867]	-2.79118	0.00252641
ENSMUSG00000046719	Nxph3	neurexophilin 3 [Source:MGI Symbol;Acc:MGI:1336188]	-2.80427	0.0199958
ENSMUSG00000053398	Phgdh	3-phosphoglycerate dehydrogenase [Source:MGI Symbol;Acc:MGI:1355330]	-2.83909	0.0374998
ENSMUSG00000026475	Rgs16	regulator of G-protein signaling 16 [Source:MGI Symbol;Acc:MGI:108407]	-2.89046	0.0200614
ENSMUSG00000000359	Rem1	rad and gem related GTP binding protein 1 [Source:MGI Symbol;Acc:MGI:1097696]	-2.89525	0.0101307
ENSMUSG00000070369	Itgad	integrin alpha D [Source:MGI Symbol;Acc:MGI:3578624]	-2.9265	0.012308
ENSMUSG00000061578	Ksr2	kinase suppressor of ras 2 [Source:MGI Symbol;Acc:MGI:3610315]	-2.94088	0.0182961
ENSMUSG00000000881	Dlg3	discs large homolog 3 (Drosophila) [Source:MGI Symbol;Acc:MGI:1888986]	-2.94448	0.003471
ENSMUSG00000026628	Atf3	activating transcription factor 3 [Source:MGI Symbol;Acc:MGI:109384]	-2.98672	0.00571993
ENSMUSG00000003418	St8sia6	ST8 alpha-N-acetyl-neuraminide alpha-28-sialyltransferase 6 [Source:MGI Symbol;Acc:MGI:2386797]	-2.99373	0.00039087
ENSMUSG00000031382	Asb11	ankyrin repeat and SOCS box-containing 11 [Source:MGI Symbol;Acc:MGI:1916104]	-3.00318	0.028344
ENSMUSG00000026630	Batf3	basic leucine zipper transcription factor ATF-like 3 [Source:MGI Symbol;Acc:MGI:1925491]	-3.02675	0.0140326
ENSMUSG00000018924	Alox15	arachidonate 15-lipoxygenase [Source:MGI Symbol;Acc:MGI:87997]	-3.04286	0.039903
ENSMUSG00000030147	Clec4b1	C-type lectin domain family 4 member b1 [Source:MGI Symbol;Acc:MGI:1917060]	-3.06095	0.0260914
ENSMUSG00000033581	Igf2bp2	insulin-like growth factor 2 mRNA binding protein 2 [Source:MGI Symbol;Acc:MGI:1890358]	-3.06526	0.0182961
ENSMUSG00000047414	Flrt2	fibronectin leucine rich transmembrane protein 2 [Source:MGI Symbol;Acc:MGI:3603594]	-3.07103	0.00248183
ENSMUSG00000030930	Chst15	carbohydrate (N-acetylgalactosamine 4-sulfate 6-O) sulfotransferase 15 [Source:MGI Symbol;Acc:MGI:1924840]	-3.08557	0.00271351
ENSMUSG00000029108	Pcdh7	protocadherin 7 [Source:MGI Symbol;Acc:MGI:1860487]	-3.10073	0.00409114
ENSMUSG00000027765	P2ry1	purinergic receptor P2Y G-protein coupled 1 [Source:MGI Symbol;Acc:MGI:105049]	-3.12759	0.0023237
ENSMUSG00000057329	Bcl2	B cell leukemia/lymphoma 2 [Source:MGI Symbol;Acc:MGI:88138]	-3.12936	0.0114447
ENSMUSG00000014599	Csf1	colony stimulating factor 1 (macrophage) [Source:MGI Symbol;Acc:MGI:1339753]	-3.16288	0.0142782
ENSMUSG00000004814	Ccl24	chemokine (C-C motif) ligand 24 [Source:MGI Symbol;Acc:MGI:1928953]	-3.19652	0.0263755
ENSMUSG00000037868	Egr2	early growth response 2 [Source:MGI Symbol;Acc:MGI:95296]	-3.21663	0.00156211
ENSMUSG00000019850	Tnfaip3	tumor necrosis factor alpha-induced protein 3 [Source:MGI Symbol;Acc:MGI:1196377]	-3.22276	0.000270969
ENSMUSG00000022272	Myo10	myosin X [Source:MGI Symbol;Acc:MGI:107716]	-3.26297	6.76006e-05
ENSMUSG00000030329	Pianp	PILR alpha associated neural protein [Source:MGI Symbol;Acc:MGI:2441908]	-3.29406	0.0127982
ENSMUSG00000049598	Vsig8	V-set and immunoglobulin domain containing 8 [Source:MGI Symbol;Acc:MGI:3642995]	-3.34436	0.00512383
ENSMUSG00000034612	Chst11	carbohydrate sulfotransferase 11 [Source:MGI Symbol;Acc:MGI:1927166]	-3.39897	6.76006e-05
ENSMUSG00000032220	Myo1e	myosin IE [Source:MGI Symbol;Acc:MGI:106621]	-3.40296	0.000146822
ENSMUSG00000022096	Hr	hairless [Source:MGI Symbol;Acc:MGI:96223]	-3.43739	0.0004399
ENSMUSG00000037999	Arap2	ArfGAP with RhoGAP domain ankyrin repeat and PH domain 2 [Source:MGI Symbol;Acc:MGI:2684416]	-3.43831	0.0123527
ENSMUSG00000023034	Nr4a1	nuclear receptor subfamily 4 group A member 1 [Source:MGI Symbol;Acc:MGI:1352454]	-3.44457	0.0377753
ENSMUSG00000009376	Met	met proto-oncogene [Source:MGI Symbol;Acc:MGI:96969]	-3.46873	0.00211723
ENSMUSG00000076431	Sox4	SRY-box containing gene 4 [Source:MGI Symbol;Acc:MGI:98366]	-3.48023	0.00505267
ENSMUSG00000022901	Cd86	CD86 antigen [Source:MGI Symbol;Acc:MGI:101773]	-3.48698	0.0046408
ENSMUSG00000004633	Chn2	chimerin (chimaerin) 2 [Source:MGI Symbol;Acc:MGI:1917243]	-3.49578	0.0142782
ENSMUSG00000004552	Ctse	cathepsin E [Source:MGI Symbol;Acc:MGI:107361]	-3.53253	0.00842737
ENSMUSG00000027276	Jag1	jagged 1 [Source:MGI Symbol;Acc:MGI:1095416]	-3.54533	0.000333202
ENSMUSG00000028459	Cd72	CD72 antigen [Source:MGI Symbol;Acc:MGI:88345]	-3.5887	0.0132749
ENSMUSG00000047759	Hs3st3a1	heparan sulfate (glucosamine) 3-O-sulfotransferase 3A1 [Source:MGI Symbol;Acc:MGI:1333861]	-3.59424	0.00357458
ENSMUSG00000053063	Clec12a	C-type lectin domain family 12 member a [Source:MGI Symbol;Acc:MGI:3040968]	-3.5972	0.000333202
ENSMUSG00000054342	Kcnn4	potassium intermediate/small conductance calcium-activated channel subfamily N member 4 [Source:MGI Symbol;Acc:MGI:1277957]	-3.70175	0.000126377
ENSMUSG00000020658	Efr3b	EFR3 homolog B (S. cerevisiae) [Source:MGI Symbol;Acc:MGI:2444851]	-3.8921	0.0228525
ENSMUSG00000050578	Mmp13	matrix metallopeptidase 13 [Source:MGI Symbol;Acc:MGI:1340026]	-3.90163	0.0318525
ENSMUSG00000030789	Itgax	integrin alpha X [Source:MGI Symbol;Acc:MGI:96609]	-3.93056	6.50447e-05
ENSMUSG00000021701	Plk2	polo-like kinase 2 [Source:MGI Symbol;Acc:MGI:1099790]	-4.00351	0.0211406
ENSMUSG00000054200	Ffar4	free fatty acid receptor 4 [Source:MGI Symbol;Acc:MGI:2147577]	-4.0866	0.0245807
ENSMUSG00000028031	Dkk2	dickkopf homolog 2 (Xenopus laevis) [Source:MGI Symbol;Acc:MGI:1890663]	-4.12091	0.00450644
ENSMUSG00000048826	Dact2	dapper homolog 2 antagonist of beta-catenin (xenopus) [Source:MGI Symbol;Acc:MGI:1920347]	-4.17775	0.0121521
ENSMUSG00000053318	Slamf8	SLAM family member 8 [Source:MGI Symbol;Acc:MGI:1921998]	-4.29299	0.00189967
ENSMUSG00000031613	Hpgd	hydroxyprostaglandin dehydrogenase 15 (NAD) [Source:MGI Symbol;Acc:MGI:108085]	-4.31174	0.0167805
ENSMUSG00000044162	Tnip3	TNFAIP3 interacting protein 3 [Source:MGI Symbol;Acc:MGI:3041165]	-4.3118	0.00357458
ENSMUSG00000021879	Dnah12	dynein axonemal heavy chain 12 [Source:MGI Symbol;Acc:MGI:107720]	-4.32884	0.0004399
ENSMUSG00000061126	Cyp4f39	cytochrome P450 family 4 subfamily f polypeptide 39 [Source:MGI Symbol;Acc:MGI:2445210]	-4.47926	0.0276715
ENSMUSG00000056313	1810011O10Rik	RIKEN cDNA 1810011O10 gene [Source:MGI Symbol;Acc:MGI:1916318]	-4.64146	0.0122164
ENSMUSG00000000142	Axin2	axin2 [Source:MGI Symbol;Acc:MGI:1270862]	-4.66238	0.0180185
ENSMUSG00000068196	Col8a1	collagen type VIII alpha 1 [Source:MGI Symbol;Acc:MGI:88463]	-4.68499	0.0127827
ENSMUSG00000003617	Cp	ceruloplasmin [Source:MGI Symbol;Acc:MGI:88476]	-4.70152	0.00357069
ENSMUSG00000035686	Thrsp	thyroid hormone responsive [Source:MGI Symbol;Acc:MGI:109126]	-4.7298	0.033334
ENSMUSG00000071311	Gpr31b	G protein-coupled receptor 31 D17Leh66b region [Source:MGI Symbol;Acc:MGI:1354372]	-4.87624	0.0032119
ENSMUSG00000070348	Ccnd1	cyclin D1 [Source:MGI Symbol;Acc:MGI:88313]	-4.92663	0.00147096
ENSMUSG00000036585	Fgf1	fibroblast growth factor 1 [Source:MGI Symbol;Acc:MGI:95515]	-5.04602	0.0167932
ENSMUSG00000041552	Ptchd1	patched domain containing 1 [Source:MGI Symbol;Acc:MGI:2685233]	-5.07983	0.0433813
ENSMUSG00000022123	Scel	sciellin [Source:MGI Symbol;Acc:MGI:1891228]	-5.14956	0.003471
ENSMUSG00000022479	Vdr	vitamin D receptor [Source:MGI Symbol;Acc:MGI:103076]	-5.2175	0.00450644
ENSMUSG00000057337	Chst3	carbohydrate (chondroitin 6/keratan) sulfotransferase 3 [Source:MGI Symbol;Acc:MGI:1858224]	-5.28747	0.0142782
ENSMUSG00000051212	Gpr183	G protein-coupled receptor 183 [Source:MGI Symbol;Acc:MGI:2442034]	-5.36101	0.0023237
ENSMUSG00000015568	Lpl	lipoprotein lipase [Source:MGI Symbol;Acc:MGI:96820]	-5.5901	7.44479e-05
ENSMUSG00000040852	Plekhh2	pleckstrin homology domain containing family H (with MyTH4 domain) member 2 [Source:MGI Symbol;Acc:MGI:2146813]	-5.66617	0.0193025
ENSMUSG00000049723	Mmp12	matrix metallopeptidase 12 [Source:MGI Symbol;Acc:MGI:97005]	-5.71194	2.6622e-05
ENSMUSG00000041695	Kcnj2	potassium inwardly-rectifying channel subfamily J member 2 [Source:MGI Symbol;Acc:MGI:104744]	-6.04024	1.87446e-05
ENSMUSG00000021822	Plau	plasminogen activator urokinase [Source:MGI Symbol;Acc:MGI:97611]	-6.09281	0.000333202
ENSMUSG00000029254	Stap1	signal transducing adaptor family member 1 [Source:MGI Symbol;Acc:MGI:1926193]	-6.84232	0.000126377
ENSMUSG00000004891	Nes	nestin [Source:MGI Symbol;Acc:MGI:101784]	-7.31855	0.0409873
ENSMUSG00000022303	Dcstamp	dentrocyte expressed seven transmembrane protein [Source:MGI Symbol;Acc:MGI:1923016]	-7.46504	0.0057584
ENSMUSG00000024421	Lama3	laminin alpha 3 [Source:MGI Symbol;Acc:MGI:99909]	-7.89764	0.000105956
ENSMUSG00000090958	Lrrc32	leucine rich repeat containing 32 [Source:MGI Symbol;Acc:MGI:93882]	-7.94901	0.0129433
ENSMUSG00000027750	Postn	periostin osteoblast specific factor [Source:MGI Symbol;Acc:MGI:1926321]	-8.09433	0.0120449
ENSMUSG00000033207	Mamdc2	MAM domain containing 2 [Source:MGI Symbol;Acc:MGI:1918988]	-8.5642	0.0132749
ENSMUSG00000060044	Tmem26	transmembrane protein 26 [Source:MGI Symbol;Acc:MGI:2143537]	-11.993	0.00159543

## Sheet: 48hpi
Mouse, uninfected 48 hrs vs infected 48 hpi
ID	Symbol	Description	Fold change	adj.P.Val
ENSMUSG00000094296	Gm21798	predicted gene 21798 [Source:MGI Symbol;Acc:MGI:5433962]	16.4932	0.0109874
ENSMUSG00000032776	Mctp2	multiple C2 domains transmembrane 2 [Source:MGI Symbol;Acc:MGI:2685335]	11.0518	0.00107863
ENSMUSG00000062991	Nrg1	neuregulin 1 [Source:MGI Symbol;Acc:MGI:96083]	10.7977	0.0164114
ENSMUSG00000020826	Nos2	nitric oxide synthase 2 inducible [Source:MGI Symbol;Acc:MGI:97361]	9.04013	0.0244875
ENSMUSG00000047678	Gpr82	G protein-coupled receptor 82 [Source:MGI Symbol;Acc:MGI:2441734]	8.17541	0.00434983
ENSMUSG00000005824	Tnfsf14	tumor necrosis factor (ligand) superfamily member 14 [Source:MGI Symbol;Acc:MGI:1355317]	7.74335	0.0404816
ENSMUSG00000015970	Chdh	choline dehydrogenase [Source:MGI Symbol;Acc:MGI:1860776]	7.36035	7.39607e-05
ENSMUSG00000032271	Nnmt	nicotinamide N-methyltransferase [Source:MGI Symbol;Acc:MGI:1099443]	7.12874	0.000246565
ENSMUSG00000057729	Prtn3	proteinase 3 [Source:MGI Symbol;Acc:MGI:893580]	5.70327	0.00110761
ENSMUSG00000020125	Elane	elastase neutrophil expressed [Source:MGI Symbol;Acc:MGI:2679229]	5.14833	0.00403806
ENSMUSG00000026866	Kynu	kynureninase (L-kynurenine hydrolase) [Source:MGI Symbol;Acc:MGI:1918039]	5.13768	0.00137522
ENSMUSG00000092572	Serpinb10	serine (or cysteine) peptidase inhibitor clade B (ovalbumin) member 10 [Source:MGI Symbol;Acc:MGI:2138648]	5.03854	0.00714327
ENSMUSG00000071068	Treml2	triggering receptor expressed on myeloid cells-like 2 [Source:MGI Symbol;Acc:MGI:2147038]	4.99323	0.0172248
ENSMUSG00000000794	Kcnn3	potassium intermediate/small conductance calcium-activated channel subfamily N member 3 [Source:MGI Symbol;Acc:MGI:2153183]	4.91407	0.000668218
ENSMUSG00000028555	Ttc39a	tetratricopeptide repeat domain 39A [Source:MGI Symbol;Acc:MGI:2444350]	4.85005	0.00347288
ENSMUSG00000050914	Ankrd37	ankyrin repeat domain 37 [Source:MGI Symbol;Acc:MGI:3603344]	4.70414	0.000600942
ENSMUSG00000042284	Itga1	integrin alpha 1 [Source:MGI Symbol;Acc:MGI:96599]	4.69786	0.00210255
ENSMUSG00000005800	Mmp8	matrix metallopeptidase 8 [Source:MGI Symbol;Acc:MGI:1202395]	4.64321	0.00102673
ENSMUSG00000042784	Muc1	mucin 1 transmembrane [Source:MGI Symbol;Acc:MGI:97231]	4.57212	0.000995748
ENSMUSG00000091575	2010016I18Rik	RIKEN cDNA 2010016I18 gene [Source:MGI Symbol;Acc:MGI:1916456]	4.13216	0.00543554
ENSMUSG00000095788	Sirpb1a	signal-regulatory protein beta 1A [Source:MGI Symbol;Acc:MGI:2444824]	4.11592	0.00027211
ENSMUSG00000062345	Serpinb2	serine (or cysteine) peptidase inhibitor clade B member 2 [Source:MGI Symbol;Acc:MGI:97609]	4.09225	0.000900455
ENSMUSG00000078783	Gm9733	predicted gene 9733 [Source:MGI Symbol;Acc:MGI:3780136]	4.08968	0.0206474
ENSMUSG00000044337	Ackr3	atypical chemokine receptor 3 [Source:MGI Symbol;Acc:MGI:109562]	3.93977	0.00179275
ENSMUSG00000039109	F13a1	coagulation factor XIII A1 subunit [Source:MGI Symbol;Acc:MGI:1921395]	3.85986	7.39607e-05
ENSMUSG00000035678	Tnfsf9	tumor necrosis factor (ligand) superfamily member 9 [Source:MGI Symbol;Acc:MGI:1101058]	3.84192	0.011302
ENSMUSG00000061068	Mcpt4	mast cell protease 4 [Source:MGI Symbol;Acc:MGI:96940]	3.83728	0.00166854
ENSMUSG00000035105	Egln3	EGL nine homolog 3 (C. elegans) [Source:MGI Symbol;Acc:MGI:1932288]	3.83093	0.00270595
ENSMUSG00000074677	Sirpb1c	signal-regulatory protein beta 1C [Source:MGI Symbol;Acc:MGI:3807521]	3.71742	0.00036
ENSMUSG00000095028	Sirpb1b	signal-regulatory protein beta 1B [Source:MGI Symbol;Acc:MGI:3779828]	3.63007	0.000211527
ENSMUSG00000074203	G430095P16Rik	RIKEN cDNA G430095P16 gene [Source:MGI Symbol;Acc:MGI:3588227]	3.59283	0.048991
ENSMUSG00000037095	Lrg1	leucine-rich alpha-2-glycoprotein 1 [Source:MGI Symbol;Acc:MGI:1924155]	3.56021	0.00307606
ENSMUSG00000016024	Lbp	lipopolysaccharide binding protein [Source:MGI Symbol;Acc:MGI:1098776]	3.5406	0.000567709
ENSMUSG00000029314	Agpat9	1-acylglycerol-3-phosphate O-acyltransferase 9 [Source:MGI Symbol;Acc:MGI:3603816]	3.51055	0.00113647
ENSMUSG00000053113	Socs3	suppressor of cytokine signaling 3 [Source:MGI Symbol;Acc:MGI:1201791]	3.48859	0.016344
ENSMUSG00000030427	Lilra6	leukocyte immunoglobulin-like receptor subfamily A (with TM domain) member 6 [Source:MGI Symbol;Acc:MGI:1195969]	3.46789	0.000744516
ENSMUSG00000074029	Gm10608	predicted gene 10608 [Source:MGI Symbol;Acc:MGI:3642009]	3.44895	0.0403647
ENSMUSG00000074213	Gm10642	predicted gene 10642 [Source:MGI Symbol;Acc:MGI:3704338]	3.24153	0.00915329
ENSMUSG00000037709	Fam13a	family with sequence similarity 13 member A [Source:MGI Symbol;Acc:MGI:1889842]	3.2314	0.000128658
ENSMUSG00000040165	Cd209c	CD209c antigen [Source:MGI Symbol;Acc:MGI:2157945]	3.21929	0.0336826
ENSMUSG00000022132	Cldn10	claudin 10 [Source:MGI Symbol;Acc:MGI:1913101]	3.20357	0.00328946
ENSMUSG00000027315	Spint1	serine protease inhibitor Kunitz type 1 [Source:MGI Symbol;Acc:MGI:1338033]	3.19992	0.00349621
ENSMUSG00000078780	Gm5150	predicted gene 5150 [Source:MGI Symbol;Acc:MGI:3779469]	3.17825	0.00174857
ENSMUSG00000079414	Gm11110	predicted gene 11110 [Source:MGI Symbol;Acc:MGI:3779362]	3.14774	0.00974629
ENSMUSG00000070323	Mmp27	matrix metallopeptidase 27 [Source:MGI Symbol;Acc:MGI:3039232]	3.0887	0.00247307
ENSMUSG00000031377	Bmx	BMX non-receptor tyrosine kinase [Source:MGI Symbol;Acc:MGI:1101778]	3.08207	0.0162115
ENSMUSG00000021097	Clmn	calmin [Source:MGI Symbol;Acc:MGI:2136957]	3.05845	0.000600942
ENSMUSG00000038527	C1rl	complement component 1 r subcomponent-like [Source:MGI Symbol;Acc:MGI:2660692]	3.03797	0.0417461
ENSMUSG00000000126	Wnt9a	wingless-type MMTV integration site 9A [Source:MGI Symbol;Acc:MGI:2446084]	3.03245	0.00141631
ENSMUSG00000031444	F10	coagulation factor X [Source:MGI Symbol;Acc:MGI:103107]	3.03146	0.000198775
ENSMUSG00000025491	Ifitm1	interferon induced transmembrane protein 1 [Source:MGI Symbol;Acc:MGI:1915963]	3.02937	0.0162115
ENSMUSG00000037913	Tmem156	transmembrane protein 156 [Source:MGI Symbol;Acc:MGI:2685292]	3.02397	0.000995748
ENSMUSG00000092243	Gm7030	predicted gene 7030 [Source:MGI Symbol;Acc:MGI:3647514]	3.01014	0.0456906
ENSMUSG00000050390	C77080	expressed sequence C77080 [Source:MGI Symbol;Acc:MGI:2140651]	2.90999	0.0124025
ENSMUSG00000059108	Ifitm6	interferon induced transmembrane protein 6 [Source:MGI Symbol;Acc:MGI:2686976]	2.90425	0.0356362
ENSMUSG00000024730	Ms4a8a	membrane-spanning 4-domains subfamily A member 8A [Source:MGI Symbol;Acc:MGI:1927657]	2.88101	0.00126009
ENSMUSG00000024186	Rgs11	regulator of G-protein signaling 11 [Source:MGI Symbol;Acc:MGI:1354739]	2.87351	0.00184068
ENSMUSG00000049404	Rarres1	retinoic acid receptor responder (tazarotene induced) 1 [Source:MGI Symbol;Acc:MGI:1924461]	2.85558	0.0321444
ENSMUSG00000022218	Tgm1	transglutaminase 1 K polypeptide [Source:MGI Symbol;Acc:MGI:98730]	2.83565	0.0253792
ENSMUSG00000038248	Sobp	sine oculis-binding protein homolog (Drosophila) [Source:MGI Symbol;Acc:MGI:1924427]	2.81525	0.0120277
ENSMUSG00000036377	C530008M17Rik	RIKEN cDNA C530008M17 gene [Source:MGI Symbol;Acc:MGI:2444817]	2.81481	0.00579743
ENSMUSG00000013483	Card14	caspase recruitment domain family member 14 [Source:MGI Symbol;Acc:MGI:2386258]	2.80312	0.00633659
ENSMUSG00000025150	Cbr2	carbonyl reductase 2 [Source:MGI Symbol;Acc:MGI:107200]	2.7956	0.0279528
ENSMUSG00000021360	Gcnt2	glucosaminyl (N-acetyl) transferase 2 I-branching enzyme [Source:MGI Symbol;Acc:MGI:1100870]	2.79423	0.0357567
ENSMUSG00000002578	Ikzf4	IKAROS family zinc finger 4 [Source:MGI Symbol;Acc:MGI:1343139]	2.78541	0.0224287
ENSMUSG00000071335	G630090E17Rik	RIKEN cDNA G630090E17 gene [Source:MGI Symbol;Acc:MGI:3773841]	2.75595	0.00239677
ENSMUSG00000075602	Ly6a	lymphocyte antigen 6 complex locus A [Source:MGI Symbol;Acc:MGI:107527]	2.73915	0.027639
ENSMUSG00000078566	Bnip3	BCL2/adenovirus E1B interacting protein 3 [Source:MGI Symbol;Acc:MGI:109326]	2.73792	0.000486236
ENSMUSG00000031762	Mt2	metallothionein 2 [Source:MGI Symbol;Acc:MGI:97172]	2.73181	0.00400084
ENSMUSG00000059089	Fcgr4	Fc receptor IgG low affinity IV [Source:MGI Symbol;Acc:MGI:2179523]	2.73038	0.0100846
ENSMUSG00000000869	Il4	interleukin 4 [Source:MGI Symbol;Acc:MGI:96556]	2.7138	0.000934511
ENSMUSG00000052212	Cd177	CD177 antigen [Source:MGI Symbol;Acc:MGI:1916141]	2.67955	0.0056494
ENSMUSG00000017390	Aldoc	aldolase C fructose-bisphosphate [Source:MGI Symbol;Acc:MGI:101863]	2.67834	0.00122432
ENSMUSG00000034829	Nxnl1	nucleoredoxin-like 1 [Source:MGI Symbol;Acc:MGI:1924446]	2.65546	0.0309052
ENSMUSG00000036304	Zdhhc23	zinc finger DHHC domain containing 23 [Source:MGI Symbol;Acc:MGI:2685625]	2.64929	0.036058
ENSMUSG00000032528	Vipr1	vasoactive intestinal peptide receptor 1 [Source:MGI Symbol;Acc:MGI:109272]	2.64629	0.0271561
ENSMUSG00000040046	Tph1	tryptophan hydroxylase 1 [Source:MGI Symbol;Acc:MGI:98796]	2.63418	0.004051
ENSMUSG00000013974	1810033B17Rik	RIKEN cDNA 1810033B17 gene [Source:MGI Symbol;Acc:MGI:1916439]	2.62501	0.0262341
ENSMUSG00000047798	Cd300lf	CD300 antigen like family member F [Source:MGI Symbol;Acc:MGI:2442359]	2.61741	0.00585871
ENSMUSG00000074342	I830077J02Rik	RIKEN cDNA I830077J02 gene [Source:MGI Symbol;Acc:MGI:3588284]	2.56643	0.00086235
ENSMUSG00000032246	Calml4	calmodulin-like 4 [Source:MGI Symbol;Acc:MGI:1922850]	2.521	0.00233678
ENSMUSG00000055430	Nap1l5	nucleosome assembly protein 1-like 5 [Source:MGI Symbol;Acc:MGI:1923555]	2.5122	0.00941946
ENSMUSG00000079652	Fam71f2	family with sequence similarity 71 member F2 [Source:MGI Symbol;Acc:MGI:2141439]	2.50247	0.0481973
ENSMUSG00000000562	Adora3	adenosine A3 receptor [Source:MGI Symbol;Acc:MGI:104847]	2.49513	0.00434983
ENSMUSG00000015968	Cacna1d	calcium channel voltage-dependent L type alpha 1D subunit [Source:MGI Symbol;Acc:MGI:88293]	2.48151	0.0207122
ENSMUSG00000029082	Bst1	bone marrow stromal cell antigen 1 [Source:MGI Symbol;Acc:MGI:105370]	2.48143	0.00181466
ENSMUSG00000018395	Kif3a	kinesin family member 3A [Source:MGI Symbol;Acc:MGI:107689]	2.4725	0.000128658
ENSMUSG00000043085	Tmem82	transmembrane protein 82 [Source:MGI Symbol;Acc:MGI:2384869]	2.47018	0.0183481
ENSMUSG00000090173	Fbxw10	F-box and WD-40 domain protein 10 [Source:MGI Symbol;Acc:MGI:3052463]	2.45084	0.00243579
ENSMUSG00000042010	Acacb	acetyl-Coenzyme A carboxylase beta [Source:MGI Symbol;Acc:MGI:2140940]	2.43181	0.0193209
ENSMUSG00000025161	Slc16a3	solute carrier family 16 (monocarboxylic acid transporters) member 3 [Source:MGI Symbol;Acc:MGI:1933438]	2.42979	0.0015024
ENSMUSG00000052302	Tbc1d30	TBC1 domain family member 30 [Source:MGI Symbol;Acc:MGI:1921944]	2.41148	0.00152072
ENSMUSG00000057176	Gm166	predicted gene 166 [Source:MGI Symbol;Acc:MGI:2685012]	2.40892	0.0228896
ENSMUSG00000031805	Jak3	Janus kinase 3 [Source:MGI Symbol;Acc:MGI:99928]	2.39821	0.001127
ENSMUSG00000091742	Gm5093	predicted gene 5093 [Source:MGI Symbol;Acc:MGI:3644404]	2.36114	0.0307671
ENSMUSG00000016496	Cd274	CD274 antigen [Source:MGI Symbol;Acc:MGI:1926446]	2.35838	0.00262479
ENSMUSG00000001227	Sema6b	sema domain transmembrane domain (TM) and cytoplasmic domain (semaphorin) 6B [Source:MGI Symbol;Acc:MGI:1202889]	2.35406	0.000995748
ENSMUSG00000044816	D630023F18Rik	RIKEN cDNA D630023F18 gene [Source:MGI Symbol;Acc:MGI:2138198]	2.34207	0.00362063
ENSMUSG00000074419	Gm15448	predicted gene 15448 [Source:MGI Symbol;Acc:MGI:3705216]	2.34162	0.00601844
ENSMUSG00000048583	Igf2	insulin-like growth factor 2 [Source:MGI Symbol;Acc:MGI:96434]	2.33834	0.033875
ENSMUSG00000029321	Slc10a6	solute carrier family 10 (sodium/bile acid cotransporter family) member 6 [Source:MGI Symbol;Acc:MGI:1923000]	2.33697	0.00485311
ENSMUSG00000044986	Tst	thiosulfate sulfurtransferase mitochondrial [Source:MGI Symbol;Acc:MGI:98852]	2.33545	0.0124117
ENSMUSG00000030134	Rasgef1a	RasGEF domain family member 1A [Source:MGI Symbol;Acc:MGI:1917977]	2.33517	0.00944715
ENSMUSG00000035835	BC005764	cDNA sequence BC005764 [Source:MGI Symbol;Acc:MGI:2388640]	2.26469	0.00400084
ENSMUSG00000021259	Cyp46a1	cytochrome P450 family 46 subfamily a polypeptide 1 [Source:MGI Symbol;Acc:MGI:1341877]	2.26357	0.0195747
ENSMUSG00000051650	B3gnt2	UDP-GlcNAc:betaGal beta-13-N-acetylglucosaminyltransferase 2 [Source:MGI Symbol;Acc:MGI:1889505]	2.26099	0.0209431
ENSMUSG00000025175	Fn3k	fructosamine 3 kinase [Source:MGI Symbol;Acc:MGI:1926834]	2.25305	0.0177797
ENSMUSG00000062591	Tubb4a	tubulin beta 4A class IVA [Source:MGI Symbol;Acc:MGI:107848]	2.24832	0.0396204
ENSMUSG00000078763	Slfn1	schlafen 1 [Source:MGI Symbol;Acc:MGI:1313259]	2.24727	0.0387234
ENSMUSG00000068697	Myoz1	myozenin 1 [Source:MGI Symbol;Acc:MGI:1929471]	2.24031	0.0122338
ENSMUSG00000079507	H2-Q1	histocompatibility 2 Q region locus 1 [Source:MGI Symbol;Acc:MGI:95928]	2.22979	0.0379278
ENSMUSG00000032489	Kif9	kinesin family member 9 [Source:MGI Symbol;Acc:MGI:1098237]	2.22303	0.0183481
ENSMUSG00000068877	Selenbp2	selenium binding protein 2 [Source:MGI Symbol;Acc:MGI:104859]	2.22087	0.0473591
ENSMUSG00000095677	Dynlt1f	dynein light chain Tctex-type 1F [Source:MGI Symbol;Acc:MGI:3780996]	2.21694	0.0483472
ENSMUSG00000035773	Kiss1r	KISS1 receptor [Source:MGI Symbol;Acc:MGI:2148793]	2.21596	0.0158815
ENSMUSG00000042485	Mustn1	musculoskeletal embryonic nuclear protein 1 [Source:MGI Symbol;Acc:MGI:1913425]	2.20772	0.0142986
ENSMUSG00000056458	Stk30	serine/threonine kinase 30 [Source:MGI Symbol;Acc:MGI:1336881]	2.20357	0.0124512
ENSMUSG00000054588	Gbp10	guanylate-binding protein 10 [Source:MGI Symbol;Acc:MGI:4359647]	2.19462	0.0305816
ENSMUSG00000070691	Runx3	runt related transcription factor 3 [Source:MGI Symbol;Acc:MGI:102672]	2.17718	0.000101764
ENSMUSG00000020475	Pgam2	phosphoglycerate mutase 2 [Source:MGI Symbol;Acc:MGI:1933118]	2.1733	0.0105379
ENSMUSG00000046794	Ppp1r3b	protein phosphatase 1 regulatory (inhibitor) subunit 3B [Source:MGI Symbol;Acc:MGI:2177268]	2.16324	0.00036
ENSMUSG00000046312	AI464131	expressed sequence AI464131 [Source:MGI Symbol;Acc:MGI:2140300]	2.15577	0.0274314
ENSMUSG00000049999	Ppp1r3d	protein phosphatase 1 regulatory subunit 3D [Source:MGI Symbol;Acc:MGI:1917664]	2.15574	0.0195132
ENSMUSG00000020682	Mmp28	matrix metallopeptidase 28 (epilysin) [Source:MGI Symbol;Acc:MGI:2153062]	2.15469	0.0240421
ENSMUSG00000042826	Fgf11	fibroblast growth factor 11 [Source:MGI Symbol;Acc:MGI:109167]	2.15202	0.0220308
ENSMUSG00000058624	Gda	guanine deaminase [Source:MGI Symbol;Acc:MGI:95678]	2.14856	0.0366306
ENSMUSG00000043421	Hilpda	hypoxia inducible lipid droplet associated [Source:MGI Symbol;Acc:MGI:1916823]	2.14068	0.0483689
ENSMUSG00000072949	Acot1	acyl-CoA thioesterase 1 [Source:MGI Symbol;Acc:MGI:1349396]	2.11134	0.0183481
ENSMUSG00000031480	Thsd1	thrombospondin type I domain 1 [Source:MGI Symbol;Acc:MGI:1929096]	2.10944	0.033015
ENSMUSG00000041954	Tnfrsf18	tumor necrosis factor receptor superfamily member 18 [Source:MGI Symbol;Acc:MGI:894675]	2.10422	0.0313319
ENSMUSG00000003273	Car11	carbonic anhydrase 11 [Source:MGI Symbol;Acc:MGI:1336193]	2.10293	0.0302623
ENSMUSG00000034226	Rhov	ras homolog gene family member V [Source:MGI Symbol;Acc:MGI:2444227]	2.09764	0.00558651
ENSMUSG00000055675	Kbtbd11	kelch repeat and BTB (POZ) domain containing 11 [Source:MGI Symbol;Acc:MGI:1922151]	2.08332	0.0101762
ENSMUSG00000039981	Zc3h12d	zinc finger CCCH type containing 12D [Source:MGI Symbol;Acc:MGI:3045313]	2.08089	0.00763946
ENSMUSG00000010051	Hyal1	hyaluronoglucosaminidase 1 [Source:MGI Symbol;Acc:MGI:96298]	2.07493	0.00499142
ENSMUSG00000038721	Hoxb7	homeobox B7 [Source:MGI Symbol;Acc:MGI:96188]	2.07393	0.0186007
ENSMUSG00000032507	Fbxl2	F-box and leucine-rich repeat protein 2 [Source:MGI Symbol;Acc:MGI:1919429]	2.06967	0.00808426
ENSMUSG00000039209	Rpl39l	ribosomal protein L39-like [Source:MGI Symbol;Acc:MGI:1915422]	2.04844	0.0201876
ENSMUSG00000053004	Hrh1	histamine receptor H1 [Source:MGI Symbol;Acc:MGI:107619]	2.04437	0.0143032
ENSMUSG00000017639	Rab11fip4	RAB11 family interacting protein 4 (class II) [Source:MGI Symbol;Acc:MGI:2442920]	2.04099	0.0274898
ENSMUSG00000021573	Tppp	tubulin polymerization promoting protein [Source:MGI Symbol;Acc:MGI:1920198]	2.03365	0.00536243
ENSMUSG00000026471	Mr1	major histocompatibility complex class I-related [Source:MGI Symbol;Acc:MGI:1195463]	2.02014	0.00191367
ENSMUSG00000048240	Gng7	guanine nucleotide binding protein (G protein) gamma 7 [Source:MGI Symbol;Acc:MGI:95787]	2.01769	0.00384411
ENSMUSG00000074519	Etohi1	ethanol induced 1 [Source:MGI Symbol;Acc:MGI:1261426]	2.0169	0.021145
ENSMUSG00000055493	Epm2a	epilepsy progressive myoclonic epilepsy type 2 gene alpha [Source:MGI Symbol;Acc:MGI:1341085]	2.01539	0.000668218
ENSMUSG00000057315	Arhgap24	Rho GTPase activating protein 24 [Source:MGI Symbol;Acc:MGI:1922647]	1.99187	0.000311236
ENSMUSG00000015850	Adamtsl4	ADAMTS-like 4 [Source:MGI Symbol;Acc:MGI:2389008]	1.98973	0.00574754
ENSMUSG00000074218	Cox7a1	cytochrome c oxidase subunit VIIa 1 [Source:MGI Symbol;Acc:MGI:1316714]	1.98741	0.0174278
ENSMUSG00000091119	Ccdc152	coiled-coil domain containing 152 [Source:MGI Symbol;Acc:MGI:3641617]	1.98141	0.0197997
ENSMUSG00000056749	Nfil3	nuclear factor interleukin 3 regulated [Source:MGI Symbol;Acc:MGI:109495]	1.97278	0.00148032
ENSMUSG00000070873	Lilra5	leukocyte immunoglobulin-like receptor subfamily A (with TM domain) member 5 [Source:MGI Symbol;Acc:MGI:3647196]	1.97261	0.0168893
ENSMUSG00000036362	P2ry13	purinergic receptor P2Y G-protein coupled 13 [Source:MGI Symbol;Acc:MGI:1921441]	1.97098	0.0356723
ENSMUSG00000061013	Mkx	mohawk homeobox [Source:MGI Symbol;Acc:MGI:2687286]	1.97059	0.0420937
ENSMUSG00000054676	1600014C10Rik	RIKEN cDNA 1600014C10 gene [Source:MGI Symbol;Acc:MGI:1919494]	1.96821	0.00400084
ENSMUSG00000039753	Fbxl5	F-box and leucine-rich repeat protein 5 [Source:MGI Symbol;Acc:MGI:2152883]	1.96601	0.000600942
ENSMUSG00000024371	C2	complement component 2 (within H-2S) [Source:MGI Symbol;Acc:MGI:88226]	1.9651	0.0313319
ENSMUSG00000029163	Emilin1	elastin microfibril interfacer 1 [Source:MGI Symbol;Acc:MGI:1926189]	1.961	0.00336319
ENSMUSG00000051652	Lrrc3	leucine rich repeat containing 3 [Source:MGI Symbol;Acc:MGI:2447899]	1.95935	0.0434397
ENSMUSG00000075010	AW112010	expressed sequence AW112010 [Source:MGI Symbol;Acc:MGI:2147706]	1.95502	0.0149126
ENSMUSG00000028972	Car6	carbonic anhydrase 6 [Source:MGI Symbol;Acc:MGI:1333786]	1.94005	0.0124152
ENSMUSG00000032584	Mst1r	macrophage stimulating 1 receptor (c-met-related tyrosine kinase) [Source:MGI Symbol;Acc:MGI:99614]	1.93888	0.00756093
ENSMUSG00000018476	Kdm6b	KDM1 lysine (K)-specific demethylase 6B [Source:MGI Symbol;Acc:MGI:2448492]	1.93744	0.0476462
ENSMUSG00000041679	Lrrc29	leucine rich repeat containing 29 [Source:MGI Symbol;Acc:MGI:2443262]	1.93398	0.0101514
ENSMUSG00000033249	Hsf4	heat shock transcription factor 4 [Source:MGI Symbol;Acc:MGI:1347058]	1.92636	0.00705581
ENSMUSG00000045362	Tnfrsf26	tumor necrosis factor receptor superfamily member 26 [Source:MGI Symbol;Acc:MGI:2651928]	1.92568	0.00228485
ENSMUSG00000056054	S100a8	S100 calcium binding protein A8 (calgranulin A) [Source:MGI Symbol;Acc:MGI:88244]	1.92515	0.0187264
ENSMUSG00000021575	Ahrr	aryl-hydrocarbon receptor repressor [Source:MGI Symbol;Acc:MGI:1333776]	1.91449	0.0101514
ENSMUSG00000006241	Ccdc159	coiled-coil domain containing 159 [Source:MGI Symbol;Acc:MGI:1914369]	1.9102	0.0281271
ENSMUSG00000044092	C130050O18Rik	RIKEN cDNA C130050O18 gene [Source:MGI Symbol;Acc:MGI:2442694]	1.91008	0.040177
ENSMUSG00000002992	Apoc2	apolipoprotein C-II [Source:MGI Symbol;Acc:MGI:88054]	1.89967	0.0422665
ENSMUSG00000015314	Slamf6	SLAM family member 6 [Source:MGI Symbol;Acc:MGI:1353620]	1.8978	0.0250339
ENSMUSG00000068874	Selenbp1	selenium binding protein 1 [Source:MGI Symbol;Acc:MGI:96825]	1.89555	0.00971531
ENSMUSG00000023473	Celsr3	cadherin EGF LAG seven-pass G-type receptor 3 (flamingo homolog Drosophila) [Source:MGI Symbol;Acc:MGI:1858236]	1.8948	0.000875877
ENSMUSG00000070594	Gm4788	predicted gene 4788 [Source:MGI Symbol;Acc:MGI:3646434]	1.89202	0.0165385
ENSMUSG00000031596	Slc7a2	solute carrier family 7 (cationic amino acid transporter y+ system) member 2 [Source:MGI Symbol;Acc:MGI:99828]	1.88815	0.0478619
ENSMUSG00000055172	C1ra	complement component 1 r subcomponent A [Source:MGI Symbol;Acc:MGI:1355313]	1.88694	0.048991
ENSMUSG00000027514	Zbp1	Z-DNA binding protein 1 [Source:MGI Symbol;Acc:MGI:1927449]	1.88337	0.00404447
ENSMUSG00000057191	AB124611	cDNA sequence AB124611 [Source:MGI Symbol;Acc:MGI:3043001]	1.8812	0.00124772
ENSMUSG00000074417	Gm14548	predicted gene 14548 [Source:MGI Symbol;Acc:MGI:3709645]	1.88057	0.0322036
ENSMUSG00000032261	Sh3bgrl2	SH3 domain binding glutamic acid-rich protein like 2 [Source:MGI Symbol;Acc:MGI:1915350]	1.87642	0.000934511
ENSMUSG00000050957	Insl6	insulin-like 6 [Source:MGI Symbol;Acc:MGI:1351595]	1.87357	0.0206474
ENSMUSG00000020277	Pfkl	phosphofructokinase liver B-type [Source:MGI Symbol;Acc:MGI:97547]	1.87141	0.0141809
ENSMUSG00000022562	Oplah	5-oxoprolinase (ATP-hydrolysing) [Source:MGI Symbol;Acc:MGI:1922725]	1.87046	0.00872314
ENSMUSG00000074794	Arrdc3	arrestin domain containing 3 [Source:MGI Symbol;Acc:MGI:2145242]	1.86815	0.0174336
ENSMUSG00000059742	Kcnh7	potassium voltage-gated channel subfamily H (eag-related) member 7 [Source:MGI Symbol;Acc:MGI:2159566]	1.86478	0.0321163
ENSMUSG00000027329	Spef1	sperm flagellar 1 [Source:MGI Symbol;Acc:MGI:3513546]	1.86306	0.0017207
ENSMUSG00000014846	Tppp3	tubulin polymerization-promoting protein family member 3 [Source:MGI Symbol;Acc:MGI:1915221]	1.85826	0.0420821
ENSMUSG00000031803	B3gnt3	UDP-GlcNAc:betaGal beta-13-N-acetylglucosaminyltransferase 3 [Source:MGI Symbol;Acc:MGI:2152535]	1.85515	0.000995748
ENSMUSG00000051177	Plcb1	phospholipase C beta 1 [Source:MGI Symbol;Acc:MGI:97613]	1.85204	0.0239184
ENSMUSG00000022574	Naprt1	nicotinate phosphoribosyltransferase domain containing 1 [Source:MGI Symbol;Acc:MGI:2442664]	1.83724	0.00506179
ENSMUSG00000037818	3110057O12Rik	RIKEN cDNA 3110057O12 gene [Source:MGI Symbol;Acc:MGI:1915468]	1.82399	0.00298392
ENSMUSG00000072244	Trim6	tripartite motif-containing 6 [Source:MGI Symbol;Acc:MGI:2137352]	1.82152	0.0381132
ENSMUSG00000071711	Mpst	mercaptopyruvate sulfurtransferase [Source:MGI Symbol;Acc:MGI:2179733]	1.81909	0.00349452
ENSMUSG00000028108	Ecm1	extracellular matrix protein 1 [Source:MGI Symbol;Acc:MGI:103060]	1.80727	0.00567606
ENSMUSG00000034917	Tjp3	tight junction protein 3 [Source:MGI Symbol;Acc:MGI:1351650]	1.80533	0.0354531
ENSMUSG00000026773	Pfkfb3	6-phosphofructo-2-kinase/fructose-26-biphosphatase 3 [Source:MGI Symbol;Acc:MGI:2181202]	1.80492	0.00374937
ENSMUSG00000017167	Cntnap1	contactin associated protein-like 1 [Source:MGI Symbol;Acc:MGI:1858201]	1.8039	0.00714327
ENSMUSG00000042607	Asb4	ankyrin repeat and SOCS box-containing 4 [Source:MGI Symbol;Acc:MGI:1929751]	1.8014	0.033015
ENSMUSG00000041625	Ggact	gamma-glutamylamine cyclotransferase [Source:MGI Symbol;Acc:MGI:2385008]	1.80055	0.0251784
ENSMUSG00000035273	Hpse	heparanase [Source:MGI Symbol;Acc:MGI:1343124]	1.79934	0.0116367
ENSMUSG00000060429	Sntb1	syntrophin basic 1 [Source:MGI Symbol;Acc:MGI:101781]	1.79448	0.0242719
ENSMUSG00000030545	Pex11a	peroxisomal biogenesis factor 11 alpha [Source:MGI Symbol;Acc:MGI:1338788]	1.79248	0.00423276
ENSMUSG00000029864	Gstk1	glutathione S-transferase kappa 1 [Source:MGI Symbol;Acc:MGI:1923513]	1.79227	0.0162527
ENSMUSG00000004187	Kifc2	kinesin family member C2 [Source:MGI Symbol;Acc:MGI:109187]	1.78474	0.0101514
ENSMUSG00000075705	Msrb1	methionine sulfoxide reductase B1 [Source:MGI Symbol;Acc:MGI:1351642]	1.78461	0.00347288
ENSMUSG00000061393	Acvr2b	activin receptor IIB [Source:MGI Symbol;Acc:MGI:87912]	1.78284	0.0120772
ENSMUSG00000089951	Gm14435	predicted gene 14435 [Source:MGI Symbol;Acc:MGI:3702420]	1.7771	0.0467107
ENSMUSG00000030157	Clec2d	C-type lectin domain family 2 member d [Source:MGI Symbol;Acc:MGI:2135589]	1.77539	0.0104317
ENSMUSG00000069814	E130309D14Rik	RIKEN cDNA E130309D14 gene [Source:MGI Symbol;Acc:MGI:3588240]	1.77408	0.0451624
ENSMUSG00000038594	Cep85l	centrosomal protein 85-like [Source:MGI Symbol;Acc:MGI:3642684]	1.7735	0.0238092
ENSMUSG00000018334	Ksr1	kinase suppressor of ras 1 [Source:MGI Symbol;Acc:MGI:105051]	1.77218	0.00149547
ENSMUSG00000031712	Il15	interleukin 15 [Source:MGI Symbol;Acc:MGI:103014]	1.7718	0.00536243
ENSMUSG00000070891	Gm12689	predicted gene 12689 [Source:MGI Symbol;Acc:MGI:3650433]	1.77164	0.0449713
ENSMUSG00000047227	Gm527	predicted gene 527 [Source:MGI Symbol;Acc:MGI:2685373]	1.77082	0.0408491
ENSMUSG00000020614	Fam20a	family with sequence similarity 20 member A [Source:MGI Symbol;Acc:MGI:2388266]	1.76795	0.00342799
ENSMUSG00000000056	Narf	nuclear prelamin A recognition factor [Source:MGI Symbol;Acc:MGI:1914858]	1.76528	0.00710736
ENSMUSG00000096145	Vkorc1	vitamin K epoxide reductase complex subunit 1 [Source:MGI Symbol;Acc:MGI:106442]	1.75984	0.0242171
ENSMUSG00000030731	Syt3	synaptotagmin III [Source:MGI Symbol;Acc:MGI:99665]	1.75647	0.0144526
ENSMUSG00000050967	Creg2	cellular repressor of E1A-stimulated genes 2 [Source:MGI Symbol;Acc:MGI:1928333]	1.75639	0.00685003
ENSMUSG00000048445	Ccdc57	coiled-coil domain containing 57 [Source:MGI Symbol;Acc:MGI:1918526]	1.75472	0.014838
ENSMUSG00000039166	Akap7	A kinase (PRKA) anchor protein 7 [Source:MGI Symbol;Acc:MGI:1859150]	1.7542	0.0145517
ENSMUSG00000019806	Aig1	androgen-induced 1 [Source:MGI Symbol;Acc:MGI:1913503]	1.7471	0.00579743
ENSMUSG00000037185	Krt80	keratin 80 [Source:MGI Symbol;Acc:MGI:1921377]	1.74708	0.0019821
ENSMUSG00000022594	Lynx1	Ly6/neurotoxin 1 [Source:MGI Symbol;Acc:MGI:1345180]	1.74511	0.0296547
ENSMUSG00000027346	Gpcpd1	glycerophosphocholine phosphodiesterase GDE1 homolog (S. cerevisiae) [Source:MGI Symbol;Acc:MGI:104898]	1.74262	0.003766
ENSMUSG00000079362	Gbp6	guanylate binding protein 6 [Source:MGI Symbol;Acc:MGI:2140937]	1.73735	0.01524
ENSMUSG00000041779	Tram2	translocating chain-associating membrane protein 2 [Source:MGI Symbol;Acc:MGI:1924817]	1.73731	0.000158157
ENSMUSG00000006494	Pdk1	pyruvate dehydrogenase kinase isoenzyme 1 [Source:MGI Symbol;Acc:MGI:1926119]	1.7304	0.0395724
ENSMUSG00000073418	C4b	complement component 4B (Chido blood group) [Source:MGI Symbol;Acc:MGI:88228]	1.72896	0.0483472
ENSMUSG00000023456	Tpi1	triosephosphate isomerase 1 [Source:MGI Symbol;Acc:MGI:98797]	1.72755	0.0272588
ENSMUSG00000027938	Creb3l4	cAMP responsive element binding protein 3-like 4 [Source:MGI Symbol;Acc:MGI:1916603]	1.72501	0.0476462
ENSMUSG00000042348	Arl15	ADP-ribosylation factor-like 15 [Source:MGI Symbol;Acc:MGI:2442308]	1.72288	0.00237135
ENSMUSG00000040502	March9	membrane-associated ring finger (C3HC4) 9 [Source:MGI Symbol;Acc:MGI:2446144]	1.72258	0.0162115
ENSMUSG00000026315	Serpinb8	serine (or cysteine) peptidase inhibitor clade B member 8 [Source:MGI Symbol;Acc:MGI:894657]	1.72179	0.00513645
ENSMUSG00000074579	Lekr1	leucine glutamate and lysine rich 1 [Source:MGI Symbol;Acc:MGI:3645902]	1.72156	0.0231913
ENSMUSG00000028701	Lurap1	leucine rich adaptor protein 1 [Source:MGI Symbol;Acc:MGI:1915325]	1.72028	0.0228691
ENSMUSG00000024679	Ms4a6d	membrane-spanning 4-domains subfamily A member 6D [Source:MGI Symbol;Acc:MGI:1916024]	1.71609	0.0101514
ENSMUSG00000078439	2210404O07Rik	RIKEN cDNA 2210404O07 gene [Source:MGI Symbol;Acc:MGI:1919523]	1.71577	0.0145371
ENSMUSG00000063458	1700112E06Rik	RIKEN cDNA 1700112E06 gene [Source:MGI Symbol;Acc:MGI:1923883]	1.71256	0.048991
ENSMUSG00000074355	Gm10676	predicted gene 10676 [Source:MGI Symbol;Acc:MGI:3704283]	1.70806	0.0478138
ENSMUSG00000042684	Npl	N-acetylneuraminate pyruvate lyase [Source:MGI Symbol;Acc:MGI:1921341]	1.7065	0.0160449
ENSMUSG00000045917	6330416G13Rik	RIKEN cDNA 6330416G13 gene [Source:MGI Symbol;Acc:MGI:1913920]	1.70199	0.0329815
ENSMUSG00000033355	Rtp4	receptor transporter protein 4 [Source:MGI Symbol;Acc:MGI:1915025]	1.69781	0.0274111
ENSMUSG00000052783	Grk4	G protein-coupled receptor kinase 4 [Source:MGI Symbol;Acc:MGI:95801]	1.69725	0.012864
ENSMUSG00000069743	Zfp820	zinc finger protein 820 [Source:MGI Symbol;Acc:MGI:1922674]	1.69723	0.0371132
ENSMUSG00000021638	Ocln	occludin [Source:MGI Symbol;Acc:MGI:106183]	1.69609	0.0142986
ENSMUSG00000071713	Csf2rb	colony stimulating factor 2 receptor beta low-affinity (granulocyte-macrophage) [Source:MGI Symbol;Acc:MGI:1339759]	1.69477	0.00129795
ENSMUSG00000068417	Pnp2	purine-nucleoside phosphorylase 2 [Source:MGI Symbol;Acc:MGI:3712328]	1.6923	0.0229426
ENSMUSG00000090124	Ugt1a7c	UDP glucuronosyltransferase 1 family polypeptide A7C [Source:MGI Symbol;Acc:MGI:3032636]	1.69219	0.00942343
ENSMUSG00000017713	Tha1	threonine aldolase 1 [Source:MGI Symbol;Acc:MGI:1919026]	1.69091	0.0452294
ENSMUSG00000094935	Gm9726	predicted gene 9726 [Source:MGI Symbol;Acc:MGI:3648149]	1.68881	0.0120924
ENSMUSG00000048731	Ggnbp1	gametogenetin binding protein 1 [Source:MGI Symbol;Acc:MGI:3055306]	1.68789	0.0068901
ENSMUSG00000055633	Zfp580	zinc finger protein 580 [Source:MGI Symbol;Acc:MGI:1916242]	1.68591	0.042631
ENSMUSG00000071714	Csf2rb2	colony stimulating factor 2 receptor beta 2 low-affinity (granulocyte-macrophage) [Source:MGI Symbol;Acc:MGI:1339760]	1.68484	0.00027211
ENSMUSG00000033898	Cfhr2	complement factor H-related 2 [Source:MGI Symbol;Acc:MGI:3611575]	1.68433	0.0176728
ENSMUSG00000028199	Cryz	crystallin zeta [Source:MGI Symbol;Acc:MGI:88527]	1.68117	0.00832778
ENSMUSG00000053218	Gm9900	predicted gene 9900 [Source:MGI Symbol;Acc:MGI:3641618]	1.67724	0.0209544
ENSMUSG00000019916	P4ha1	procollagen-proline 2-oxoglutarate 4-dioxygenase (proline 4-hydroxylase) alpha 1 polypeptide [Source:MGI Symbol;Acc:MGI:97463]	1.67589	0.00275988
ENSMUSG00000050493	Fam167b	family with sequence similarity 167 member B [Source:MGI Symbol;Acc:MGI:2668032]	1.67253	0.0455284
ENSMUSG00000022236	Ropn1l	ropporin 1-like [Source:MGI Symbol;Acc:MGI:2182357]	1.66687	0.0408491
ENSMUSG00000031493	Ggn	gametogenetin [Source:MGI Symbol;Acc:MGI:2181461]	1.66616	0.0111557
ENSMUSG00000025791	Pgm2	phosphoglucomutase 2 [Source:MGI Symbol;Acc:MGI:97565]	1.66454	0.00349745
ENSMUSG00000045382	Cxcr4	chemokine (C-X-C motif) receptor 4 [Source:MGI Symbol;Acc:MGI:109563]	1.66415	0.00306523
ENSMUSG00000041268	Dmxl2	Dmx-like 2 [Source:MGI Symbol;Acc:MGI:2444630]	1.65967	0.0177783
ENSMUSG00000035513	Ntng2	netrin G2 [Source:MGI Symbol;Acc:MGI:2159341]	1.65838	0.00260085
ENSMUSG00000029084	Cd38	CD38 antigen [Source:MGI Symbol;Acc:MGI:107474]	1.65769	0.0220152
ENSMUSG00000033720	Sfxn5	sideroflexin 5 [Source:MGI Symbol;Acc:MGI:2137681]	1.6566	0.0169635
ENSMUSG00000034799	Unc13a	unc-13 homolog A (C. elegans) [Source:MGI Symbol;Acc:MGI:3051532]	1.65594	0.00159978
ENSMUSG00000060703	Cd302	CD302 antigen [Source:MGI Symbol;Acc:MGI:1913455]	1.65471	0.0231202
ENSMUSG00000024247	Pkdcc	protein kinase domain containing cytoplasmic [Source:MGI Symbol;Acc:MGI:2147077]	1.65469	0.0432738
ENSMUSG00000090523	Gypc	glycophorin C [Source:MGI Symbol;Acc:MGI:1098566]	1.65226	0.0111401
ENSMUSG00000033147	Slc22a15	solute carrier family 22 (organic anion/cation transporter) member 15 [Source:MGI Symbol;Acc:MGI:3607704]	1.65088	0.0195132
ENSMUSG00000068264	Ap5s1	adaptor-related protein 5 complex sigma 1 subunit [Source:MGI Symbol;Acc:MGI:1916846]	1.64381	0.00439369
ENSMUSG00000079481	Nhsl2	NHS-like 2 [Source:MGI Symbol;Acc:MGI:3645090]	1.64342	0.0310148
ENSMUSG00000031728	Zfp821	zinc finger protein 821 [Source:MGI Symbol;Acc:MGI:1923121]	1.64264	0.00790141
ENSMUSG00000052821	Cysltr1	cysteinyl leukotriene receptor 1 [Source:MGI Symbol;Acc:MGI:1926218]	1.64195	0.0114597
ENSMUSG00000039633	Lonrf1	LON peptidase N-terminal domain and ring finger 1 [Source:MGI Symbol;Acc:MGI:3609241]	1.63821	0.031111
ENSMUSG00000064307	Lrrc51	leucine rich repeat containing 51 [Source:MGI Symbol;Acc:MGI:1916608]	1.63814	0.0120924
ENSMUSG00000029408	Abcb9	ATP-binding cassette sub-family B (MDR/TAP) member 9 [Source:MGI Symbol;Acc:MGI:1861729]	1.63786	0.0425514
ENSMUSG00000034640	Tiparp	TCDD-inducible poly(ADP-ribose) polymerase [Source:MGI Symbol;Acc:MGI:2159210]	1.63785	0.019077
ENSMUSG00000056501	Cebpb	CCAAT/enhancer binding protein (C/EBP) beta [Source:MGI Symbol;Acc:MGI:88373]	1.63188	0.00706708
ENSMUSG00000022639	5330426P16Rik	RIKEN cDNA 5330426P16 gene [Source:MGI Symbol;Acc:MGI:1915440]	1.62947	0.00764046
ENSMUSG00000045594	Glb1	galactosidase beta 1 [Source:MGI Symbol;Acc:MGI:88151]	1.62876	0.00398473
ENSMUSG00000046329	Slc25a23	solute carrier family 25 (mitochondrial carrier; phosphate carrier) member 23 [Source:MGI Symbol;Acc:MGI:1914222]	1.62865	0.0101514
ENSMUSG00000089942	Pira2	paired-Ig-like receptor A2 [Source:MGI Symbol;Acc:MGI:1195970]	1.62461	0.0333427
ENSMUSG00000079429	Mroh2a	maestro heat-like repeat family member 2A [Source:MGI Symbol;Acc:MGI:3705228]	1.62413	0.0191315
ENSMUSG00000029553	Tfec	transcription factor EC [Source:MGI Symbol;Acc:MGI:1333760]	1.62407	0.0376477
ENSMUSG00000024901	Peli3	pellino 3 [Source:MGI Symbol;Acc:MGI:1924963]	1.62244	0.00324077
ENSMUSG00000061099	Gapdhs	glyceraldehyde-3-phosphate dehydrogenase spermatogenic [Source:MGI Symbol;Acc:MGI:95653]	1.62244	0.0418798
ENSMUSG00000031765	Mt1	metallothionein 1 [Source:MGI Symbol;Acc:MGI:97171]	1.621	0.0221848
ENSMUSG00000023960	Enpp5	ectonucleotide pyrophosphatase/phosphodiesterase 5 [Source:MGI Symbol;Acc:MGI:1933830]	1.61971	0.00984433
ENSMUSG00000027950	Chrnb2	cholinergic receptor nicotinic beta polypeptide 2 (neuronal) [Source:MGI Symbol;Acc:MGI:87891]	1.6191	0.0316506
ENSMUSG00000073125	Xlr3b	X-linked lymphocyte-regulated 3B [Source:MGI Symbol;Acc:MGI:109505]	1.6156	0.0251869
ENSMUSG00000034684	Sema3f	sema domain immunoglobulin domain (Ig) short basic domain secreted (semaphorin) 3F [Source:MGI Symbol;Acc:MGI:1096347]	1.61465	0.0296232
ENSMUSG00000029001	Fbxo44	F-box protein 44 [Source:MGI Symbol;Acc:MGI:1354744]	1.61373	0.00999695
ENSMUSG00000042156	Dzip1	DAZ interacting protein 1 [Source:MGI Symbol;Acc:MGI:1914311]	1.61108	0.00818024
ENSMUSG00000021831	Ero1l	ERO1-like (S. cerevisiae) [Source:MGI Symbol;Acc:MGI:1354385]	1.61101	0.00806904
ENSMUSG00000040734	Ppp1r13l	protein phosphatase 1 regulatory (inhibitor) subunit 13 like [Source:MGI Symbol;Acc:MGI:3525053]	1.61001	0.00556774
ENSMUSG00000035121	Neil2	nei like 2 (E. coli) [Source:MGI Symbol;Acc:MGI:2686058]	1.60985	0.0179021
ENSMUSG00000038593	Tctn1	tectonic family member 1 [Source:MGI Symbol;Acc:MGI:3603820]	1.60941	0.00979539
ENSMUSG00000078139	AK157302	cDNA sequence AK157302 [Source:MGI Symbol;Acc:MGI:3574096]	1.6075	0.00251212
ENSMUSG00000002897	Il17ra	interleukin 17 receptor A [Source:MGI Symbol;Acc:MGI:107399]	1.60384	0.0161203
ENSMUSG00000086938	4930481A15Rik	RIKEN cDNA 4930481A15 gene [Source:MGI Symbol;Acc:MGI:1922181]	1.60316	0.0191315
ENSMUSG00000041396	Mettl18	methyltransferase like 18 [Source:MGI Symbol;Acc:MGI:1917212]	1.60127	0.00746006
ENSMUSG00000031385	Plxnb3	plexin B3 [Source:MGI Symbol;Acc:MGI:2154240]	1.60022	0.0471971
ENSMUSG00000023074	Mospd1	motile sperm domain containing 1 [Source:MGI Symbol;Acc:MGI:1917630]	1.60013	0.0119015
ENSMUSG00000023873	1700010I14Rik	RIKEN cDNA 1700010I14 gene [Source:MGI Symbol;Acc:MGI:1914181]	1.59849	0.0440646
ENSMUSG00000024548	Setbp1	SET binding protein 1 [Source:MGI Symbol;Acc:MGI:1933199]	1.59831	0.0293056
ENSMUSG00000038658	C030046E11Rik	RIKEN cDNA C030046E11 gene [Source:MGI Symbol;Acc:MGI:1924893]	1.59535	0.000587577
ENSMUSG00000042320	Prox2	prospero homeobox 2 [Source:MGI Symbol;Acc:MGI:1920672]	1.59206	0.0283397
ENSMUSG00000070031	Sp140	Sp140 nuclear body protein [Source:MGI Symbol;Acc:MGI:3702467]	1.59106	0.00220039
ENSMUSG00000089669	Tnfsf13	tumor necrosis factor (ligand) superfamily member 13 [Source:MGI Symbol;Acc:MGI:1916833]	1.58412	0.0154527
ENSMUSG00000037992	Rara	retinoic acid receptor alpha [Source:MGI Symbol;Acc:MGI:97856]	1.58405	0.000668218
ENSMUSG00000047370	Gm7367	predicted pseudogene 7367 [Source:MGI Symbol;Acc:MGI:3646404]	1.58258	0.0314391
ENSMUSG00000032607	Amt	aminomethyltransferase [Source:MGI Symbol;Acc:MGI:3646700]	1.58058	0.0467107
ENSMUSG00000036278	Macrod1	MACRO domain containing 1 [Source:MGI Symbol;Acc:MGI:2147583]	1.58046	0.00993443
ENSMUSG00000047067	Dusp28	dual specificity phosphatase 28 [Source:MGI Symbol;Acc:MGI:1914696]	1.57922	0.010864
ENSMUSG00000026839	Upp2	uridine phosphorylase 2 [Source:MGI Symbol;Acc:MGI:1923904]	1.57844	0.0447122
ENSMUSG00000074361	C5ar2	complement component 5a receptor 2 [Source:MGI Symbol;Acc:MGI:2442013]	1.57783	0.0287296
ENSMUSG00000027901	Dennd2d	DENN/MADD domain containing 2D [Source:MGI Symbol;Acc:MGI:2181193]	1.57367	0.027618
ENSMUSG00000038637	Lrrc56	leucine rich repeat containing 56 [Source:MGI Symbol;Acc:MGI:1917802]	1.57323	0.0322036
ENSMUSG00000036957	Lrfn3	leucine rich repeat and fibronectin type III domain containing 3 [Source:MGI Symbol;Acc:MGI:2442512]	1.57109	0.00528827
ENSMUSG00000041440	Gk5	glycerol kinase 5 (putative) [Source:MGI Symbol;Acc:MGI:2443336]	1.57002	0.0115592
ENSMUSG00000052477	C130026I21Rik	RIKEN cDNA C130026I21 gene [Source:MGI Symbol;Acc:MGI:3612702]	1.56945	0.00179275
ENSMUSG00000004040	Stat3	signal transducer and activator of transcription 3 [Source:MGI Symbol;Acc:MGI:103038]	1.56899	0.0045744
ENSMUSG00000025498	Irf7	interferon regulatory factor 7 [Source:MGI Symbol;Acc:MGI:1859212]	1.56891	0.0136228
ENSMUSG00000097320	C630016N16Rik	RIKEN cDNA C630016N16 gene [Source:MGI Symbol;Acc:MGI:3642392]	1.56737	0.0171065
ENSMUSG00000060512	0610040J01Rik	RIKEN cDNA 0610040J01 gene [Source:MGI Symbol;Acc:MGI:1923511]	1.5652	0.0307265
ENSMUSG00000036537	Rnf113a1	ring finger protein 113A1 [Source:MGI Symbol;Acc:MGI:1917192]	1.56514	0.0322036
ENSMUSG00000030020	Prickle2	prickle homolog 2 (Drosophila) [Source:MGI Symbol;Acc:MGI:1925144]	1.56434	0.0484375
ENSMUSG00000018906	P4ha2	procollagen-proline 2-oxoglutarate 4-dioxygenase (proline 4-hydroxylase) alpha II polypeptide [Source:MGI Symbol;Acc:MGI:894286]	1.56364	0.029783
ENSMUSG00000049866	Arl4c	ADP-ribosylation factor-like 4C [Source:MGI Symbol;Acc:MGI:2445172]	1.56363	0.0127508
ENSMUSG00000049232	Tigd2	tigger transposable element derived 2 [Source:MGI Symbol;Acc:MGI:1915390]	1.56345	0.00475032
ENSMUSG00000033577	Myo6	myosin VI [Source:MGI Symbol;Acc:MGI:104785]	1.56217	0.0265858
ENSMUSG00000024962	Vegfb	vascular endothelial growth factor B [Source:MGI Symbol;Acc:MGI:106199]	1.56183	0.0142859
ENSMUSG00000019726	Lyst	lysosomal trafficking regulator [Source:MGI Symbol;Acc:MGI:107448]	1.56145	0.00429992
ENSMUSG00000008318	Relt	RELT tumor necrosis factor receptor [Source:MGI Symbol;Acc:MGI:2443373]	1.55955	0.0356415
ENSMUSG00000038612	Mcl1	myeloid cell leukemia sequence 1 [Source:MGI Symbol;Acc:MGI:101769]	1.55693	0.00363927
ENSMUSG00000034266	Batf	basic leucine zipper transcription factor ATF-like [Source:MGI Symbol;Acc:MGI:1859147]	1.55619	0.0313319
ENSMUSG00000039410	Prdm16	PR domain containing 16 [Source:MGI Symbol;Acc:MGI:1917923]	1.55605	0.00942343
ENSMUSG00000053769	Lysmd1	LysM putative peptidoglycan-binding domain containing 1 [Source:MGI Symbol;Acc:MGI:1919409]	1.55322	0.00145998
ENSMUSG00000046761	Fam83h	family with sequence similarity 83 member H [Source:MGI Symbol;Acc:MGI:2145900]	1.55266	0.0116502
ENSMUSG00000054939	Zfp174	zinc finger protein 174 [Source:MGI Symbol;Acc:MGI:2686600]	1.55247	0.0113088
ENSMUSG00000096472	Cdkn2d	cyclin-dependent kinase inhibitor 2D (p19 inhibits CDK4) [Source:MGI Symbol;Acc:MGI:105387]	1.55036	0.0305513
ENSMUSG00000044813	Shb	src homology 2 domain-containing transforming protein B [Source:MGI Symbol;Acc:MGI:98294]	1.5481	0.0338114
ENSMUSG00000031709	Tbc1d9	TBC1 domain family member 9 [Source:MGI Symbol;Acc:MGI:1918560]	1.54642	0.000158157
ENSMUSG00000020077	Srgn	serglycin [Source:MGI Symbol;Acc:MGI:97756]	1.54518	0.0288839
ENSMUSG00000002109	Ddb2	damage specific DNA binding protein 2 [Source:MGI Symbol;Acc:MGI:1355314]	1.54262	0.0116502
ENSMUSG00000025025	Mxi1	Max interacting protein 1 [Source:MGI Symbol;Acc:MGI:97245]	1.54201	0.00326606
ENSMUSG00000089929	Bcl2a1b	B cell leukemia/lymphoma 2 related protein A1b [Source:MGI Symbol;Acc:MGI:1278326]	1.54183	0.031111
ENSMUSG00000044349	Snhg11	small nucleolar RNA host gene 11 [Source:MGI Symbol;Acc:MGI:2441845]	1.54057	0.00328017
ENSMUSG00000059970	Hspa2	heat shock protein 2 [Source:MGI Symbol;Acc:MGI:96243]	1.54048	0.0410665
ENSMUSG00000053553	3110082I17Rik	RIKEN cDNA 3110082I17 gene [Source:MGI Symbol;Acc:MGI:1920462]	1.53966	0.012806
ENSMUSG00000026478	Lamc1	laminin gamma 1 [Source:MGI Symbol;Acc:MGI:99914]	1.53937	0.00184068
ENSMUSG00000032690	Oas2	2'-5' oligoadenylate synthetase 2 [Source:MGI Symbol;Acc:MGI:2180852]	1.53563	0.0152778
ENSMUSG00000037613	Tnfrsf23	tumor necrosis factor receptor superfamily member 23 [Source:MGI Symbol;Acc:MGI:1930269]	1.53449	0.0267053
ENSMUSG00000066838	Zfp772	zinc finger protein 772 [Source:MGI Symbol;Acc:MGI:2385265]	1.53402	0.0128039
ENSMUSG00000033594	Spata2l	spermatogenesis associated 2-like [Source:MGI Symbol;Acc:MGI:1926029]	1.53216	0.0133111
ENSMUSG00000036833	Pnpla7	patatin-like phospholipase domain containing 7 [Source:MGI Symbol;Acc:MGI:2385325]	1.53111	0.0469705
ENSMUSG00000045165	AI467606	expressed sequence AI467606 [Source:MGI Symbol;Acc:MGI:2141979]	1.53094	0.0228691
ENSMUSG00000022564	Grina	glutamate receptor ionotropic N-methyl D-aspartate-associated protein 1 (glutamate binding) [Source:MGI Symbol;Acc:MGI:1913418]	1.53085	0.0142463
ENSMUSG00000001441	Npepps	aminopeptidase puromycin sensitive [Source:MGI Symbol;Acc:MGI:1101358]	1.5275	0.000158157
ENSMUSG00000017002	Slpi	secretory leukocyte peptidase inhibitor [Source:MGI Symbol;Acc:MGI:109297]	1.52702	0.0205116
ENSMUSG00000035769	Xylb	xylulokinase homolog (H. influenzae) [Source:MGI Symbol;Acc:MGI:2142985]	1.52604	0.0229376
ENSMUSG00000036381	P2ry14	purinergic receptor P2Y G-protein coupled 14 [Source:MGI Symbol;Acc:MGI:2155705]	1.52454	0.0467107
ENSMUSG00000020604	Arsg	arylsulfatase G [Source:MGI Symbol;Acc:MGI:1921258]	1.52208	0.031111
ENSMUSG00000043432	Leng9	leukocyte receptor cluster (LRC) member 9 [Source:MGI Symbol;Acc:MGI:2444509]	1.52032	0.00262479
ENSMUSG00000018449	Rpain	RPA interacting protein [Source:MGI Symbol;Acc:MGI:1916973]	1.51992	0.00712183
ENSMUSG00000030987	Stim1	stromal interaction molecule 1 [Source:MGI Symbol;Acc:MGI:107476]	1.51614	0.0116899
ENSMUSG00000047205	Dusp18	dual specificity phosphatase 18 [Source:MGI Symbol;Acc:MGI:1922469]	1.51547	0.04835
ENSMUSG00000019528	Gyg	glycogenin [Source:MGI Symbol;Acc:MGI:1351614]	1.51263	0.0254668
ENSMUSG00000005699	Pard6a	par-6 (partitioning defective 6) homolog alpha (C. elegans) [Source:MGI Symbol;Acc:MGI:1927223]	1.51218	0.0184069
ENSMUSG00000056014	A430033K04Rik	RIKEN cDNA A430033K04 gene [Source:MGI Symbol;Acc:MGI:3583896]	1.50851	0.0389463
ENSMUSG00000000532	Acvr1b	activin A receptor type 1B [Source:MGI Symbol;Acc:MGI:1338944]	1.50848	0.000871285
ENSMUSG00000052040	Klf13	Kruppel-like factor 13 [Source:MGI Symbol;Acc:MGI:1354948]	1.50636	0.00405596
ENSMUSG00000005447	Pafah1b3	platelet-activating factor acetylhydrolase isoform 1b subunit 3 [Source:MGI Symbol;Acc:MGI:108414]	1.50528	0.0161114
ENSMUSG00000021482	Aaed1	AhpC/TSA antioxidant enzyme domain containing 1 [Source:MGI Symbol;Acc:MGI:1913379]	1.50386	0.000459301
ENSMUSG00000070639	Lrrc8b	leucine rich repeat containing 8 family member B [Source:MGI Symbol;Acc:MGI:2141353]	1.50283	0.00598911
ENSMUSG00000023206	Il15ra	interleukin 15 receptor alpha chain [Source:MGI Symbol;Acc:MGI:104644]	1.50219	0.00712183
ENSMUSG00000037703	Lzts3	leucine zipper putative tumor suppressor family member 3 [Source:MGI Symbol;Acc:MGI:2656976]	1.49962	0.0332512
ENSMUSG00000017057	Il13ra1	interleukin 13 receptor alpha 1 [Source:MGI Symbol;Acc:MGI:105052]	1.49222	0.041517
ENSMUSG00000054404	Slfn5	schlafen 5 [Source:MGI Symbol;Acc:MGI:1329004]	1.49057	0.0138982
ENSMUSG00000043510	Hscb	HscB iron-sulfur cluster co-chaperone homolog (E. coli) [Source:MGI Symbol;Acc:MGI:2141135]	1.49037	0.0175255
ENSMUSG00000024887	Asah2	N-acylsphingosine amidohydrolase 2 [Source:MGI Symbol;Acc:MGI:1859310]	1.48973	0.00352879
ENSMUSG00000037971	1110032A03Rik	RIKEN cDNA 1110032A03 gene [Source:MGI Symbol;Acc:MGI:1915971]	1.48928	0.0165385
ENSMUSG00000079260	Tmppe	transmembrane protein with metallophosphoesterase domain [Source:MGI Symbol;Acc:MGI:5317335]	1.48907	0.0174585
ENSMUSG00000053175	Bcl3	B cell leukemia/lymphoma 3 [Source:MGI Symbol;Acc:MGI:88140]	1.48591	0.0284553
ENSMUSG00000021460	Auh	AU RNA binding protein/enoyl-coenzyme A hydratase [Source:MGI Symbol;Acc:MGI:1338011]	1.48535	0.0101514
ENSMUSG00000032606	Nicn1	nicolin 1 [Source:MGI Symbol;Acc:MGI:1913507]	1.48185	0.0485276
ENSMUSG00000087385	AA415398	expressed sequence AA415398 [Source:MGI Symbol;Acc:MGI:3035485]	1.48167	0.0491111
ENSMUSG00000020212	Mdm1	transformed mouse 3T3 cell double minute 1 [Source:MGI Symbol;Acc:MGI:96951]	1.48082	0.0231418
ENSMUSG00000022244	Amacr	alpha-methylacyl-CoA racemase [Source:MGI Symbol;Acc:MGI:1098273]	1.48007	0.0114513
ENSMUSG00000025959	Klf7	Kruppel-like factor 7 (ubiquitous) [Source:MGI Symbol;Acc:MGI:1935151]	1.47929	0.00409493
ENSMUSG00000039217	Il18	interleukin 18 [Source:MGI Symbol;Acc:MGI:107936]	1.47839	0.0160449
ENSMUSG00000031441	Atp11a	ATPase class VI type 11A [Source:MGI Symbol;Acc:MGI:1354735]	1.47819	0.0150002
ENSMUSG00000034789	Rab24	RAB24 member RAS oncogene family [Source:MGI Symbol;Acc:MGI:105065]	1.47641	0.000224768
ENSMUSG00000027227	Sord	sorbitol dehydrogenase [Source:MGI Symbol;Acc:MGI:98266]	1.47507	0.0117673
ENSMUSG00000091931	AK010878	cDNA sequence AK010878 [Source:MGI Symbol;Acc:MGI:4845848]	1.47477	0.0221235
ENSMUSG00000037697	Ddhd1	DDHD domain containing 1 [Source:MGI Symbol;Acc:MGI:2150302]	1.47372	0.0239184
ENSMUSG00000002043	Trappc6a	trafficking protein particle complex 6A [Source:MGI Symbol;Acc:MGI:1914341]	1.47339	0.0206063
ENSMUSG00000027695	Pld1	phospholipase D1 [Source:MGI Symbol;Acc:MGI:109585]	1.47307	0.000938222
ENSMUSG00000003123	Lipe	lipase hormone sensitive [Source:MGI Symbol;Acc:MGI:96790]	1.47078	0.0280347
ENSMUSG00000000876	Pxmp4	peroxisomal membrane protein 4 [Source:MGI Symbol;Acc:MGI:1891701]	1.47041	0.048481
ENSMUSG00000053226	Dand5	DAN domain family member 5 [Source:MGI Symbol;Acc:MGI:1344365]	1.46976	0.00712183
ENSMUSG00000028657	Ppt1	palmitoyl-protein thioesterase 1 [Source:MGI Symbol;Acc:MGI:1298204]	1.4695	0.00106548
ENSMUSG00000021226	Acot2	acyl-CoA thioesterase 2 [Source:MGI Symbol;Acc:MGI:2159605]	1.46832	0.0240084
ENSMUSG00000074093	Svip	small VCP/p97-interacting protein [Source:MGI Symbol;Acc:MGI:1922994]	1.46417	0.0399202
ENSMUSG00000029998	Pcyox1	prenylcysteine oxidase 1 [Source:MGI Symbol;Acc:MGI:1914131]	1.46285	0.0228691
ENSMUSG00000018427	Ypel2	yippee-like 2 (Drosophila) [Source:MGI Symbol;Acc:MGI:1925114]	1.46284	0.0239898
ENSMUSG00000005951	Shpk	sedoheptulokinase [Source:MGI Symbol;Acc:MGI:1921887]	1.46069	0.0251784
ENSMUSG00000039005	Tlr4	toll-like receptor 4 [Source:MGI Symbol;Acc:MGI:96824]	1.4596	0.0222946
ENSMUSG00000026893	Gca	grancalcin [Source:MGI Symbol;Acc:MGI:1918521]	1.45871	0.0145371
ENSMUSG00000056938	Acbd4	acyl-Coenzyme A binding domain containing 4 [Source:MGI Symbol;Acc:MGI:1914381]	1.45865	0.0197807
ENSMUSG00000060591	Ifitm2	interferon induced transmembrane protein 2 [Source:MGI Symbol;Acc:MGI:1933382]	1.45734	0.00973759
ENSMUSG00000038208	Pgap3	post-GPI attachment to proteins 3 [Source:MGI Symbol;Acc:MGI:2444461]	1.45652	0.00552116
ENSMUSG00000079450	3110007F17Rik	RIKEN cDNA 3110007F17 gene [Source:MGI Symbol;Acc:MGI:1920311]	1.45569	0.0151757
ENSMUSG00000030019	Fbxl14	F-box and leucine-rich repeat protein 14 [Source:MGI Symbol;Acc:MGI:2141676]	1.45344	0.0171545
ENSMUSG00000026571	Dcaf6	DDB1 and CUL4 associated factor 6 [Source:MGI Symbol;Acc:MGI:1921356]	1.45154	0.00479255
ENSMUSG00000022453	Naga	N-acetyl galactosaminidase alpha [Source:MGI Symbol;Acc:MGI:1261422]	1.45139	0.00347288
ENSMUSG00000002205	Vrk3	vaccinia related kinase 3 [Source:MGI Symbol;Acc:MGI:2182465]	1.45111	0.000132319
ENSMUSG00000036944	Tmem71	transmembrane protein 71 [Source:MGI Symbol;Acc:MGI:2146049]	1.45108	0.022156
ENSMUSG00000044197	Gpr146	G protein-coupled receptor 146 [Source:MGI Symbol;Acc:MGI:1933113]	1.44981	0.00243372
ENSMUSG00000066632	Pgk1-rs7	phosphoglycerate kinase-1 related sequence-7 [Source:MGI Symbol;Acc:MGI:97562]	1.44869	0.0388594
ENSMUSG00000020484	Xbp1	X-box binding protein 1 [Source:MGI Symbol;Acc:MGI:98970]	1.44845	0.0162533
ENSMUSG00000027333	Smox	spermine oxidase [Source:MGI Symbol;Acc:MGI:2445356]	1.4482	0.0120924
ENSMUSG00000041439	Mfsd6	major facilitator superfamily domain containing 6 [Source:MGI Symbol;Acc:MGI:1922925]	1.44786	0.0274898
ENSMUSG00000034308	Sdr42e1	short chain dehydrogenase/reductase family 42E member 1 [Source:MGI Symbol;Acc:MGI:1921282]	1.44755	0.0379512
ENSMUSG00000024236	Svil	supervillin [Source:MGI Symbol;Acc:MGI:2147319]	1.44707	0.00149124
ENSMUSG00000061436	Hipk2	homeodomain interacting protein kinase 2 [Source:MGI Symbol;Acc:MGI:1314872]	1.44565	0.0255709
ENSMUSG00000000204	Slfn4	schlafen 4 [Source:MGI Symbol;Acc:MGI:1329010]	1.44387	0.00992737
ENSMUSG00000074158	9830147E19Rik	RIKEN cDNA 9830147E19 gene [Source:MGI Symbol;Acc:MGI:3036263]	1.44381	0.0442487
ENSMUSG00000020718	Polg2	polymerase (DNA directed) gamma 2 accessory subunit [Source:MGI Symbol;Acc:MGI:1354947]	1.44351	0.00853069
ENSMUSG00000029426	Scarb2	scavenger receptor class B member 2 [Source:MGI Symbol;Acc:MGI:1196458]	1.44337	0.0174336
ENSMUSG00000063410	Stk24	serine/threonine kinase 24 [Source:MGI Symbol;Acc:MGI:2385007]	1.43922	0.0418813
ENSMUSG00000030527	Crtc3	CREB regulated transcription coactivator 3 [Source:MGI Symbol;Acc:MGI:1917711]	1.43914	0.00298392
ENSMUSG00000040410	Fbxl4	F-box and leucine-rich repeat protein 4 [Source:MGI Symbol;Acc:MGI:2140367]	1.43878	0.0169977
ENSMUSG00000015243	Abca1	ATP-binding cassette sub-family A (ABC1) member 1 [Source:MGI Symbol;Acc:MGI:99607]	1.43822	0.0232502
ENSMUSG00000050786	Ccdc126	coiled-coil domain containing 126 [Source:MGI Symbol;Acc:MGI:1889376]	1.43786	0.0147424
ENSMUSG00000020743	Mif4gd	MIF4G domain containing [Source:MGI Symbol;Acc:MGI:1916924]	1.43655	0.000934511
ENSMUSG00000026199	Ankzf1	ankyrin repeat and zinc finger domain containing 1 [Source:MGI Symbol;Acc:MGI:1098746]	1.43471	0.00122775
ENSMUSG00000000266	Mid2	midline 2 [Source:MGI Symbol;Acc:MGI:1344333]	1.43354	0.0410665
ENSMUSG00000027371	Fahd2a	fumarylacetoacetate hydrolase domain containing 2A [Source:MGI Symbol;Acc:MGI:1915376]	1.43259	0.0334564
ENSMUSG00000038893	Fam117a	family with sequence similarity 117 member A [Source:MGI Symbol;Acc:MGI:2144564]	1.43223	0.0160654
ENSMUSG00000041736	Tspo	translocator protein [Source:MGI Symbol;Acc:MGI:88222]	1.43193	0.043477
ENSMUSG00000018398	Sept8	septin 8 [Source:MGI Symbol;Acc:MGI:894310]	1.42978	0.00125853
ENSMUSG00000083282	Ctsf	cathepsin F [Source:MGI Symbol;Acc:MGI:1861434]	1.42891	0.0174625
ENSMUSG00000038291	Snx25	sorting nexin 25 [Source:MGI Symbol;Acc:MGI:2142610]	1.42651	0.00847247
ENSMUSG00000022546	Gpt	glutamic pyruvic transaminase soluble [Source:MGI Symbol;Acc:MGI:95802]	1.42396	0.0405422
ENSMUSG00000089847	Timm10b	translocase of inner mitochondrial membrane 10B [Source:MGI Symbol;Acc:MGI:1315196]	1.42325	0.0439819
ENSMUSG00000031584	Gsr	glutathione reductase [Source:MGI Symbol;Acc:MGI:95804]	1.42306	0.0143747
ENSMUSG00000029027	Dffb	DNA fragmentation factor beta subunit [Source:MGI Symbol;Acc:MGI:1196287]	1.42243	0.0324221
ENSMUSG00000001123	Lgals9	lectin galactose binding soluble 9 [Source:MGI Symbol;Acc:MGI:109496]	1.42215	0.0448113
ENSMUSG00000040033	Stat2	signal transducer and activator of transcription 2 [Source:MGI Symbol;Acc:MGI:103039]	1.42119	0.000695922
ENSMUSG00000049184	Purg	purine-rich element binding protein G [Source:MGI Symbol;Acc:MGI:1922279]	1.42077	0.0387234
ENSMUSG00000046519	Golph3l	golgi phosphoprotein 3-like [Source:MGI Symbol;Acc:MGI:1917129]	1.41982	0.00483233
ENSMUSG00000048234	Rnf149	ring finger protein 149 [Source:MGI Symbol;Acc:MGI:2677438]	1.41666	0.0042363
ENSMUSG00000066760	Psg16	pregnancy specific glycoprotein 16 [Source:MGI Symbol;Acc:MGI:1347249]	1.41594	0.048706
ENSMUSG00000024248	Cox7a2l	cytochrome c oxidase subunit VIIa polypeptide 2-like [Source:MGI Symbol;Acc:MGI:106015]	1.41467	0.0115592
ENSMUSG00000038058	Nod1	nucleotide-binding oligomerization domain containing 1 [Source:MGI Symbol;Acc:MGI:1341839]	1.41157	0.0162115
ENSMUSG00000039967	Zfp292	zinc finger protein 292 [Source:MGI Symbol;Acc:MGI:1353423]	1.41156	0.0167607
ENSMUSG00000028689	Ccdc163	coiled-coil domain containing 163 [Source:MGI Symbol;Acc:MGI:1915644]	1.411	0.0165385
ENSMUSG00000038055	Dexi	dexamethasone-induced transcript [Source:MGI Symbol;Acc:MGI:1926236]	1.41098	0.016645
ENSMUSG00000021120	Pigh	phosphatidylinositol glycan anchor biosynthesis class H [Source:MGI Symbol;Acc:MGI:99463]	1.41098	0.0347836
ENSMUSG00000034361	Cpne2	copine II [Source:MGI Symbol;Acc:MGI:2387578]	1.41047	0.030491
ENSMUSG00000021703	Serinc5	serine incorporator 5 [Source:MGI Symbol;Acc:MGI:2444223]	1.4102	0.00868475
ENSMUSG00000091449	Gm10269	predicted gene 10269 [Source:MGI Symbol;Acc:MGI:3642381]	1.40831	0.0281736
ENSMUSG00000025509	Pnpla2	patatin-like phospholipase domain containing 2 [Source:MGI Symbol;Acc:MGI:1914103]	1.40818	0.0145371
ENSMUSG00000038807	Rap1gap2	RAP1 GTPase activating protein 2 [Source:MGI Symbol;Acc:MGI:3028623]	1.40729	0.0281811
ENSMUSG00000038225	Ccdc111	coiled-coil domain containing 111 [Source:MGI Symbol;Acc:MGI:3603756]	1.40691	0.0408485
ENSMUSG00000056116	H2-T22	histocompatibility 2 T region locus 22 [Source:MGI Symbol;Acc:MGI:95956]	1.40674	0.00124772
ENSMUSG00000031482	Slc25a15	solute carrier family 25 (mitochondrial carrier ornithine transporter) member 15 [Source:MGI Symbol;Acc:MGI:1342274]	1.40593	0.00528827
ENSMUSG00000033124	Atg9a	autophagy related 9A [Source:MGI Symbol;Acc:MGI:2138446]	1.40561	0.0175286
ENSMUSG00000039914	Coq10a	coenzyme Q10 homolog A (yeast) [Source:MGI Symbol;Acc:MGI:2684847]	1.40463	0.00815075
ENSMUSG00000019055	Plod1	procollagen-lysine 2-oxoglutarate 5-dioxygenase 1 [Source:MGI Symbol;Acc:MGI:99907]	1.40437	0.0160604
ENSMUSG00000024201	Kdm4b	lysine (K)-specific demethylase 4B [Source:MGI Symbol;Acc:MGI:2442355]	1.4043	0.00310073
ENSMUSG00000016495	Plgrkt	plasminogen receptor C-terminal lysine transmembrane protein [Source:MGI Symbol;Acc:MGI:1915009]	1.40391	0.0205929
ENSMUSG00000031555	Adam9	a disintegrin and metallopeptidase domain 9 (meltrin gamma) [Source:MGI Symbol;Acc:MGI:105376]	1.40365	0.0242719
ENSMUSG00000021846	Peli2	pellino 2 [Source:MGI Symbol;Acc:MGI:1891445]	1.40231	0.0197451
[truncated: 1,335 more rows]

## Sheet: 72hpi
Mouse, uninfected 72 hrs vs infected 72 hpi
[truncated: 1,461 more rows]

## Sheet: 4hpi_v_24hpi
Mouse, infected 4 hpi vs infected 24 hpi
[truncated: 5,675 more rows]

[truncated: 3 more sheets: 24hpi_v_48hpi, 48hpi_v_72hpi, Consistent_across_time]
