# Supplementary material for: Simultaneous transcriptional profiling of Leishmania major and its murine macrophage host cell reveals insights into host-pathogen interactions
Source: BMC Genomics. 2015 Dec 29;16:1108. doi: 10.1186/s12864-015-2237-2 (PMC4696162; doi:10.1186/s12864-015-2237-2)
Supplement: Additional file 4: — Enriched KEGG pathways and corresponding murine differentially expressed genes. (XLS 228 kb) [file 12864_2015_2237_MOESM4_ESM.xls]

## Sheet: Legend
Additional file 4. Enriched KEGG pathways and corresponding murine differentially expressed genes. KEGG pathway analysis using ConsensusPathDB identified signaling and metabolic pathways that were over-represented among genes up- or downregulated > 2-fold in L. major-infected mouse macrophages at 4, 24, 48, and 72 hpi (P value < 0.01) relative to uninfected controls. For each enriched KEGG pathwa…

## Sheet: 4 hpi, up
Enriched KEGG pathways, uninfected vs. infected 4 hpi, 2-fold upregulated
KEGG Pathway	Number Enriched	Pathway Size	P value	Ensembl ID	Symbol	Gene Name
Arginine and proline metabolism - Mus musculus (mouse)	8	56	0.0093005	ENSMUSG00000011179	Odc1	ornithine decarboxylase structural 1
Arginine and proline metabolism - Mus musculus (mouse)	8	56	0.0093005	ENSMUSG00000018906	P4ha2	procollagen-proline 2-oxoglutarate 4-dioxygenase (proline 4-hydroxylase) alpha II polypeptide
Arginine and proline metabolism - Mus musculus (mouse)	8	56	0.0093005	ENSMUSG00000020826	Nos2	nitric oxide synthase 2 inducible
Arginine and proline metabolism - Mus musculus (mouse)	8	56	0.0093005	ENSMUSG00000023262	Acy1	aminoacylase 1
Arginine and proline metabolism - Mus musculus (mouse)	8	56	0.0093005	ENSMUSG00000024644	Cndp2	CNDP dipeptidase 2 (metallopeptidase M20 family)
Arginine and proline metabolism - Mus musculus (mouse)	8	56	0.0093005	ENSMUSG00000025283	Sat1	spermidine/spermine N1-acetyl transferase 1
Arginine and proline metabolism - Mus musculus (mouse)	8	56	0.0093005	ENSMUSG00000048217	Nags	N-acetylglutamate synthase
Arginine and proline metabolism - Mus musculus (mouse)	8	56	0.0093005	ENSMUSG00000076441	Ass1	argininosuccinate synthetase 1
Axon guidance - Mus musculus (mouse)	14	129	0.00888462	ENSMUSG00000000627	Sema4f	sema domain immunoglobulin domain (Ig) TM domain and short cytoplasmic domain
Axon guidance - Mus musculus (mouse)	14	129	0.00888462	ENSMUSG00000001300	Efnb2	ephrin B2
Axon guidance - Mus musculus (mouse)	14	129	0.00888462	ENSMUSG00000009376	Met	met proto-oncogene
Axon guidance - Mus musculus (mouse)	14	129	0.00888462	ENSMUSG00000019843	Fyn	Fyn proto-oncogene
Axon guidance - Mus musculus (mouse)	14	129	0.00888462	ENSMUSG00000020099	Unc5b	unc-5 homolog B (C. elegans)
Axon guidance - Mus musculus (mouse)	14	129	0.00888462	ENSMUSG00000020121	Srgap1	SLIT-ROBO Rho GTPase activating protein 1
Axon guidance - Mus musculus (mouse)	14	129	0.00888462	ENSMUSG00000020902	Ntn1	netrin 1
Axon guidance - Mus musculus (mouse)	14	129	0.00888462	ENSMUSG00000026235	Epha4	Eph receptor A4
Axon guidance - Mus musculus (mouse)	14	129	0.00888462	ENSMUSG00000028883	Sema3a	sema domain immunoglobulin domain (Ig) short basic domain secreted (semaphorin) 3A
Axon guidance - Mus musculus (mouse)	14	129	0.00888462	ENSMUSG00000030539	Sema4b	sema domain immunoglobulin domain (Ig) transmembrane domain (TM) and short cytoplasmic domain (semaphorin) 4B
Axon guidance - Mus musculus (mouse)	14	129	0.00888462	ENSMUSG00000031558	Slit2	slit homolog 2 (Drosophila)
Axon guidance - Mus musculus (mouse)	14	129	0.00888462	ENSMUSG00000057614	Gnai1	guanine nucleotide binding protein (G protein) alpha inhibiting 1
Axon guidance - Mus musculus (mouse)	14	129	0.00888462	ENSMUSG00000066877	Nck2	non-catalytic region of tyrosine kinase adaptor protein 2
Axon guidance - Mus musculus (mouse)	14	129	0.00888462	ENSMUSG00000074923	Pak6	p21 protein (Cdc42/Rac)-activated kinase 6
Cytokine-cytokine receptor interaction - Mus musculus (mouse)	43	266	3.491e-12	ENSMUSG00000000982	Ccl3	chemokine (C-C motif) ligand 3
Cytokine-cytokine receptor interaction - Mus musculus (mouse)	43	266	3.491e-12	ENSMUSG00000002897	Il17ra	interleukin 17 receptor A
Cytokine-cytokine receptor interaction - Mus musculus (mouse)	43	266	3.491e-12	ENSMUSG00000003882	Il7r	interleukin 7 receptor
Cytokine-cytokine receptor interaction - Mus musculus (mouse)	43	266	3.491e-12	ENSMUSG00000005824	Tnfsf14	tumor necrosis factor (ligand) superfamily member 14
Cytokine-cytokine receptor interaction - Mus musculus (mouse)	43	266	3.491e-12	ENSMUSG00000009376	Met	met proto-oncogene
Cytokine-cytokine receptor interaction - Mus musculus (mouse)	43	266	3.491e-12	ENSMUSG00000014599	Csf1	colony stimulating factor 1 (macrophage)
Cytokine-cytokine receptor interaction - Mus musculus (mouse)	43	266	3.491e-12	ENSMUSG00000016529	Il10	interleukin 10
Cytokine-cytokine receptor interaction - Mus musculus (mouse)	43	266	3.491e-12	ENSMUSG00000018930	Ccl4	chemokine (C-C motif) ligand 4
Cytokine-cytokine receptor interaction - Mus musculus (mouse)	43	266	3.491e-12	ENSMUSG00000019966	Kitl	kit ligand
Cytokine-cytokine receptor interaction - Mus musculus (mouse)	43	266	3.491e-12	ENSMUSG00000020122	Egfr	epidermal growth factor receptor
Cytokine-cytokine receptor interaction - Mus musculus (mouse)	43	266	3.491e-12	ENSMUSG00000020357	Flt4	FMS-like tyrosine kinase 4
Cytokine-cytokine receptor interaction - Mus musculus (mouse)	43	266	3.491e-12	ENSMUSG00000022146	Osmr	oncostatin M receptor
Cytokine-cytokine receptor interaction - Mus musculus (mouse)	43	266	3.491e-12	ENSMUSG00000023905	Tnfrsf12a	tumor necrosis factor receptor superfamily member 12a
Cytokine-cytokine receptor interaction - Mus musculus (mouse)	43	266	3.491e-12	ENSMUSG00000023951	Vegfa	vascular endothelial growth factor A
Cytokine-cytokine receptor interaction - Mus musculus (mouse)	43	266	3.491e-12	ENSMUSG00000024401	Tnf	tumor necrosis factor
Cytokine-cytokine receptor interaction - Mus musculus (mouse)	43	266	3.491e-12	ENSMUSG00000025746	Il6	interleukin 6
Cytokine-cytokine receptor interaction - Mus musculus (mouse)	43	266	3.491e-12	ENSMUSG00000025804	Ccr1	chemokine (C-C motif) receptor 1
Cytokine-cytokine receptor interaction - Mus musculus (mouse)	43	266	3.491e-12	ENSMUSG00000026070	Il18r1	interleukin 18 receptor 1
Cytokine-cytokine receptor interaction - Mus musculus (mouse)	43	266	3.491e-12	ENSMUSG00000026700	Tnfsf4	tumor necrosis factor (ligand) superfamily member 4
Cytokine-cytokine receptor interaction - Mus musculus (mouse)	43	266	3.491e-12	ENSMUSG00000027398	Il1b	interleukin 1 beta
Cytokine-cytokine receptor interaction - Mus musculus (mouse)	43	266	3.491e-12	ENSMUSG00000027399	Il1a	interleukin 1 alpha
Cytokine-cytokine receptor interaction - Mus musculus (mouse)	43	266	3.491e-12	ENSMUSG00000028965	Tnfrsf9	tumor necrosis factor receptor superfamily member 9
Cytokine-cytokine receptor interaction - Mus musculus (mouse)	43	266	3.491e-12	ENSMUSG00000029380	Cxcl1	chemokine (C-X-C motif) ligand 1
Cytokine-cytokine receptor interaction - Mus musculus (mouse)	43	266	3.491e-12	ENSMUSG00000029530	Ccr9	chemokine (C-C motif) receptor 9
Cytokine-cytokine receptor interaction - Mus musculus (mouse)	43	266	3.491e-12	ENSMUSG00000030748	Il4ra	interleukin 4 receptor alpha
Cytokine-cytokine receptor interaction - Mus musculus (mouse)	43	266	3.491e-12	ENSMUSG00000031380	Figf	c-fos induced growth factor
Cytokine-cytokine receptor interaction - Mus musculus (mouse)	43	266	3.491e-12	ENSMUSG00000031779	Ccl22	chemokine (C-C motif) ligand 22
Cytokine-cytokine receptor interaction - Mus musculus (mouse)	43	266	3.491e-12	ENSMUSG00000034394	Lif	leukemia inhibitory factor
Cytokine-cytokine receptor interaction - Mus musculus (mouse)	43	266	3.491e-12	ENSMUSG00000035385	Ccl2	chemokine (C-C motif) ligand 2
Cytokine-cytokine receptor interaction - Mus musculus (mouse)	43	266	3.491e-12	ENSMUSG00000035678	Tnfsf9	tumor necrosis factor (ligand) superfamily member 9
Cytokine-cytokine receptor interaction - Mus musculus (mouse)	43	266	3.491e-12	ENSMUSG00000037944	Ccr7	chemokine (C-C motif) receptor 7
Cytokine-cytokine receptor interaction - Mus musculus (mouse)	43	266	3.491e-12	ENSMUSG00000038067	Csf3	colony stimulating factor 3 (granulocyte)
Cytokine-cytokine receptor interaction - Mus musculus (mouse)	43	266	3.491e-12	ENSMUSG00000040663	Clcf1	cardiotrophin-like cytokine factor 1
Cytokine-cytokine receptor interaction - Mus musculus (mouse)	43	266	3.491e-12	ENSMUSG00000041324	Inhba	inhibin beta-A
Cytokine-cytokine receptor interaction - Mus musculus (mouse)	43	266	3.491e-12	ENSMUSG00000048521	Cxcr6	chemokine (C-X-C motif) receptor 6
Cytokine-cytokine receptor interaction - Mus musculus (mouse)	43	266	3.491e-12	ENSMUSG00000054263	Lifr	leukemia inhibitory factor receptor
Cytokine-cytokine receptor interaction - Mus musculus (mouse)	43	266	3.491e-12	ENSMUSG00000058427	Cxcl2	chemokine (C-X-C motif) ligand 2
Cytokine-cytokine receptor interaction - Mus musculus (mouse)	43	266	3.491e-12	ENSMUSG00000058755	Osm	oncostatin M
Cytokine-cytokine receptor interaction - Mus musculus (mouse)	43	266	3.491e-12	ENSMUSG00000060509	Xcr1	chemokine (C motif) receptor 1
Cytokine-cytokine receptor interaction - Mus musculus (mouse)	43	266	3.491e-12	ENSMUSG00000062960	Kdr	kinase insert domain protein receptor
Cytokine-cytokine receptor interaction - Mus musculus (mouse)	43	266	3.491e-12	ENSMUSG00000073876	Gm13305	predicted gene 13305
Cytokine-cytokine receptor interaction - Mus musculus (mouse)	43	266	3.491e-12	ENSMUSG00000073889	Il11ra1	interleukin 11 receptor alpha chain 1
Cytokine-cytokine receptor interaction - Mus musculus (mouse)	43	266	3.491e-12	ENSMUSG00000078735	Il11ra2	interleukin 11 receptor alpha chain 2
ECM-receptor interaction - Mus musculus (mouse)	11	87	0.0064159	ENSMUSG00000001281	Itgb7	integrin beta 7
ECM-receptor interaction - Mus musculus (mouse)	11	87	0.0064159	ENSMUSG00000004098	Col5a3	collagen type V alpha 3
ECM-receptor interaction - Mus musculus (mouse)	11	87	0.0064159	ENSMUSG00000017009	Sdc4	syndecan 4
ECM-receptor interaction - Mus musculus (mouse)	11	87	0.0064159	ENSMUSG00000020330	Hmmr	hyaluronan mediated motility receptor (RHAMM)
ECM-receptor interaction - Mus musculus (mouse)	11	87	0.0064159	ENSMUSG00000020592	Sdc1	syndecan 1
ECM-receptor interaction - Mus musculus (mouse)	11	87	0.0064159	ENSMUSG00000020689	Itgb3	integrin beta 3
ECM-receptor interaction - Mus musculus (mouse)	11	87	0.0064159	ENSMUSG00000025321	Itgb8	integrin beta 8
ECM-receptor interaction - Mus musculus (mouse)	11	87	0.0064159	ENSMUSG00000025348	Itga7	integrin alpha 7
ECM-receptor interaction - Mus musculus (mouse)	11	87	0.0064159	ENSMUSG00000026479	Lamc2	laminin gamma 2
ECM-receptor interaction - Mus musculus (mouse)	11	87	0.0064159	ENSMUSG00000029304	Spp1	secreted phosphoprotein 1
ECM-receptor interaction - Mus musculus (mouse)	11	87	0.0064159	ENSMUSG00000031849	Comp	cartilage oligomeric matrix protein
Gap junction - Mus musculus (mouse)	11	88	0.00699021	ENSMUSG00000001473	Tubb6	tubulin beta 6 class V
Gap junction - Mus musculus (mouse)	11	88	0.00699021	ENSMUSG00000020122	Egfr	epidermal growth factor receptor
Gap junction - Mus musculus (mouse)	11	88	0.00699021	ENSMUSG00000026202	Tuba4a	tubulin alpha 4A
Gap junction - Mus musculus (mouse)	11	88	0.00699021	ENSMUSG00000034997	Htr2a	5-hydroxytryptamine (serotonin) receptor 2A
Gap junction - Mus musculus (mouse)	11	88	0.00699021	ENSMUSG00000035725	Prkx	protein kinase X-linked
Gap junction - Mus musculus (mouse)	11	88	0.00699021	ENSMUSG00000036752	Tubb4b	tubulin beta 4B class IVB
Gap junction - Mus musculus (mouse)	11	88	0.00699021	ENSMUSG00000045136	Tubb2b	tubulin beta 2B class IIB
Gap junction - Mus musculus (mouse)	11	88	0.00699021	ENSMUSG00000050953	Gja1	gap junction protein alpha 1
Gap junction - Mus musculus (mouse)	11	88	0.00699021	ENSMUSG00000057614	Gnai1	guanine nucleotide binding protein (G protein) alpha inhibiting 1
Gap junction - Mus musculus (mouse)	11	88	0.00699021	ENSMUSG00000058672	Tubb2a	tubulin beta 2A class IIA
Gap junction - Mus musculus (mouse)	11	88	0.00699021	ENSMUSG00000062591	Tubb4a	tubulin beta 4A class IVA
Glycolysis / Gluconeogenesis - Mus musculus (mouse)	9	65	0.00219442	ENSMUSG00000004267	Eno2	enolase 2 gamma neuronal
Glycolysis / Gluconeogenesis - Mus musculus (mouse)	9	65	0.00219442	ENSMUSG00000011752	Pgam1	phosphoglycerate mutase 1
Glycolysis / Gluconeogenesis - Mus musculus (mouse)	9	65	0.00219442	ENSMUSG00000025791	Pgm2	phosphoglucomutase 2
Glycolysis / Gluconeogenesis - Mus musculus (mouse)	9	65	0.00219442	ENSMUSG00000025877	Hk3	hexokinase 3
Glycolysis / Gluconeogenesis - Mus musculus (mouse)	9	65	0.00219442	ENSMUSG00000037012	Hk1	hexokinase 1
Glycolysis / Gluconeogenesis - Mus musculus (mouse)	9	65	0.00219442	ENSMUSG00000057666	Gapdh	glyceraldehyde-3-phosphate dehydrogenase
Glycolysis / Gluconeogenesis - Mus musculus (mouse)	9	65	0.00219442	ENSMUSG00000062070	Pgk1	phosphoglycerate kinase 1
Glycolysis / Gluconeogenesis - Mus musculus (mouse)	9	65	0.00219442	ENSMUSG00000063229	Ldha	lactate dehydrogenase A
Glycolysis / Gluconeogenesis - Mus musculus (mouse)	9	65	0.00219442	ENSMUSG00000066632	Pgk1-rs7	phosphoglycerate kinase-1 related sequence-7
Hematopoietic cell lineage - Mus musculus (mouse)	16	87	5.83556e-07	ENSMUSG00000003882	Il7r	interleukin 7 receptor
Hematopoietic cell lineage - Mus musculus (mouse)	16	87	5.83556e-07	ENSMUSG00000014599	Csf1	colony stimulating factor 1 (macrophage)
Hematopoietic cell lineage - Mus musculus (mouse)	16	87	5.83556e-07	ENSMUSG00000019966	Kitl	kit ligand
Hematopoietic cell lineage - Mus musculus (mouse)	16	87	5.83556e-07	ENSMUSG00000020689	Itgb3	integrin beta 3
Hematopoietic cell lineage - Mus musculus (mouse)	16	87	5.83556e-07	ENSMUSG00000022797	Tfrc	transferrin receptor
Hematopoietic cell lineage - Mus musculus (mouse)	16	87	5.83556e-07	ENSMUSG00000024401	Tnf	tumor necrosis factor
Hematopoietic cell lineage - Mus musculus (mouse)	16	87	5.83556e-07	ENSMUSG00000025746	Il6	interleukin 6
Hematopoietic cell lineage - Mus musculus (mouse)	16	87	5.83556e-07	ENSMUSG00000027398	Il1b	interleukin 1 beta
Hematopoietic cell lineage - Mus musculus (mouse)	16	87	5.83556e-07	ENSMUSG00000027399	Il1a	interleukin 1 alpha
Hematopoietic cell lineage - Mus musculus (mouse)	16	87	5.83556e-07	ENSMUSG00000030748	Il4ra	interleukin 4 receptor alpha
Hematopoietic cell lineage - Mus musculus (mouse)	16	87	5.83556e-07	ENSMUSG00000038067	Csf3	colony stimulating factor 3 (granulocyte)
Hematopoietic cell lineage - Mus musculus (mouse)	16	87	5.83556e-07	ENSMUSG00000047139	Cd24a	CD24a antigen
Hematopoietic cell lineage - Mus musculus (mouse)	16	87	5.83556e-07	ENSMUSG00000051439	Cd14	CD14 antigen
Hematopoietic cell lineage - Mus musculus (mouse)	16	87	5.83556e-07	ENSMUSG00000073876	Gm13305	predicted gene 13305
Hematopoietic cell lineage - Mus musculus (mouse)	16	87	5.83556e-07	ENSMUSG00000073889	Il11ra1	interleukin 11 receptor alpha chain 1
Hematopoietic cell lineage - Mus musculus (mouse)	16	87	5.83556e-07	ENSMUSG00000078735	Il11ra2	interleukin 11 receptor alpha chain 2
HIF-1 signaling pathway - Mus musculus (mouse)	20	113	4.57027e-07	ENSMUSG00000001131	Timp1	tissue inhibitor of metalloproteinase 1
HIF-1 signaling pathway - Mus musculus (mouse)	20	113	4.57027e-07	ENSMUSG00000004267	Eno2	enolase 2 gamma neuronal
HIF-1 signaling pathway - Mus musculus (mouse)	20	113	4.57027e-07	ENSMUSG00000005413	Hmox1	heme oxygenase (decycling) 1
HIF-1 signaling pathway - Mus musculus (mouse)	20	113	4.57027e-07	ENSMUSG00000020122	Egfr	epidermal growth factor receptor
HIF-1 signaling pathway - Mus musculus (mouse)	20	113	4.57027e-07	ENSMUSG00000020826	Nos2	nitric oxide synthase 2 inducible
HIF-1 signaling pathway - Mus musculus (mouse)	20	113	4.57027e-07	ENSMUSG00000021367	Edn1	endothelin 1
HIF-1 signaling pathway - Mus musculus (mouse)	20	113	4.57027e-07	ENSMUSG00000022797	Tfrc	transferrin receptor
HIF-1 signaling pathway - Mus musculus (mouse)	20	113	4.57027e-07	ENSMUSG00000023951	Vegfa	vascular endothelial growth factor A
HIF-1 signaling pathway - Mus musculus (mouse)	20	113	4.57027e-07	ENSMUSG00000025746	Il6	interleukin 6
HIF-1 signaling pathway - Mus musculus (mouse)	20	113	4.57027e-07	ENSMUSG00000025877	Hk3	hexokinase 3
HIF-1 signaling pathway - Mus musculus (mouse)	20	113	4.57027e-07	ENSMUSG00000026773	Pfkfb3	6-phosphofructo-2-kinase/fructose-2 6-biphosphatase 3
HIF-1 signaling pathway - Mus musculus (mouse)	20	113	4.57027e-07	ENSMUSG00000028156	Eif4e	eukaryotic translation initiation factor 4E
HIF-1 signaling pathway - Mus musculus (mouse)	20	113	4.57027e-07	ENSMUSG00000028645	Slc2a1	solute carrier family 2 (facilitated glucose transporter) member 1
HIF-1 signaling pathway - Mus musculus (mouse)	20	113	4.57027e-07	ENSMUSG00000031490	Eif4ebp1	eukaryotic translation initiation factor 4E binding protein 1
HIF-1 signaling pathway - Mus musculus (mouse)	20	113	4.57027e-07	ENSMUSG00000035105	Egln3	EGL nine homolog 3 (C. elegans)
HIF-1 signaling pathway - Mus musculus (mouse)	20	113	4.57027e-07	ENSMUSG00000037012	Hk1	hexokinase 1
HIF-1 signaling pathway - Mus musculus (mouse)	20	113	4.57027e-07	ENSMUSG00000057666	Gapdh	glyceraldehyde-3-phosphate dehydrogenase
HIF-1 signaling pathway - Mus musculus (mouse)	20	113	4.57027e-07	ENSMUSG00000062070	Pgk1	phosphoglycerate kinase 1
HIF-1 signaling pathway - Mus musculus (mouse)	20	113	4.57027e-07	ENSMUSG00000063229	Ldha	lactate dehydrogenase A
HIF-1 signaling pathway - Mus musculus (mouse)	20	113	4.57027e-07	ENSMUSG00000066632	Pgk1-rs7	phosphoglycerate kinase-1 related sequence-7
Jak-STAT signaling pathway - Mus musculus (mouse)	22	155	2.24392e-06	ENSMUSG00000003882	Il7r	interleukin 7 receptor
Jak-STAT signaling pathway - Mus musculus (mouse)	22	155	2.24392e-06	ENSMUSG00000007659	Bcl2l1	BCL2-like 1
Jak-STAT signaling pathway - Mus musculus (mouse)	22	155	2.24392e-06	ENSMUSG00000016529	Il10	interleukin 10
Jak-STAT signaling pathway - Mus musculus (mouse)	22	155	2.24392e-06	ENSMUSG00000022114	Spry2	sprouty homolog 2 (Drosophila)
Jak-STAT signaling pathway - Mus musculus (mouse)	22	155	2.24392e-06	ENSMUSG00000022146	Osmr	oncostatin M receptor
Jak-STAT signaling pathway - Mus musculus (mouse)	22	155	2.24392e-06	ENSMUSG00000022346	Myc	myelocytomatosis oncogene
Jak-STAT signaling pathway - Mus musculus (mouse)	22	155	2.24392e-06	ENSMUSG00000024014	Pim1	proviral integration site 1
Jak-STAT signaling pathway - Mus musculus (mouse)	22	155	2.24392e-06	ENSMUSG00000025746	Il6	interleukin 6
Jak-STAT signaling pathway - Mus musculus (mouse)	22	155	2.24392e-06	ENSMUSG00000027351	Spred1	sprouty protein with EVH-1 domain 1 related sequence
Jak-STAT signaling pathway - Mus musculus (mouse)	22	155	2.24392e-06	ENSMUSG00000030748	Il4ra	interleukin 4 receptor alpha
Jak-STAT signaling pathway - Mus musculus (mouse)	22	155	2.24392e-06	ENSMUSG00000032578	Cish	cytokine inducible SH2-containing protein
Jak-STAT signaling pathway - Mus musculus (mouse)	22	155	2.24392e-06	ENSMUSG00000034394	Lif	leukemia inhibitory factor
Jak-STAT signaling pathway - Mus musculus (mouse)	22	155	2.24392e-06	ENSMUSG00000038037	Socs1	suppressor of cytokine signaling 1
Jak-STAT signaling pathway - Mus musculus (mouse)	22	155	2.24392e-06	ENSMUSG00000038067	Csf3	colony stimulating factor 3 (granulocyte)
Jak-STAT signaling pathway - Mus musculus (mouse)	22	155	2.24392e-06	ENSMUSG00000040663	Clcf1	cardiotrophin-like cytokine factor 1
Jak-STAT signaling pathway - Mus musculus (mouse)	22	155	2.24392e-06	ENSMUSG00000053113	Socs3	suppressor of cytokine signaling 3
Jak-STAT signaling pathway - Mus musculus (mouse)	22	155	2.24392e-06	ENSMUSG00000054263	Lifr	leukemia inhibitory factor receptor
Jak-STAT signaling pathway - Mus musculus (mouse)	22	155	2.24392e-06	ENSMUSG00000055371	Stam2	signal transducing adaptor molecule (SH3 domain and ITAM motif) 2
Jak-STAT signaling pathway - Mus musculus (mouse)	22	155	2.24392e-06	ENSMUSG00000058755	Osm	oncostatin M
Jak-STAT signaling pathway - Mus musculus (mouse)	22	155	2.24392e-06	ENSMUSG00000073876	Gm13305	predicted gene 13305
Jak-STAT signaling pathway - Mus musculus (mouse)	22	155	2.24392e-06	ENSMUSG00000073889	Il11ra1	interleukin 11 receptor alpha chain 1
Jak-STAT signaling pathway - Mus musculus (mouse)	22	155	2.24392e-06	ENSMUSG00000078735	Il11ra2	interleukin 11 receptor alpha chain 2
Legionellosis - Mus musculus (mouse)	13	59	1.05028e-05	ENSMUSG00000015656	Hspa8	heat shock protein 8
Legionellosis - Mus musculus (mouse)	13	59	1.05028e-05	ENSMUSG00000016349	Eef1a2	eukaryotic translation elongation factor 1 alpha 2
Legionellosis - Mus musculus (mouse)	13	59	1.05028e-05	ENSMUSG00000024401	Tnf	tumor necrosis factor
Legionellosis - Mus musculus (mouse)	13	59	1.05028e-05	ENSMUSG00000025746	Il6	interleukin 6
Legionellosis - Mus musculus (mouse)	13	59	1.05028e-05	ENSMUSG00000025980	Hspd1	heat shock protein 1 (chaperonin)
Legionellosis - Mus musculus (mouse)	13	59	1.05028e-05	ENSMUSG00000027398	Il1b	interleukin 1 beta
Legionellosis - Mus musculus (mouse)	13	59	1.05028e-05	ENSMUSG00000029379	Cxcl3	chemokine (C-X-C motif) ligand 3
Legionellosis - Mus musculus (mouse)	13	59	1.05028e-05	ENSMUSG00000029380	Cxcl1	chemokine (C-X-C motif) ligand 1
Legionellosis - Mus musculus (mouse)	13	59	1.05028e-05	ENSMUSG00000051439	Cd14	CD14 antigen
Legionellosis - Mus musculus (mouse)	13	59	1.05028e-05	ENSMUSG00000058427	Cxcl2	chemokine (C-X-C motif) ligand 2
Legionellosis - Mus musculus (mouse)	13	59	1.05028e-05	ENSMUSG00000078566	Bnip3	BCL2/adenovirus E1B interacting protein 3
Legionellosis - Mus musculus (mouse)	13	59	1.05028e-05	ENSMUSG00000090877	Hspa1b	heat shock protein 1B
Legionellosis - Mus musculus (mouse)	13	59	1.05028e-05	ENSMUSG00000091971	Hspa1a	heat shock protein 1A
Malaria - Mus musculus (mouse)	9	49	0.00100281	ENSMUSG00000009376	Met	met proto-oncogene
Malaria - Mus musculus (mouse)	9	49	0.00100281	ENSMUSG00000016529	Il10	interleukin 10
Malaria - Mus musculus (mouse)	9	49	0.00100281	ENSMUSG00000020592	Sdc1	syndecan 1
Malaria - Mus musculus (mouse)	9	49	0.00100281	ENSMUSG00000024401	Tnf	tumor necrosis factor
Malaria - Mus musculus (mouse)	9	49	0.00100281	ENSMUSG00000025746	Il6	interleukin 6
Malaria - Mus musculus (mouse)	9	49	0.00100281	ENSMUSG00000027398	Il1b	interleukin 1 beta
Malaria - Mus musculus (mouse)	9	49	0.00100281	ENSMUSG00000031849	Comp	cartilage oligomeric matrix protein
Malaria - Mus musculus (mouse)	9	49	0.00100281	ENSMUSG00000035385	Ccl2	chemokine (C-C motif) ligand 2
Malaria - Mus musculus (mouse)	9	49	0.00100281	ENSMUSG00000038067	Csf3	colony stimulating factor 3 (granulocyte)
MAPK signaling pathway - Mus musculus (mouse)	28	257	0.000257118	ENSMUSG00000004113	Cacna1b	calcium channel voltage-dependent N type alpha 1B subunit
MAPK signaling pathway - Mus musculus (mouse)	28	257	0.000257118	ENSMUSG00000004951	Hspb1	heat shock protein 1
MAPK signaling pathway - Mus musculus (mouse)	28	257	0.000257118	ENSMUSG00000015312	Gadd45b	growth arrest and DNA-damage-inducible 45 beta
MAPK signaling pathway - Mus musculus (mouse)	28	257	0.000257118	ENSMUSG00000015656	Hspa8	heat shock protein 8
MAPK signaling pathway - Mus musculus (mouse)	28	257	0.000257118	ENSMUSG00000018648	Dusp14	dual specificity phosphatase 14
MAPK signaling pathway - Mus musculus (mouse)	28	257	0.000257118	ENSMUSG00000020122	Egfr	epidermal growth factor receptor
MAPK signaling pathway - Mus musculus (mouse)	28	257	0.000257118	ENSMUSG00000021453	Gadd45g	growth arrest and DNA-damage-inducible 45 gamma
MAPK signaling pathway - Mus musculus (mouse)	28	257	0.000257118	ENSMUSG00000022346	Myc	myelocytomatosis oncogene
MAPK signaling pathway - Mus musculus (mouse)	28	257	0.000257118	ENSMUSG00000023809	Rps6ka2	ribosomal protein S6 kinase polypeptide 2
MAPK signaling pathway - Mus musculus (mouse)	28	257	0.000257118	ENSMUSG00000024190	Dusp1	dual specificity phosphatase 1
MAPK signaling pathway - Mus musculus (mouse)	28	257	0.000257118	ENSMUSG00000024401	Tnf	tumor necrosis factor
MAPK signaling pathway - Mus musculus (mouse)	28	257	0.000257118	ENSMUSG00000027368	Dusp2	dual specificity phosphatase 2
MAPK signaling pathway - Mus musculus (mouse)	28	257	0.000257118	ENSMUSG00000027398	Il1b	interleukin 1 beta
MAPK signaling pathway - Mus musculus (mouse)	28	257	0.000257118	ENSMUSG00000027399	Il1a	interleukin 1 alpha
MAPK signaling pathway - Mus musculus (mouse)	28	257	0.000257118	ENSMUSG00000028862	Map3k6	mitogen-activated protein kinase kinase kinase 6
MAPK signaling pathway - Mus musculus (mouse)	28	257	0.000257118	ENSMUSG00000030203	Dusp16	dual specificity phosphatase 16
MAPK signaling pathway - Mus musculus (mouse)	28	257	0.000257118	ENSMUSG00000031530	Dusp4	dual specificity phosphatase 4
MAPK signaling pathway - Mus musculus (mouse)	28	257	0.000257118	ENSMUSG00000034765	Dusp5	dual specificity phosphatase 5
MAPK signaling pathway - Mus musculus (mouse)	28	257	0.000257118	ENSMUSG00000035725	Prkx	protein kinase X-linked
MAPK signaling pathway - Mus musculus (mouse)	28	257	0.000257118	ENSMUSG00000039384	Dusp10	dual specificity phosphatase 10
MAPK signaling pathway - Mus musculus (mouse)	28	257	0.000257118	ENSMUSG00000042406	Atf4	activating transcription factor 4
MAPK signaling pathway - Mus musculus (mouse)	28	257	0.000257118	ENSMUSG00000051439	Cd14	CD14 antigen
MAPK signaling pathway - Mus musculus (mouse)	28	257	0.000257118	ENSMUSG00000053137	Mapk11	mitogen-activated protein kinase 11
MAPK signaling pathway - Mus musculus (mouse)	28	257	0.000257118	ENSMUSG00000054252	Fgfr3	fibroblast growth factor receptor 3
MAPK signaling pathway - Mus musculus (mouse)	28	257	0.000257118	ENSMUSG00000056220	Pla2g4a	phospholipase A2 group IVA (cytosolic calcium-dependent)
MAPK signaling pathway - Mus musculus (mouse)	28	257	0.000257118	ENSMUSG00000090877	Hspa1b	heat shock protein 1B
MAPK signaling pathway - Mus musculus (mouse)	28	257	0.000257118	ENSMUSG00000091512	Lamtor3	late endosomal/lysosomal adaptor MAPK and MTOR activator 3
MAPK signaling pathway - Mus musculus (mouse)	28	257	0.000257118	ENSMUSG00000091971	Hspa1a	heat shock protein 1A
Mineral absorption - Mus musculus (mouse)	8	46	0.00272331	ENSMUSG00000005413	Hmox1	heme oxygenase (decycling) 1
Mineral absorption - Mus musculus (mouse)	8	46	0.00272331	ENSMUSG00000015652	Steap1	six transmembrane epithelial antigen of the prostate 1
Mineral absorption - Mus musculus (mouse)	8	46	0.00272331	ENSMUSG00000021565	Slc6a19	solute carrier family 6 (neurotransmitter transporter) member 19
Mineral absorption - Mus musculus (mouse)	8	46	0.00272331	ENSMUSG00000023030	Slc11a2	solute carrier family 11 (proton-coupled divalent metal ion transporters) member 2
Mineral absorption - Mus musculus (mouse)	8	46	0.00272331	ENSMUSG00000025993	Slc40a1	solute carrier family 40 (iron-regulated transporter) member 1
Mineral absorption - Mus musculus (mouse)	8	46	0.00272331	ENSMUSG00000031762	Mt2	metallothionein 2
Mineral absorption - Mus musculus (mouse)	8	46	0.00272331	ENSMUSG00000031765	Mt1	metallothionein 1
Mineral absorption - Mus musculus (mouse)	8	46	0.00272331	ENSMUSG00000037434	Slc30a1	solute carrier family 30 (zinc transporter) member 1
NF-kappa B signaling pathway - Mus musculus (mouse)	19	102	1.55172e-06	ENSMUSG00000005824	Tnfsf14	tumor necrosis factor (ligand) superfamily member 14
NF-kappa B signaling pathway - Mus musculus (mouse)	19	102	1.55172e-06	ENSMUSG00000007659	Bcl2l1	BCL2-like 1
NF-kappa B signaling pathway - Mus musculus (mouse)	19	102	1.55172e-06	ENSMUSG00000015312	Gadd45b	growth arrest and DNA-damage-inducible 45 beta
NF-kappa B signaling pathway - Mus musculus (mouse)	19	102	1.55172e-06	ENSMUSG00000018930	Ccl4	chemokine (C-C motif) ligand 4
NF-kappa B signaling pathway - Mus musculus (mouse)	19	102	1.55172e-06	ENSMUSG00000019850	Tnfaip3	tumor necrosis factor alpha-induced protein 3
NF-kappa B signaling pathway - Mus musculus (mouse)	19	102	1.55172e-06	ENSMUSG00000021822	Plau	plasminogen activator urokinase
NF-kappa B signaling pathway - Mus musculus (mouse)	19	102	1.55172e-06	ENSMUSG00000024401	Tnf	tumor necrosis factor
NF-kappa B signaling pathway - Mus musculus (mouse)	19	102	1.55172e-06	ENSMUSG00000026637	Traf5	TNF receptor-associated factor 5
NF-kappa B signaling pathway - Mus musculus (mouse)	19	102	1.55172e-06	ENSMUSG00000026875	Traf1	TNF receptor-associated factor 1
NF-kappa B signaling pathway - Mus musculus (mouse)	19	102	1.55172e-06	ENSMUSG00000027398	Il1b	interleukin 1 beta
NF-kappa B signaling pathway - Mus musculus (mouse)	19	102	1.55172e-06	ENSMUSG00000030742	Lat	linker for activation of T cells
NF-kappa B signaling pathway - Mus musculus (mouse)	19	102	1.55172e-06	ENSMUSG00000032487	Ptgs2	prostaglandin-endoperoxide synthase 2
NF-kappa B signaling pathway - Mus musculus (mouse)	19	102	1.55172e-06	ENSMUSG00000032688	Malt1	mucosa associated lymphoid tissue lymphoma translocation gene 1
NF-kappa B signaling pathway - Mus musculus (mouse)	19	102	1.55172e-06	ENSMUSG00000050533	Gm9845	predicted pseudogene 9845
NF-kappa B signaling pathway - Mus musculus (mouse)	19	102	1.55172e-06	ENSMUSG00000051439	Cd14	CD14 antigen
NF-kappa B signaling pathway - Mus musculus (mouse)	19	102	1.55172e-06	ENSMUSG00000058427	Cxcl2	chemokine (C-X-C motif) ligand 2
NF-kappa B signaling pathway - Mus musculus (mouse)	19	102	1.55172e-06	ENSMUSG00000089929	Bcl2a1b	B cell leukemia/lymphoma 2 related protein A1b
NF-kappa B signaling pathway - Mus musculus (mouse)	19	102	1.55172e-06	ENSMUSG00000093809	Bcl2a1a	B cell leukemia/lymphoma 2 related protein A1a
NF-kappa B signaling pathway - Mus musculus (mouse)	19	102	1.55172e-06	ENSMUSG00000096581	Bcl2a1d	B cell leukemia/lymphoma 2 related protein A1d
NOD-like receptor signaling pathway - Mus musculus (mouse)	10	59	0.00102623	ENSMUSG00000019850	Tnfaip3	tumor necrosis factor alpha-induced protein 3
NOD-like receptor signaling pathway - Mus musculus (mouse)	10	59	0.00102623	ENSMUSG00000021270	Hsp90aa1	heat shock protein 90 alpha (cytosolic) class A member 1
NOD-like receptor signaling pathway - Mus musculus (mouse)	10	59	0.00102623	ENSMUSG00000024401	Tnf	tumor necrosis factor
NOD-like receptor signaling pathway - Mus musculus (mouse)	10	59	0.00102623	ENSMUSG00000025746	Il6	interleukin 6
NOD-like receptor signaling pathway - Mus musculus (mouse)	10	59	0.00102623	ENSMUSG00000027398	Il1b	interleukin 1 beta
NOD-like receptor signaling pathway - Mus musculus (mouse)	10	59	0.00102623	ENSMUSG00000029380	Cxcl1	chemokine (C-X-C motif) ligand 1
NOD-like receptor signaling pathway - Mus musculus (mouse)	10	59	0.00102623	ENSMUSG00000030595	Nfkbib	nuclear factor of kappa light polypeptide gene enhancer in B cells inhibitor beta
NOD-like receptor signaling pathway - Mus musculus (mouse)	10	59	0.00102623	ENSMUSG00000035385	Ccl2	chemokine (C-C motif) ligand 2
NOD-like receptor signaling pathway - Mus musculus (mouse)	10	59	0.00102623	ENSMUSG00000053137	Mapk11	mitogen-activated protein kinase 11
NOD-like receptor signaling pathway - Mus musculus (mouse)	10	59	0.00102623	ENSMUSG00000058427	Cxcl2	chemokine (C-X-C motif) ligand 2
PI3K-Akt signaling pathway - Mus musculus (mouse)	37	353	6.28575e-05	ENSMUSG00000001281	Itgb7	integrin beta 7
PI3K-Akt signaling pathway - Mus musculus (mouse)	37	353	6.28575e-05	ENSMUSG00000003882	Il7r	interleukin 7 receptor
PI3K-Akt signaling pathway - Mus musculus (mouse)	37	353	6.28575e-05	ENSMUSG00000004098	Col5a3	collagen type V alpha 3
PI3K-Akt signaling pathway - Mus musculus (mouse)	37	353	6.28575e-05	ENSMUSG00000007659	Bcl2l1	BCL2-like 1
PI3K-Akt signaling pathway - Mus musculus (mouse)	37	353	6.28575e-05	ENSMUSG00000009376	Met	met proto-oncogene
PI3K-Akt signaling pathway - Mus musculus (mouse)	37	353	6.28575e-05	ENSMUSG00000014599	Csf1	colony stimulating factor 1 (macrophage)
PI3K-Akt signaling pathway - Mus musculus (mouse)	37	353	6.28575e-05	ENSMUSG00000019966	Kitl	kit ligand
PI3K-Akt signaling pathway - Mus musculus (mouse)	37	353	6.28575e-05	ENSMUSG00000019970	Sgk1	serum/glucocorticoid regulated kinase 1
PI3K-Akt signaling pathway - Mus musculus (mouse)	37	353	6.28575e-05	ENSMUSG00000020108	Ddit4	DNA-damage-inducible transcript 4
PI3K-Akt signaling pathway - Mus musculus (mouse)	37	353	6.28575e-05	ENSMUSG00000020122	Egfr	epidermal growth factor receptor
PI3K-Akt signaling pathway - Mus musculus (mouse)	37	353	6.28575e-05	ENSMUSG00000020184	Mdm2	transformed mouse 3T3 cell double minute 2
PI3K-Akt signaling pathway - Mus musculus (mouse)	37	353	6.28575e-05	ENSMUSG00000020357	Flt4	FMS-like tyrosine kinase 4
PI3K-Akt signaling pathway - Mus musculus (mouse)	37	353	6.28575e-05	ENSMUSG00000020689	Itgb3	integrin beta 3
PI3K-Akt signaling pathway - Mus musculus (mouse)	37	353	6.28575e-05	ENSMUSG00000021270	Hsp90aa1	heat shock protein 90 alpha (cytosolic) class A member 1
PI3K-Akt signaling pathway - Mus musculus (mouse)	37	353	6.28575e-05	ENSMUSG00000022146	Osmr	oncostatin M receptor
PI3K-Akt signaling pathway - Mus musculus (mouse)	37	353	6.28575e-05	ENSMUSG00000022346	Myc	myelocytomatosis oncogene
PI3K-Akt signaling pathway - Mus musculus (mouse)	37	353	6.28575e-05	ENSMUSG00000023951	Vegfa	vascular endothelial growth factor A
PI3K-Akt signaling pathway - Mus musculus (mouse)	37	353	6.28575e-05	ENSMUSG00000025321	Itgb8	integrin beta 8
PI3K-Akt signaling pathway - Mus musculus (mouse)	37	353	6.28575e-05	ENSMUSG00000025348	Itga7	integrin alpha 7
PI3K-Akt signaling pathway - Mus musculus (mouse)	37	353	6.28575e-05	ENSMUSG00000025746	Il6	interleukin 6
PI3K-Akt signaling pathway - Mus musculus (mouse)	37	353	6.28575e-05	ENSMUSG00000026479	Lamc2	laminin gamma 2
PI3K-Akt signaling pathway - Mus musculus (mouse)	37	353	6.28575e-05	ENSMUSG00000027669	Gnb4	guanine nucleotide binding protein (G protein) beta 4
PI3K-Akt signaling pathway - Mus musculus (mouse)	37	353	6.28575e-05	ENSMUSG00000028156	Eif4e	eukaryotic translation initiation factor 4E
PI3K-Akt signaling pathway - Mus musculus (mouse)	37	353	6.28575e-05	ENSMUSG00000028518	Prkaa2	protein kinase AMP-activated alpha 2 catalytic subunit
PI3K-Akt signaling pathway - Mus musculus (mouse)	37	353	6.28575e-05	ENSMUSG00000029304	Spp1	secreted phosphoprotein 1
PI3K-Akt signaling pathway - Mus musculus (mouse)	37	353	6.28575e-05	ENSMUSG00000030748	Il4ra	interleukin 4 receptor alpha
PI3K-Akt signaling pathway - Mus musculus (mouse)	37	353	6.28575e-05	ENSMUSG00000031380	Figf	c-fos induced growth factor
PI3K-Akt signaling pathway - Mus musculus (mouse)	37	353	6.28575e-05	ENSMUSG00000031490	Eif4ebp1	eukaryotic translation initiation factor 4E binding protein 1
PI3K-Akt signaling pathway - Mus musculus (mouse)	37	353	6.28575e-05	ENSMUSG00000031849	Comp	cartilage oligomeric matrix protein
PI3K-Akt signaling pathway - Mus musculus (mouse)	37	353	6.28575e-05	ENSMUSG00000038067	Csf3	colony stimulating factor 3 (granulocyte)
PI3K-Akt signaling pathway - Mus musculus (mouse)	37	353	6.28575e-05	ENSMUSG00000040274	Cdk6	cyclin-dependent kinase 6
PI3K-Akt signaling pathway - Mus musculus (mouse)	37	353	6.28575e-05	ENSMUSG00000042406	Atf4	activating transcription factor 4
PI3K-Akt signaling pathway - Mus musculus (mouse)	37	353	6.28575e-05	ENSMUSG00000048376	F2r	coagulation factor II (thrombin) receptor
PI3K-Akt signaling pathway - Mus musculus (mouse)	37	353	6.28575e-05	ENSMUSG00000053007	Creb5	cAMP responsive element binding protein 5
PI3K-Akt signaling pathway - Mus musculus (mouse)	37	353	6.28575e-05	ENSMUSG00000054252	Fgfr3	fibroblast growth factor receptor 3
PI3K-Akt signaling pathway - Mus musculus (mouse)	37	353	6.28575e-05	ENSMUSG00000058755	Osm	oncostatin M
PI3K-Akt signaling pathway - Mus musculus (mouse)	37	353	6.28575e-05	ENSMUSG00000062960	Kdr	kinase insert domain protein receptor
Prion diseases - Mus musculus (mouse)	6	35	0.00977197	ENSMUSG00000019843	Fyn	Fyn proto-oncogene
Prion diseases - Mus musculus (mouse)	6	35	0.00977197	ENSMUSG00000025746	Il6	interleukin 6
Prion diseases - Mus musculus (mouse)	6	35	0.00977197	ENSMUSG00000027398	Il1b	interleukin 1 beta
Prion diseases - Mus musculus (mouse)	6	35	0.00977197	ENSMUSG00000027399	Il1a	interleukin 1 alpha
Prion diseases - Mus musculus (mouse)	6	35	0.00977197	ENSMUSG00000035725	Prkx	protein kinase X-linked
Prion diseases - Mus musculus (mouse)	6	35	0.00977197	ENSMUSG00000091971	Hspa1a	heat shock protein 1A
Rheumatoid arthritis - Mus musculus (mouse)	12	84	0.00159956	ENSMUSG00000000982	Ccl3	chemokine (C-C motif) ligand 3
Rheumatoid arthritis - Mus musculus (mouse)	12	84	0.00159956	ENSMUSG00000014599	Csf1	colony stimulating factor 1 (macrophage)
Rheumatoid arthritis - Mus musculus (mouse)	12	84	0.00159956	ENSMUSG00000022295	Atp6v1c1	ATPase H+ transporting lysosomal V1 subunit C1
Rheumatoid arthritis - Mus musculus (mouse)	12	84	0.00159956	ENSMUSG00000022901	Cd86	CD86 antigen
Rheumatoid arthritis - Mus musculus (mouse)	12	84	0.00159956	ENSMUSG00000023951	Vegfa	vascular endothelial growth factor A
Rheumatoid arthritis - Mus musculus (mouse)	12	84	0.00159956	ENSMUSG00000024401	Tnf	tumor necrosis factor
Rheumatoid arthritis - Mus musculus (mouse)	12	84	0.00159956	ENSMUSG00000025746	Il6	interleukin 6
Rheumatoid arthritis - Mus musculus (mouse)	12	84	0.00159956	ENSMUSG00000027398	Il1b	interleukin 1 beta
Rheumatoid arthritis - Mus musculus (mouse)	12	84	0.00159956	ENSMUSG00000027399	Il1a	interleukin 1 alpha
Rheumatoid arthritis - Mus musculus (mouse)	12	84	0.00159956	ENSMUSG00000028111	Ctsk	cathepsin K
Rheumatoid arthritis - Mus musculus (mouse)	12	84	0.00159956	ENSMUSG00000033793	Atp6v1h	ATPase H+ transporting lysosomal V1 subunit H
Rheumatoid arthritis - Mus musculus (mouse)	12	84	0.00159956	ENSMUSG00000035385	Ccl2	chemokine (C-C motif) ligand 2
Salmonella infection - Mus musculus (mouse)	12	79	0.000923803	ENSMUSG00000000982	Ccl3	chemokine (C-C motif) ligand 3
Salmonella infection - Mus musculus (mouse)	12	79	0.000923803	ENSMUSG00000018930	Ccl4	chemokine (C-C motif) ligand 4
Salmonella infection - Mus musculus (mouse)	12	79	0.000923803	ENSMUSG00000020826	Nos2	nitric oxide synthase 2 inducible
Salmonella infection - Mus musculus (mouse)	12	79	0.000923803	ENSMUSG00000025746	Il6	interleukin 6
Salmonella infection - Mus musculus (mouse)	12	79	0.000923803	ENSMUSG00000027398	Il1b	interleukin 1 beta
Salmonella infection - Mus musculus (mouse)	12	79	0.000923803	ENSMUSG00000027399	Il1a	interleukin 1 alpha
Salmonella infection - Mus musculus (mouse)	12	79	0.000923803	ENSMUSG00000027805	Pfn2	profilin 2
Salmonella infection - Mus musculus (mouse)	12	79	0.000923803	ENSMUSG00000029379	Cxcl3	chemokine (C-X-C motif) ligand 3
Salmonella infection - Mus musculus (mouse)	12	79	0.000923803	ENSMUSG00000029380	Cxcl1	chemokine (C-X-C motif) ligand 1
Salmonella infection - Mus musculus (mouse)	12	79	0.000923803	ENSMUSG00000051439	Cd14	CD14 antigen
Salmonella infection - Mus musculus (mouse)	12	79	0.000923803	ENSMUSG00000053137	Mapk11	mitogen-activated protein kinase 11
Salmonella infection - Mus musculus (mouse)	12	79	0.000923803	ENSMUSG00000058427	Cxcl2	chemokine (C-X-C motif) ligand 2
TNF signaling pathway - Mus musculus (mouse)	24	111	3.04571e-09	ENSMUSG00000012519	Mlkl	mixed lineage kinase domain-like
TNF signaling pathway - Mus musculus (mouse)	24	111	3.04571e-09	ENSMUSG00000014599	Csf1	colony stimulating factor 1 (macrophage)
TNF signaling pathway - Mus musculus (mouse)	24	111	3.04571e-09	ENSMUSG00000019850	Tnfaip3	tumor necrosis factor alpha-induced protein 3
TNF signaling pathway - Mus musculus (mouse)	24	111	3.04571e-09	ENSMUSG00000021367	Edn1	endothelin 1
TNF signaling pathway - Mus musculus (mouse)	24	111	3.04571e-09	ENSMUSG00000022221	Ripk3	receptor-interacting serine-threonine kinase 3
TNF signaling pathway - Mus musculus (mouse)	24	111	3.04571e-09	ENSMUSG00000024401	Tnf	tumor necrosis factor
TNF signaling pathway - Mus musculus (mouse)	24	111	3.04571e-09	ENSMUSG00000025746	Il6	interleukin 6
TNF signaling pathway - Mus musculus (mouse)	24	111	3.04571e-09	ENSMUSG00000026070	Il18r1	interleukin 18 receptor 1
TNF signaling pathway - Mus musculus (mouse)	24	111	3.04571e-09	ENSMUSG00000026637	Traf5	TNF receptor-associated factor 5
TNF signaling pathway - Mus musculus (mouse)	24	111	3.04571e-09	ENSMUSG00000026875	Traf1	TNF receptor-associated factor 1
TNF signaling pathway - Mus musculus (mouse)	24	111	3.04571e-09	ENSMUSG00000027398	Il1b	interleukin 1 beta
TNF signaling pathway - Mus musculus (mouse)	24	111	3.04571e-09	ENSMUSG00000029379	Cxcl3	chemokine (C-X-C motif) ligand 3
TNF signaling pathway - Mus musculus (mouse)	24	111	3.04571e-09	ENSMUSG00000029380	Cxcl1	chemokine (C-X-C motif) ligand 1
TNF signaling pathway - Mus musculus (mouse)	24	111	3.04571e-09	ENSMUSG00000032487	Ptgs2	prostaglandin-endoperoxide synthase 2
TNF signaling pathway - Mus musculus (mouse)	24	111	3.04571e-09	ENSMUSG00000034394	Lif	leukemia inhibitory factor
TNF signaling pathway - Mus musculus (mouse)	24	111	3.04571e-09	ENSMUSG00000035385	Ccl2	chemokine (C-C motif) ligand 2
TNF signaling pathway - Mus musculus (mouse)	24	111	3.04571e-09	ENSMUSG00000042406	Atf4	activating transcription factor 4
TNF signaling pathway - Mus musculus (mouse)	24	111	3.04571e-09	ENSMUSG00000050533	Gm9845	predicted pseudogene 9845
TNF signaling pathway - Mus musculus (mouse)	24	111	3.04571e-09	ENSMUSG00000053007	Creb5	cAMP responsive element binding protein 5
TNF signaling pathway - Mus musculus (mouse)	24	111	3.04571e-09	ENSMUSG00000053113	Socs3	suppressor of cytokine signaling 3
TNF signaling pathway - Mus musculus (mouse)	24	111	3.04571e-09	ENSMUSG00000053137	Mapk11	mitogen-activated protein kinase 11
TNF signaling pathway - Mus musculus (mouse)	24	111	3.04571e-09	ENSMUSG00000053175	Bcl3	B cell leukemia/lymphoma 3
TNF signaling pathway - Mus musculus (mouse)	24	111	3.04571e-09	ENSMUSG00000056501	Cebpb	CCAAT/enhancer binding protein (C/EBP) beta
TNF signaling pathway - Mus musculus (mouse)	24	111	3.04571e-09	ENSMUSG00000058427	Cxcl2	chemokine (C-X-C motif) ligand 2
Transcriptional misregulation in cancer - Mus musculus (mouse)	24	180	5.71892e-09	ENSMUSG00000001281	Itgb7	integrin beta 7
Transcriptional misregulation in cancer - Mus musculus (mouse)	24	180	5.71892e-09	ENSMUSG00000007659	Bcl2l1	BCL2-like 1
Transcriptional misregulation in cancer - Mus musculus (mouse)	24	180	5.71892e-09	ENSMUSG00000009376	Met	met proto-oncogene
Transcriptional misregulation in cancer - Mus musculus (mouse)	24	180	5.71892e-09	ENSMUSG00000017724	Etv4	ets variant gene 4 (E1A enhancer binding protein E1AF)
Transcriptional misregulation in cancer - Mus musculus (mouse)	24	180	5.71892e-09	ENSMUSG00000020184	Mdm2	transformed mouse 3T3 cell double minute 2
Transcriptional misregulation in cancer - Mus musculus (mouse)	24	180	5.71892e-09	ENSMUSG00000020427	Igfbp3	insulin-like growth factor binding protein 3
Transcriptional misregulation in cancer - Mus musculus (mouse)	24	180	5.71892e-09	ENSMUSG00000020644	Id2	inhibitor of DNA binding 2
Transcriptional misregulation in cancer - Mus musculus (mouse)	24	180	5.71892e-09	ENSMUSG00000021822	Plau	plasminogen activator urokinase
Transcriptional misregulation in cancer - Mus musculus (mouse)	24	180	5.71892e-09	ENSMUSG00000022346	Myc	myelocytomatosis oncogene
Transcriptional misregulation in cancer - Mus musculus (mouse)	24	180	5.71892e-09	ENSMUSG00000022901	Cd86	CD86 antigen
Transcriptional misregulation in cancer - Mus musculus (mouse)	24	180	5.71892e-09	ENSMUSG00000025746	Il6	interleukin 6
Transcriptional misregulation in cancer - Mus musculus (mouse)	24	180	5.71892e-09	ENSMUSG00000026435	Slc45a3	solute carrier family 45 member 3
Transcriptional misregulation in cancer - Mus musculus (mouse)	24	180	5.71892e-09	ENSMUSG00000026875	Traf1	TNF receptor-associated factor 1
Transcriptional misregulation in cancer - Mus musculus (mouse)	24	180	5.71892e-09	ENSMUSG00000028341	Nr4a3	nuclear receptor subfamily 4 group A member 3
Transcriptional misregulation in cancer - Mus musculus (mouse)	24	180	5.71892e-09	ENSMUSG00000029313	Aff1	AF4/FMR2 family member 1
Transcriptional misregulation in cancer - Mus musculus (mouse)	24	180	5.71892e-09	ENSMUSG00000031538	Plat	plasminogen activator tissue
Transcriptional misregulation in cancer - Mus musculus (mouse)	24	180	5.71892e-09	ENSMUSG00000037944	Ccr7	chemokine (C-C motif) receptor 7
Transcriptional misregulation in cancer - Mus musculus (mouse)	24	180	5.71892e-09	ENSMUSG00000051439	Cd14	CD14 antigen
Transcriptional misregulation in cancer - Mus musculus (mouse)	24	180	5.71892e-09	ENSMUSG00000056501	Cebpb	CCAAT/enhancer binding protein (C/EBP) beta
Transcriptional misregulation in cancer - Mus musculus (mouse)	24	180	5.71892e-09	ENSMUSG00000061589	Dot1l	DOT1-like histone H3 methyltransferase (S. cerevisiae)
Transcriptional misregulation in cancer - Mus musculus (mouse)	24	180	5.71892e-09	ENSMUSG00000081058	Hist2h3c2	histone cluster 2 H3c2
Transcriptional misregulation in cancer - Mus musculus (mouse)	24	180	5.71892e-09	ENSMUSG00000089929	Bcl2a1b	B cell leukemia/lymphoma 2 related protein A1b
Transcriptional misregulation in cancer - Mus musculus (mouse)	24	180	5.71892e-09	ENSMUSG00000093809	Bcl2a1a	B cell leukemia/lymphoma 2 related protein A1a
Transcriptional misregulation in cancer - Mus musculus (mouse)	24	180	5.71892e-09	ENSMUSG00000096581	Bcl2a1d	B cell leukemia/lymphoma 2 related protein A1d
Tuberculosis - Mus musculus (mouse)	18	177	0.00644781	ENSMUSG00000004446	Bid	BH3 interacting domain death agonist
Tuberculosis - Mus musculus (mouse)	18	177	0.00644781	ENSMUSG00000016529	Il10	interleukin 10
Tuberculosis - Mus musculus (mouse)	18	177	0.00644781	ENSMUSG00000020826	Nos2	nitric oxide synthase 2 inducible
Tuberculosis - Mus musculus (mouse)	18	177	0.00644781	ENSMUSG00000024359	Hspa9	heat shock protein 9
Tuberculosis - Mus musculus (mouse)	18	177	0.00644781	ENSMUSG00000024401	Tnf	tumor necrosis factor
Tuberculosis - Mus musculus (mouse)	18	177	0.00644781	ENSMUSG00000025746	Il6	interleukin 6
Tuberculosis - Mus musculus (mouse)	18	177	0.00644781	ENSMUSG00000025980	Hspd1	heat shock protein 1 (chaperonin)
Tuberculosis - Mus musculus (mouse)	18	177	0.00644781	ENSMUSG00000027398	Il1b	interleukin 1 beta
Tuberculosis - Mus musculus (mouse)	18	177	0.00644781	ENSMUSG00000027399	Il1a	interleukin 1 alpha
Tuberculosis - Mus musculus (mouse)	18	177	0.00644781	ENSMUSG00000030142	Clec4e	C-type lectin domain family 4 member e
Tuberculosis - Mus musculus (mouse)	18	177	0.00644781	ENSMUSG00000031494	Cd209a	CD209a antigen
Tuberculosis - Mus musculus (mouse)	18	177	0.00644781	ENSMUSG00000032688	Malt1	mucosa associated lymphoid tissue lymphoma translocation gene 1
Tuberculosis - Mus musculus (mouse)	18	177	0.00644781	ENSMUSG00000033793	Atp6v1h	ATPase H+ transporting lysosomal V1 subunit H
Tuberculosis - Mus musculus (mouse)	18	177	0.00644781	ENSMUSG00000036499	Eea1	early endosome antigen 1
Tuberculosis - Mus musculus (mouse)	18	177	0.00644781	ENSMUSG00000051439	Cd14	CD14 antigen
Tuberculosis - Mus musculus (mouse)	18	177	0.00644781	ENSMUSG00000053137	Mapk11	mitogen-activated protein kinase 11
Tuberculosis - Mus musculus (mouse)	18	177	0.00644781	ENSMUSG00000056501	Cebpb	CCAAT/enhancer binding protein (C/EBP) beta
Tuberculosis - Mus musculus (mouse)	18	177	0.00644781	ENSMUSG00000061878	Sphk1	sphingosine kinase 1

## Sheet: 4 hpi, down
Enriched KEGG pathways, uninfected vs. infected 4 hpi, 2-fold downregulated
KEGG Pathway	Number Enriched	Pathway Size	P value	Ensembl ID	Symbol	Gene Name
ABC transporters - Mus musculus (mouse)	8	46	0.00275378	ENSMUSG00000015243	Abca1	ATP-binding cassette sub-family A (ABC1) member 1
ABC transporters - Mus musculus (mouse)	8	46	0.00275378	ENSMUSG00000020865	Abcc3	ATP-binding cassette sub-family C (CFTR/MRP) member 3
ABC transporters - Mus musculus (mouse)	8	46	0.00275378	ENSMUSG00000024130	Abca3	ATP-binding cassette sub-family A (ABC1) member 3
ABC transporters - Mus musculus (mouse)	8	46	0.00275378	ENSMUSG00000030249	Abcc9	ATP-binding cassette sub-family C (CFTR/MRP) member 9
ABC transporters - Mus musculus (mouse)	8	46	0.00275378	ENSMUSG00000031378	Abcd1	ATP-binding cassette sub-family D (ALD) member 1
ABC transporters - Mus musculus (mouse)	8	46	0.00275378	ENSMUSG00000041797	Abca9	ATP-binding cassette sub-family A (ABC1) member 9
ABC transporters - Mus musculus (mouse)	8	46	0.00275378	ENSMUSG00000044749	Abca6	ATP-binding cassette sub-family A (ABC1) member 6
ABC transporters - Mus musculus (mouse)	8	46	0.00275378	ENSMUSG00000055782	Abcd2	ATP-binding cassette sub-family D (ALD) member 2
Axon guidance - Mus musculus (mouse)	15	129	0.00368661	ENSMUSG00000020019	Ntn4	netrin 4
Axon guidance - Mus musculus (mouse)	15	129	0.00368661	ENSMUSG00000021451	Sema4d	sema domain immunoglobulin domain (Ig) transmembrane domain (TM) and short cytoplasmic domain (semaphorin) 4D
Axon guidance - Mus musculus (mouse)	15	129	0.00368661	ENSMUSG00000022048	Dpysl2	dihydropyrimidinase-like 2
Axon guidance - Mus musculus (mouse)	15	129	0.00368661	ENSMUSG00000027544	Nfatc2	nuclear factor of activated T cells cytoplasmic calcineurin dependent 2
Axon guidance - Mus musculus (mouse)	15	129	0.00368661	ENSMUSG00000028064	Sema4a	sema domain immunoglobulin domain (Ig) transmembrane domain (TM) and short cytoplasmic domain (semaphorin) 4A
Axon guidance - Mus musculus (mouse)	15	129	0.00368661	ENSMUSG00000029765	Plxna4	plexin A4
Axon guidance - Mus musculus (mouse)	15	129	0.00368661	ENSMUSG00000029869	Ephb6	Eph receptor B6
Axon guidance - Mus musculus (mouse)	15	129	0.00368661	ENSMUSG00000031385	Plxnb3	plexin B3
Axon guidance - Mus musculus (mouse)	15	129	0.00368661	ENSMUSG00000032562	Gnai2	guanine nucleotide binding protein (G protein) alpha inhibiting 2
Axon guidance - Mus musculus (mouse)	15	129	0.00368661	ENSMUSG00000034684	Sema3f	sema domain immunoglobulin domain (Ig) short basic domain secreted (semaphorin) 3F
Axon guidance - Mus musculus (mouse)	15	129	0.00368661	ENSMUSG00000036606	Plxnb2	plexin B2
Axon guidance - Mus musculus (mouse)	15	129	0.00368661	ENSMUSG00000038777	Sema6c	sema domain transmembrane domain (TM) and cytoplasmic domain (semaphorin) 6C
Axon guidance - Mus musculus (mouse)	15	129	0.00368661	ENSMUSG00000049939	Lrrc4	leucine rich repeat containing 4
Axon guidance - Mus musculus (mouse)	15	129	0.00368661	ENSMUSG00000053158	Fes	feline sarcoma oncogene
Axon guidance - Mus musculus (mouse)	15	129	0.00368661	ENSMUSG00000063065	Mapk3	mitogen-activated protein kinase 3
Biosynthesis of unsaturated fatty acids - Mus musculus (mouse)	6	25	0.00169192	ENSMUSG00000010663	Fads1	fatty acid desaturase 1
Biosynthesis of unsaturated fatty acids - Mus musculus (mouse)	6	25	0.00169192	ENSMUSG00000024665	Fads2	fatty acid desaturase 2
Biosynthesis of unsaturated fatty acids - Mus musculus (mouse)	6	25	0.00169192	ENSMUSG00000025203	Scd2	stearoyl-Coenzyme A desaturase 2
Biosynthesis of unsaturated fatty acids - Mus musculus (mouse)	6	25	0.00169192	ENSMUSG00000036138	Acaa1a	acetyl-Coenzyme A acyltransferase 1A
Biosynthesis of unsaturated fatty acids - Mus musculus (mouse)	6	25	0.00169192	ENSMUSG00000037071	Scd1	stearoyl-Coenzyme A desaturase 1
Biosynthesis of unsaturated fatty acids - Mus musculus (mouse)	6	25	0.00169192	ENSMUSG00000072949	Acot1	acyl-CoA thioesterase 1
Chagas disease (American trypanosomiasis) - Mus musculus (mouse)	14	104	0.0012448	ENSMUSG00000007613	Tgfbr1	transforming growth factor beta receptor I
Chagas disease (American trypanosomiasis) - Mus musculus (mouse)	14	104	0.0012448	ENSMUSG00000019699	Akt3	thymoma viral proto-oncogene 3
Chagas disease (American trypanosomiasis) - Mus musculus (mouse)	14	104	0.0012448	ENSMUSG00000020009	Ifngr1	interferon gamma receptor 1
Chagas disease (American trypanosomiasis) - Mus musculus (mouse)	14	104	0.0012448	ENSMUSG00000020681	Ace	angiotensin I converting enzyme (peptidyl-dipeptidase A) 1
Chagas disease (American trypanosomiasis) - Mus musculus (mouse)	14	104	0.0012448	ENSMUSG00000032402	Smad3	SMAD family member 3
Chagas disease (American trypanosomiasis) - Mus musculus (mouse)	14	104	0.0012448	ENSMUSG00000032440	Tgfbr2	transforming growth factor beta receptor II
Chagas disease (American trypanosomiasis) - Mus musculus (mouse)	14	104	0.0012448	ENSMUSG00000032562	Gnai2	guanine nucleotide binding protein (G protein) alpha inhibiting 2
Chagas disease (American trypanosomiasis) - Mus musculus (mouse)	14	104	0.0012448	ENSMUSG00000036887	C1qa	complement component 1 q subcomponent alpha polypeptide
Chagas disease (American trypanosomiasis) - Mus musculus (mouse)	14	104	0.0012448	ENSMUSG00000036896	C1qc	complement component 1 q subcomponent C chain
Chagas disease (American trypanosomiasis) - Mus musculus (mouse)	14	104	0.0012448	ENSMUSG00000036905	C1qb	complement component 1 q subcomponent beta polypeptide
Chagas disease (American trypanosomiasis) - Mus musculus (mouse)	14	104	0.0012448	ENSMUSG00000037411	Serpine1	serine (or cysteine) peptidase inhibitor clade E member 1
Chagas disease (American trypanosomiasis) - Mus musculus (mouse)	14	104	0.0012448	ENSMUSG00000039936	Pik3cd	phosphatidylinositol 3-kinase catalytic delta polypeptide
Chagas disease (American trypanosomiasis) - Mus musculus (mouse)	14	104	0.0012448	ENSMUSG00000053436	Mapk14	mitogen-activated protein kinase 14
Chagas disease (American trypanosomiasis) - Mus musculus (mouse)	14	104	0.0012448	ENSMUSG00000063065	Mapk3	mitogen-activated protein kinase 3
Fc gamma R-mediated phagocytosis - Mus musculus (mouse)	11	89	0.00770301	ENSMUSG00000015947	Fcgr1	Fc receptor IgG high affinity I
Fc gamma R-mediated phagocytosis - Mus musculus (mouse)	11	89	0.00770301	ENSMUSG00000015950	Ncf1	neutrophil cytosolic factor 1
Fc gamma R-mediated phagocytosis - Mus musculus (mouse)	11	89	0.00770301	ENSMUSG00000019699	Akt3	thymoma viral proto-oncogene 3
Fc gamma R-mediated phagocytosis - Mus musculus (mouse)	11	89	0.00770301	ENSMUSG00000020143	Dock2	dedicator of cyto-kinesis 2
Fc gamma R-mediated phagocytosis - Mus musculus (mouse)	11	89	0.00770301	ENSMUSG00000022377	Asap1	ArfGAP with SH3 domain ankyrin repeat and PH domain1
Fc gamma R-mediated phagocytosis - Mus musculus (mouse)	11	89	0.00770301	ENSMUSG00000026288	Inpp5d	inositol polyphosphate-5-phosphatase D
Fc gamma R-mediated phagocytosis - Mus musculus (mouse)	11	89	0.00770301	ENSMUSG00000026656	Fcgr2b	Fc receptor IgG low affinity IIb
Fc gamma R-mediated phagocytosis - Mus musculus (mouse)	11	89	0.00770301	ENSMUSG00000030403	Vasp	vasodilator-stimulated phosphoprotein
Fc gamma R-mediated phagocytosis - Mus musculus (mouse)	11	89	0.00770301	ENSMUSG00000036995	Asap3	ArfGAP with SH3 domain ankyrin repeat and PH domain 3
Fc gamma R-mediated phagocytosis - Mus musculus (mouse)	11	89	0.00770301	ENSMUSG00000039936	Pik3cd	phosphatidylinositol 3-kinase catalytic delta polypeptide
Fc gamma R-mediated phagocytosis - Mus musculus (mouse)	11	89	0.00770301	ENSMUSG00000063065	Mapk3	mitogen-activated protein kinase 3
Leishmaniasis - Mus musculus (mouse)	10	66	0.00249819	ENSMUSG00000004266	Ptpn6	protein tyrosine phosphatase non-receptor type 6
Leishmaniasis - Mus musculus (mouse)	10	66	0.00249819	ENSMUSG00000015947	Fcgr1	Fc receptor IgG high affinity I
Leishmaniasis - Mus musculus (mouse)	10	66	0.00249819	ENSMUSG00000015950	Ncf1	neutrophil cytosolic factor 1
Leishmaniasis - Mus musculus (mouse)	10	66	0.00249819	ENSMUSG00000020009	Ifngr1	interferon gamma receptor 1
Leishmaniasis - Mus musculus (mouse)	10	66	0.00249819	ENSMUSG00000026104	Stat1	signal transducer and activator of transcription 1
Leishmaniasis - Mus musculus (mouse)	10	66	0.00249819	ENSMUSG00000027009	Itga4	integrin alpha 4
Leishmaniasis - Mus musculus (mouse)	10	66	0.00249819	ENSMUSG00000053436	Mapk14	mitogen-activated protein kinase 14
Leishmaniasis - Mus musculus (mouse)	10	66	0.00249819	ENSMUSG00000059089	Fcgr4	Fc receptor IgG low affinity IV
Leishmaniasis - Mus musculus (mouse)	10	66	0.00249819	ENSMUSG00000059498	Fcgr3	Fc receptor IgG low affinity III
Leishmaniasis - Mus musculus (mouse)	10	66	0.00249819	ENSMUSG00000063065	Mapk3	mitogen-activated protein kinase 3
Leukocyte transendothelial migration - Mus musculus (mouse)	14	121	0.00516414	ENSMUSG00000015340	Cybb	cytochrome b-245 beta polypeptide
Leukocyte transendothelial migration - Mus musculus (mouse)	14	121	0.00516414	ENSMUSG00000015950	Ncf1	neutrophil cytosolic factor 1
Leukocyte transendothelial migration - Mus musculus (mouse)	14	121	0.00516414	ENSMUSG00000020717	Pecam1	platelet/endothelial cell adhesion molecule 1
Leukocyte transendothelial migration - Mus musculus (mouse)	14	121	0.00516414	ENSMUSG00000026430	Rassf5	Ras association (RalGDS/AF-6) domain family member 5
Leukocyte transendothelial migration - Mus musculus (mouse)	14	121	0.00516414	ENSMUSG00000027009	Itga4	integrin alpha 4
Leukocyte transendothelial migration - Mus musculus (mouse)	14	121	0.00516414	ENSMUSG00000029580	Actb	actin beta
Leukocyte transendothelial migration - Mus musculus (mouse)	14	121	0.00516414	ENSMUSG00000030403	Vasp	vasodilator-stimulated phosphoprotein
Leukocyte transendothelial migration - Mus musculus (mouse)	14	121	0.00516414	ENSMUSG00000030830	Itgal	integrin alpha L
Leukocyte transendothelial migration - Mus musculus (mouse)	14	121	0.00516414	ENSMUSG00000031740	Mmp2	matrix metallopeptidase 2
Leukocyte transendothelial migration - Mus musculus (mouse)	14	121	0.00516414	ENSMUSG00000032562	Gnai2	guanine nucleotide binding protein (G protein) alpha inhibiting 2
Leukocyte transendothelial migration - Mus musculus (mouse)	14	121	0.00516414	ENSMUSG00000034868	Myl12b	myosin light chain 12B regulatory
Leukocyte transendothelial migration - Mus musculus (mouse)	14	121	0.00516414	ENSMUSG00000039936	Pik3cd	phosphatidylinositol 3-kinase catalytic delta polypeptide
Leukocyte transendothelial migration - Mus musculus (mouse)	14	121	0.00516414	ENSMUSG00000053436	Mapk14	mitogen-activated protein kinase 14
Leukocyte transendothelial migration - Mus musculus (mouse)	14	121	0.00516414	ENSMUSG00000056917	Sipa1	signal-induced proliferation associated gene 1
NOD-like receptor signaling pathway - Mus musculus (mouse)	10	59	0.000250756	ENSMUSG00000021640	Naip1	NLR family apoptosis inhibitory protein 1
NOD-like receptor signaling pathway - Mus musculus (mouse)	10	59	0.000250756	ENSMUSG00000026928	Card9	caspase recruitment domain family member 9
NOD-like receptor signaling pathway - Mus musculus (mouse)	10	59	0.000250756	ENSMUSG00000030793	Pycard	PYD and CARD domain containing
NOD-like receptor signaling pathway - Mus musculus (mouse)	10	59	0.000250756	ENSMUSG00000039217	Il18	interleukin 18
NOD-like receptor signaling pathway - Mus musculus (mouse)	10	59	0.000250756	ENSMUSG00000053436	Mapk14	mitogen-activated protein kinase 14
NOD-like receptor signaling pathway - Mus musculus (mouse)	10	59	0.000250756	ENSMUSG00000063065	Mapk3	mitogen-activated protein kinase 3
NOD-like receptor signaling pathway - Mus musculus (mouse)	10	59	0.000250756	ENSMUSG00000069830	Nlrp1a	NLR family pyrin domain containing 1A
NOD-like receptor signaling pathway - Mus musculus (mouse)	10	59	0.000250756	ENSMUSG00000070390	Nlrp1b	NLR family pyrin domain containing 1B
NOD-like receptor signaling pathway - Mus musculus (mouse)	10	59	0.000250756	ENSMUSG00000071203	Naip5	NLR family apoptosis inhibitory protein 5
NOD-like receptor signaling pathway - Mus musculus (mouse)	10	59	0.000250756	ENSMUSG00000078942	Naip6	NLR family apoptosis inhibitory protein 6
Osteoclast differentiation - Mus musculus (mouse)	21	126	2.9936e-06	ENSMUSG00000007613	Tgfbr1	transforming growth factor beta receptor I
Osteoclast differentiation - Mus musculus (mouse)	21	126	2.9936e-06	ENSMUSG00000015340	Cybb	cytochrome b-245 beta polypeptide
Osteoclast differentiation - Mus musculus (mouse)	21	126	2.9936e-06	ENSMUSG00000015947	Fcgr1	Fc receptor IgG high affinity I
Osteoclast differentiation - Mus musculus (mouse)	21	126	2.9936e-06	ENSMUSG00000015950	Ncf1	neutrophil cytosolic factor 1
Osteoclast differentiation - Mus musculus (mouse)	21	126	2.9936e-06	ENSMUSG00000019699	Akt3	thymoma viral proto-oncogene 3
Osteoclast differentiation - Mus musculus (mouse)	21	126	2.9936e-06	ENSMUSG00000020009	Ifngr1	interferon gamma receptor 1
Osteoclast differentiation - Mus musculus (mouse)	21	126	2.9936e-06	ENSMUSG00000024621	Csf1r	colony stimulating factor 1 receptor
Osteoclast differentiation - Mus musculus (mouse)	21	126	2.9936e-06	ENSMUSG00000026104	Stat1	signal transducer and activator of transcription 1
Osteoclast differentiation - Mus musculus (mouse)	21	126	2.9936e-06	ENSMUSG00000026656	Fcgr2b	Fc receptor IgG low affinity IIb
Osteoclast differentiation - Mus musculus (mouse)	21	126	2.9936e-06	ENSMUSG00000027544	Nfatc2	nuclear factor of activated T cells cytoplasmic calcineurin dependent 2
Osteoclast differentiation - Mus musculus (mouse)	21	126	2.9936e-06	ENSMUSG00000032440	Tgfbr2	transforming growth factor beta receptor II
Osteoclast differentiation - Mus musculus (mouse)	21	126	2.9936e-06	ENSMUSG00000038128	Camk4	calcium/calmodulin-dependent protein kinase IV
Osteoclast differentiation - Mus musculus (mouse)	21	126	2.9936e-06	ENSMUSG00000039936	Pik3cd	phosphatidylinositol 3-kinase catalytic delta polypeptide
Osteoclast differentiation - Mus musculus (mouse)	21	126	2.9936e-06	ENSMUSG00000053436	Mapk14	mitogen-activated protein kinase 14
Osteoclast differentiation - Mus musculus (mouse)	21	126	2.9936e-06	ENSMUSG00000059089	Fcgr4	Fc receptor IgG low affinity IV
Osteoclast differentiation - Mus musculus (mouse)	21	126	2.9936e-06	ENSMUSG00000059498	Fcgr3	Fc receptor IgG low affinity III
Osteoclast differentiation - Mus musculus (mouse)	21	126	2.9936e-06	ENSMUSG00000063065	Mapk3	mitogen-activated protein kinase 3
Osteoclast differentiation - Mus musculus (mouse)	21	126	2.9936e-06	ENSMUSG00000070873	Lilra5	leukocyte immunoglobulin-like receptor subfamily A (with TM domain) member 5
Osteoclast differentiation - Mus musculus (mouse)	21	126	2.9936e-06	ENSMUSG00000074677	Sirpb1c	signal-regulatory protein beta 1C
Osteoclast differentiation - Mus musculus (mouse)	21	126	2.9936e-06	ENSMUSG00000095028	Sirpb1b	signal-regulatory protein beta 1B
Osteoclast differentiation - Mus musculus (mouse)	21	126	2.9936e-06	ENSMUSG00000095788	Sirpb1a	signal-regulatory protein beta 1A
Pancreatic cancer - Mus musculus (mouse)	9	67	0.00901677	ENSMUSG00000007613	Tgfbr1	transforming growth factor beta receptor I
Pancreatic cancer - Mus musculus (mouse)	9	67	0.00901677	ENSMUSG00000019699	Akt3	thymoma viral proto-oncogene 3
Pancreatic cancer - Mus musculus (mouse)	9	67	0.00901677	ENSMUSG00000026104	Stat1	signal transducer and activator of transcription 1
Pancreatic cancer - Mus musculus (mouse)	9	67	0.00901677	ENSMUSG00000031133	Arhgef6	Rac/Cdc42 guanine nucleotide exchange factor (GEF) 6
Pancreatic cancer - Mus musculus (mouse)	9	67	0.00901677	ENSMUSG00000032402	Smad3	SMAD family member 3
Pancreatic cancer - Mus musculus (mouse)	9	67	0.00901677	ENSMUSG00000032440	Tgfbr2	transforming growth factor beta receptor II
Pancreatic cancer - Mus musculus (mouse)	9	67	0.00901677	ENSMUSG00000039936	Pik3cd	phosphatidylinositol 3-kinase catalytic delta polypeptide
Pancreatic cancer - Mus musculus (mouse)	9	67	0.00901677	ENSMUSG00000041147	Brca2	breast cancer 2
Pancreatic cancer - Mus musculus (mouse)	9	67	0.00901677	ENSMUSG00000063065	Mapk3	mitogen-activated protein kinase 3
Peroxisome - Mus musculus (mouse)	12	81	0.00117591	ENSMUSG00000000876	Pxmp4	peroxisomal membrane protein 4
Peroxisome - Mus musculus (mouse)	12	81	0.00117591	ENSMUSG00000002763	Pex6	peroxisomal biogenesis factor 6
Peroxisome - Mus musculus (mouse)	12	81	0.00117591	ENSMUSG00000021884	Hacl1	2-hydroxyacyl-CoA lyase 1
Peroxisome - Mus musculus (mouse)	12	81	0.00117591	ENSMUSG00000025464	Paox	polyamine oxidase (exo-N4-amino)
Peroxisome - Mus musculus (mouse)	12	81	0.00117591	ENSMUSG00000025950	Idh1	isocitrate dehydrogenase 1 (NADP+) soluble
Peroxisome - Mus musculus (mouse)	12	81	0.00117591	ENSMUSG00000026664	Phyh	phytanoyl-CoA hydroxylase
Peroxisome - Mus musculus (mouse)	12	81	0.00117591	ENSMUSG00000027952	Pmvk	phosphomevalonate kinase
Peroxisome - Mus musculus (mouse)	12	81	0.00117591	ENSMUSG00000030541	Idh2	isocitrate dehydrogenase 2 (NADP+) mitochondrial
Peroxisome - Mus musculus (mouse)	12	81	0.00117591	ENSMUSG00000031378	Abcd1	ATP-binding cassette sub-family D (ALD) member 1
Peroxisome - Mus musculus (mouse)	12	81	0.00117591	ENSMUSG00000036138	Acaa1a	acetyl-Coenzyme A acyltransferase 1A
Peroxisome - Mus musculus (mouse)	12	81	0.00117591	ENSMUSG00000041939	Mvk	mevalonate kinase
Peroxisome - Mus musculus (mouse)	12	81	0.00117591	ENSMUSG00000055782	Abcd2	ATP-binding cassette sub-family D (ALD) member 2
PPAR signaling pathway - Mus musculus (mouse)	12	81	0.00117591	ENSMUSG00000002108	Nr1h3	nuclear receptor subfamily 1 group H member 3
PPAR signaling pathway - Mus musculus (mouse)	12	81	0.00117591	ENSMUSG00000002289	Angptl4	angiopoietin-like 4
PPAR signaling pathway - Mus musculus (mouse)	12	81	0.00117591	ENSMUSG00000015568	Lpl	lipoprotein lipase
PPAR signaling pathway - Mus musculus (mouse)	12	81	0.00117591	ENSMUSG00000015843	Rxrg	retinoid X receptor gamma
PPAR signaling pathway - Mus musculus (mouse)	12	81	0.00117591	ENSMUSG00000017754	Pltp	phospholipid transfer protein
PPAR signaling pathway - Mus musculus (mouse)	12	81	0.00117591	ENSMUSG00000024665	Fads2	fatty acid desaturase 2
PPAR signaling pathway - Mus musculus (mouse)	12	81	0.00117591	ENSMUSG00000025203	Scd2	stearoyl-Coenzyme A desaturase 2
PPAR signaling pathway - Mus musculus (mouse)	12	81	0.00117591	ENSMUSG00000026170	Cyp27a1	cytochrome P450 family 27 subfamily a polypeptide 1
PPAR signaling pathway - Mus musculus (mouse)	12	81	0.00117591	ENSMUSG00000030546	Plin1	perilipin 1
PPAR signaling pathway - Mus musculus (mouse)	12	81	0.00117591	ENSMUSG00000036138	Acaa1a	acetyl-Coenzyme A acyltransferase 1A
PPAR signaling pathway - Mus musculus (mouse)	12	81	0.00117591	ENSMUSG00000037071	Scd1	stearoyl-Coenzyme A desaturase 1
PPAR signaling pathway - Mus musculus (mouse)	12	81	0.00117591	ENSMUSG00000040618	Pck2	phosphoenolpyruvate carboxykinase 2 (mitochondrial)
Staphylococcus aureus infection - Mus musculus (mouse)	11	52	7.60621e-05	ENSMUSG00000015947	Fcgr1	Fc receptor IgG high affinity I
Staphylococcus aureus infection - Mus musculus (mouse)	11	52	7.60621e-05	ENSMUSG00000026656	Fcgr2b	Fc receptor IgG low affinity IIb
Staphylococcus aureus infection - Mus musculus (mouse)	11	52	7.60621e-05	ENSMUSG00000030830	Itgal	integrin alpha L
Staphylococcus aureus infection - Mus musculus (mouse)	11	52	7.60621e-05	ENSMUSG00000036887	C1qa	complement component 1 q subcomponent alpha polypeptide
Staphylococcus aureus infection - Mus musculus (mouse)	11	52	7.60621e-05	ENSMUSG00000036896	C1qc	complement component 1 q subcomponent C chain
Staphylococcus aureus infection - Mus musculus (mouse)	11	52	7.60621e-05	ENSMUSG00000036905	C1qb	complement component 1 q subcomponent beta polypeptide
Staphylococcus aureus infection - Mus musculus (mouse)	11	52	7.60621e-05	ENSMUSG00000048163	Selplg	selectin platelet (p-selectin) ligand
Staphylococcus aureus infection - Mus musculus (mouse)	11	52	7.60621e-05	ENSMUSG00000049130	C5ar1	complement component 5a receptor 1
Staphylococcus aureus infection - Mus musculus (mouse)	11	52	7.60621e-05	ENSMUSG00000059089	Fcgr4	Fc receptor IgG low affinity IV
Staphylococcus aureus infection - Mus musculus (mouse)	11	52	7.60621e-05	ENSMUSG00000059498	Fcgr3	Fc receptor IgG low affinity III
Staphylococcus aureus infection - Mus musculus (mouse)	11	52	7.60621e-05	ENSMUSG00000073418	C4b	complement component 4B (Chido blood group)
Steroid biosynthesis - Mus musculus (mouse)	6	17	0.000170562	ENSMUSG00000024799	Tm7sf2	transmembrane 7 superfamily member 2
Steroid biosynthesis - Mus musculus (mouse)	6	17	0.000170562	ENSMUSG00000030670	Cyp2r1	cytochrome P450 family 2 subfamily r polypeptide 1
Steroid biosynthesis - Mus musculus (mouse)	6	17	0.000170562	ENSMUSG00000031349	Nsdhl	NAD(P) dependent steroid dehydrogenase-like
Steroid biosynthesis - Mus musculus (mouse)	6	17	0.000170562	ENSMUSG00000033105	Lss	lanosterol synthase
Steroid biosynthesis - Mus musculus (mouse)	6	17	0.000170562	ENSMUSG00000034926	Dhcr24	24-dehydrocholesterol reductase
Steroid biosynthesis - Mus musculus (mouse)	6	17	0.000170562	ENSMUSG00000058454	Dhcr7	7-dehydrocholesterol reductase
Terpenoid backbone biosynthesis - Mus musculus (mouse)	7	21	7.2971e-05	ENSMUSG00000006517	Mvd	mevalonate (diphospho) decarboxylase
Terpenoid backbone biosynthesis - Mus musculus (mouse)	7	21	7.2971e-05	ENSMUSG00000027952	Pmvk	phosphomevalonate kinase
Terpenoid backbone biosynthesis - Mus musculus (mouse)	7	21	7.2971e-05	ENSMUSG00000029998	Pcyox1	prenylcysteine oxidase 1
Terpenoid backbone biosynthesis - Mus musculus (mouse)	7	21	7.2971e-05	ENSMUSG00000032047	Acat1	acetyl-Coenzyme A acetyltransferase 1
Terpenoid backbone biosynthesis - Mus musculus (mouse)	7	21	7.2971e-05	ENSMUSG00000041939	Mvk	mevalonate kinase
Terpenoid backbone biosynthesis - Mus musculus (mouse)	7	21	7.2971e-05	ENSMUSG00000059743	Fdps	farnesyl diphosphate synthetase
Terpenoid backbone biosynthesis - Mus musculus (mouse)	7	21	7.2971e-05	ENSMUSG00000093930	Hmgcs1	3-hydroxy-3-methylglutaryl-Coenzyme A synthase 1

## Sheet: 24 hpi, up
Enriched KEGG pathways, uninfected vs. infected 24 hpi, 2-fold upregulated
KEGG Pathway	Number Enriched	Pathway Size	P value	Ensembl ID	Symbol	Gene Name
Chemical carcinogenesis - Mus musculus (mouse)	6	95	2.61614e-05	ENSMUSG00000004032	Gstm5	glutathione S-transferase mu 5
Chemical carcinogenesis - Mus musculus (mouse)	6	95	2.61614e-05	ENSMUSG00000029864	Gstk1	glutathione S-transferase kappa 1
Chemical carcinogenesis - Mus musculus (mouse)	6	95	2.61614e-05	ENSMUSG00000040562	Gstm2	glutathione S-transferase mu 2
Chemical carcinogenesis - Mus musculus (mouse)	6	95	2.61614e-05	ENSMUSG00000054545	Ugt1a6a	UDP glucuronosyltransferase 1 family polypeptide A6A
Chemical carcinogenesis - Mus musculus (mouse)	6	95	2.61614e-05	ENSMUSG00000074604	Mgst2	microsomal glutathione S-transferase 2
Chemical carcinogenesis - Mus musculus (mouse)	6	95	2.61614e-05	ENSMUSG00000090145	Ugt1a6b	UDP glucuronosyltransferase 1 family polypeptide A6B
Drug metabolism - cytochrome P450 - Mus musculus (mouse)	6	97	2.94579e-05	ENSMUSG00000004032	Gstm5	glutathione S-transferase mu 5
Drug metabolism - cytochrome P450 - Mus musculus (mouse)	6	97	2.94579e-05	ENSMUSG00000029864	Gstk1	glutathione S-transferase kappa 1
Drug metabolism - cytochrome P450 - Mus musculus (mouse)	6	97	2.94579e-05	ENSMUSG00000040562	Gstm2	glutathione S-transferase mu 2
Drug metabolism - cytochrome P450 - Mus musculus (mouse)	6	97	2.94579e-05	ENSMUSG00000054545	Ugt1a6a	UDP glucuronosyltransferase 1 family polypeptide A6A
Drug metabolism - cytochrome P450 - Mus musculus (mouse)	6	97	2.94579e-05	ENSMUSG00000074604	Mgst2	microsomal glutathione S-transferase 2
Drug metabolism - cytochrome P450 - Mus musculus (mouse)	6	97	2.94579e-05	ENSMUSG00000090145	Ugt1a6b	UDP glucuronosyltransferase 1 family polypeptide A6B
Glutathione metabolism - Mus musculus (mouse)	4	55	0.000369782	ENSMUSG00000004032	Gstm5	glutathione S-transferase mu 5
Glutathione metabolism - Mus musculus (mouse)	4	55	0.000369782	ENSMUSG00000029864	Gstk1	glutathione S-transferase kappa 1
Glutathione metabolism - Mus musculus (mouse)	4	55	0.000369782	ENSMUSG00000040562	Gstm2	glutathione S-transferase mu 2
Glutathione metabolism - Mus musculus (mouse)	4	55	0.000369782	ENSMUSG00000074604	Mgst2	microsomal glutathione S-transferase 2
Glycolysis / Gluconeogenesis - Mus musculus (mouse)	4	65	2.8764e-06	ENSMUSG00000017390	Aldoc	aldolase C fructose-bisphosphate
Glycolysis / Gluconeogenesis - Mus musculus (mouse)	4	65	2.8764e-06	ENSMUSG00000023456	Tpi1	triosephosphate isomerase 1
Glycolysis / Gluconeogenesis - Mus musculus (mouse)	4	65	2.8764e-06	ENSMUSG00000025791	Pgm2	phosphoglucomutase 2
Glycolysis / Gluconeogenesis - Mus musculus (mouse)	4	65	2.8764e-06	ENSMUSG00000057666	Gapdh	glyceraldehyde-3-phosphate dehydrogenase
HIF-1 signaling pathway - Mus musculus (mouse)	2	113	0.00533198	ENSMUSG00000035105	Egln3	EGL nine homolog 3 (C. elegans)
HIF-1 signaling pathway - Mus musculus (mouse)	2	113	0.00533198	ENSMUSG00000057666	Gapdh	glyceraldehyde-3-phosphate dehydrogenase
Metabolism of xenobiotics by cytochrome P450 - Mus musculus (mouse)	6	96	2.77703e-05	ENSMUSG00000004032	Gstm5	glutathione S-transferase mu 5
Metabolism of xenobiotics by cytochrome P450 - Mus musculus (mouse)	6	96	2.77703e-05	ENSMUSG00000029864	Gstk1	glutathione S-transferase kappa 1
Metabolism of xenobiotics by cytochrome P450 - Mus musculus (mouse)	6	96	2.77703e-05	ENSMUSG00000040562	Gstm2	glutathione S-transferase mu 2
Metabolism of xenobiotics by cytochrome P450 - Mus musculus (mouse)	6	96	2.77703e-05	ENSMUSG00000054545	Ugt1a6a	UDP glucuronosyltransferase 1 family polypeptide A6A
Metabolism of xenobiotics by cytochrome P450 - Mus musculus (mouse)	6	96	2.77703e-05	ENSMUSG00000074604	Mgst2	microsomal glutathione S-transferase 2
Metabolism of xenobiotics by cytochrome P450 - Mus musculus (mouse)	6	96	2.77703e-05	ENSMUSG00000090145	Ugt1a6b	UDP glucuronosyltransferase 1 family polypeptide A6B
Natural killer cell mediated cytotoxicity - Mus musculus (mouse)	2	119	0.00639584	ENSMUSG00000059089	Fcgr4	Fc receptor IgG low affinity IV
Natural killer cell mediated cytotoxicity - Mus musculus (mouse)	2	119	0.00639584	ENSMUSG00000078452	Raet1d	retinoic acid early transcript delta
Osteoclast differentiation - Mus musculus (mouse)	4	126	0.00780523	ENSMUSG00000059089	Fcgr4	Fc receptor IgG low affinity IV
Osteoclast differentiation - Mus musculus (mouse)	4	126	0.00780523	ENSMUSG00000074677	Sirpb1c	signal-regulatory protein beta 1C
Osteoclast differentiation - Mus musculus (mouse)	4	126	0.00780523	ENSMUSG00000095028	Sirpb1b	signal-regulatory protein beta 1B
Osteoclast differentiation - Mus musculus (mouse)	4	126	0.00780523	ENSMUSG00000095788	Sirpb1a	signal-regulatory protein beta 1A
Staphylococcus aureus infection - Mus musculus (mouse)	3	52	0.00411231	ENSMUSG00000024371	C2	complement component 2 (within H-2S)
Staphylococcus aureus infection - Mus musculus (mouse)	3	52	0.00411231	ENSMUSG00000055172	C1ra	complement component 1 r subcomponent A
Staphylococcus aureus infection - Mus musculus (mouse)	3	52	0.00411231	ENSMUSG00000059089	Fcgr4	Fc receptor IgG low affinity IV
Starch and sucrose metabolism - Mus musculus (mouse)	4	54	0.000344492	ENSMUSG00000003865	Gys1	glycogen synthase 1 muscle
Starch and sucrose metabolism - Mus musculus (mouse)	4	54	0.000344492	ENSMUSG00000025791	Pgm2	phosphoglucomutase 2
Starch and sucrose metabolism - Mus musculus (mouse)	4	54	0.000344492	ENSMUSG00000054545	Ugt1a6a	UDP glucuronosyltransferase 1 family polypeptide A6A
Starch and sucrose metabolism - Mus musculus (mouse)	4	54	0.000344492	ENSMUSG00000090145	Ugt1a6b	UDP glucuronosyltransferase 1 family polypeptide A6B

## Sheet: 24 hpi, down
Enriched KEGG pathways, uninfected vs. infected 24 hpi, 2-fold downregulated
KEGG Pathway	Number Enriched	Pathway Size	P value	Ensembl ID	Symbol	Gene Name
Amoebiasis - Mus musculus (mouse)	5	120	0.00904281	ENSMUSG00000021823	Vcl	vinculin
Amoebiasis - Mus musculus (mouse)	5	120	0.00904281	ENSMUSG00000024421	Lama3	laminin alpha 3
Amoebiasis - Mus musculus (mouse)	5	120	0.00904281	ENSMUSG00000031274	Col4a5	collagen type IV alpha 5
Amoebiasis - Mus musculus (mouse)	5	120	0.00904281	ENSMUSG00000044734	Serpinb1a	serine (or cysteine) peptidase inhibitor clade B member 1a
Amoebiasis - Mus musculus (mouse)	5	120	0.00904281	ENSMUSG00000051439	Cd14	CD14 antigen
Colorectal cancer - Mus musculus (mouse)	4	64	0.00473585	ENSMUSG00000000142	Axin2	axin2
Colorectal cancer - Mus musculus (mouse)	4	64	0.00473585	ENSMUSG00000022346	Myc	myelocytomatosis oncogene
Colorectal cancer - Mus musculus (mouse)	4	64	0.00473585	ENSMUSG00000057329	Bcl2	B cell leukemia/lymphoma 2
Colorectal cancer - Mus musculus (mouse)	4	64	0.00473585	ENSMUSG00000070348	Ccnd1	cyclin D1
Focal adhesion - Mus musculus (mouse)	10	206	6.62813e-05	ENSMUSG00000000489	Pdgfb	platelet derived growth factor B polypeptide
Focal adhesion - Mus musculus (mouse)	10	206	6.62813e-05	ENSMUSG00000009376	Met	met proto-oncogene
Focal adhesion - Mus musculus (mouse)	10	206	6.62813e-05	ENSMUSG00000020053	Igf1	insulin-like growth factor 1
Focal adhesion - Mus musculus (mouse)	10	206	6.62813e-05	ENSMUSG00000021823	Vcl	vinculin
Focal adhesion - Mus musculus (mouse)	10	206	6.62813e-05	ENSMUSG00000024421	Lama3	laminin alpha 3
Focal adhesion - Mus musculus (mouse)	10	206	6.62813e-05	ENSMUSG00000028864	Hgf	hepatocyte growth factor
Focal adhesion - Mus musculus (mouse)	10	206	6.62813e-05	ENSMUSG00000031274	Col4a5	collagen type IV alpha 5
Focal adhesion - Mus musculus (mouse)	10	206	6.62813e-05	ENSMUSG00000057329	Bcl2	B cell leukemia/lymphoma 2
Focal adhesion - Mus musculus (mouse)	10	206	6.62813e-05	ENSMUSG00000068699	Flnc	filamin C gamma
Focal adhesion - Mus musculus (mouse)	10	206	6.62813e-05	ENSMUSG00000070348	Ccnd1	cyclin D1
Glycosaminoglycan biosynthesis - chondroitin sulfate / dermatan sulfate - Mus musculus (mouse)	3	20	0.00117367	ENSMUSG00000030930	Chst15	carbohydrate (N-acetylgalactosamine 4-sulfate 6-O) sulfotransferase 15
Glycosaminoglycan biosynthesis - chondroitin sulfate / dermatan sulfate - Mus musculus (mouse)	3	20	0.00117367	ENSMUSG00000034612	Chst11	carbohydrate sulfotransferase 11
Glycosaminoglycan biosynthesis - chondroitin sulfate / dermatan sulfate - Mus musculus (mouse)	3	20	0.00117367	ENSMUSG00000057337	Chst3	carbohydrate (chondroitin 6/keratan) sulfotransferase 3
Hippo signaling pathway - Mus musculus (mouse)	6	156	0.00635849	ENSMUSG00000000142	Axin2	axin2
Hippo signaling pathway - Mus musculus (mouse)	6	156	0.00635849	ENSMUSG00000000881	Dlg3	discs large homolog 3 (Drosophila)
Hippo signaling pathway - Mus musculus (mouse)	6	156	0.00635849	ENSMUSG00000022346	Myc	myelocytomatosis oncogene
Hippo signaling pathway - Mus musculus (mouse)	6	156	0.00635849	ENSMUSG00000027358	Bmp2	bone morphogenetic protein 2
Hippo signaling pathway - Mus musculus (mouse)	6	156	0.00635849	ENSMUSG00000036585	Fgf1	fibroblast growth factor 1
Hippo signaling pathway - Mus musculus (mouse)	6	156	0.00635849	ENSMUSG00000070348	Ccnd1	cyclin D1
Melanoma - Mus musculus (mouse)	6	73	0.000121313	ENSMUSG00000000489	Pdgfb	platelet derived growth factor B polypeptide
Melanoma - Mus musculus (mouse)	6	73	0.000121313	ENSMUSG00000009376	Met	met proto-oncogene
Melanoma - Mus musculus (mouse)	6	73	0.000121313	ENSMUSG00000020053	Igf1	insulin-like growth factor 1
Melanoma - Mus musculus (mouse)	6	73	0.000121313	ENSMUSG00000028864	Hgf	hepatocyte growth factor
Melanoma - Mus musculus (mouse)	6	73	0.000121313	ENSMUSG00000036585	Fgf1	fibroblast growth factor 1
Melanoma - Mus musculus (mouse)	6	73	0.000121313	ENSMUSG00000070348	Ccnd1	cyclin D1
Pathways in cancer - Mus musculus (mouse)	13	326	4.09313e-05	ENSMUSG00000000142	Axin2	axin2
Pathways in cancer - Mus musculus (mouse)	13	326	4.09313e-05	ENSMUSG00000000440	Pparg	peroxisome proliferator activated receptor gamma
Pathways in cancer - Mus musculus (mouse)	13	326	4.09313e-05	ENSMUSG00000000489	Pdgfb	platelet derived growth factor B polypeptide
Pathways in cancer - Mus musculus (mouse)	13	326	4.09313e-05	ENSMUSG00000009376	Met	met proto-oncogene
Pathways in cancer - Mus musculus (mouse)	13	326	4.09313e-05	ENSMUSG00000020053	Igf1	insulin-like growth factor 1
Pathways in cancer - Mus musculus (mouse)	13	326	4.09313e-05	ENSMUSG00000022346	Myc	myelocytomatosis oncogene
Pathways in cancer - Mus musculus (mouse)	13	326	4.09313e-05	ENSMUSG00000024421	Lama3	laminin alpha 3
Pathways in cancer - Mus musculus (mouse)	13	326	4.09313e-05	ENSMUSG00000027358	Bmp2	bone morphogenetic protein 2
Pathways in cancer - Mus musculus (mouse)	13	326	4.09313e-05	ENSMUSG00000028864	Hgf	hepatocyte growth factor
Pathways in cancer - Mus musculus (mouse)	13	326	4.09313e-05	ENSMUSG00000031274	Col4a5	collagen type IV alpha 5
Pathways in cancer - Mus musculus (mouse)	13	326	4.09313e-05	ENSMUSG00000036585	Fgf1	fibroblast growth factor 1
Pathways in cancer - Mus musculus (mouse)	13	326	4.09313e-05	ENSMUSG00000057329	Bcl2	B cell leukemia/lymphoma 2
Pathways in cancer - Mus musculus (mouse)	13	326	4.09313e-05	ENSMUSG00000070348	Ccnd1	cyclin D1
PI3K-Akt signaling pathway - Mus musculus (mouse)	12	353	0.000364289	ENSMUSG00000000489	Pdgfb	platelet derived growth factor B polypeptide
PI3K-Akt signaling pathway - Mus musculus (mouse)	12	353	0.000364289	ENSMUSG00000009376	Met	met proto-oncogene
PI3K-Akt signaling pathway - Mus musculus (mouse)	12	353	0.000364289	ENSMUSG00000014599	Csf1	colony stimulating factor 1 (macrophage)
PI3K-Akt signaling pathway - Mus musculus (mouse)	12	353	0.000364289	ENSMUSG00000020053	Igf1	insulin-like growth factor 1
PI3K-Akt signaling pathway - Mus musculus (mouse)	12	353	0.000364289	ENSMUSG00000022346	Myc	myelocytomatosis oncogene
PI3K-Akt signaling pathway - Mus musculus (mouse)	12	353	0.000364289	ENSMUSG00000023034	Nr4a1	nuclear receptor subfamily 4 group A member 1
PI3K-Akt signaling pathway - Mus musculus (mouse)	12	353	0.000364289	ENSMUSG00000024421	Lama3	laminin alpha 3
PI3K-Akt signaling pathway - Mus musculus (mouse)	12	353	0.000364289	ENSMUSG00000028864	Hgf	hepatocyte growth factor
PI3K-Akt signaling pathway - Mus musculus (mouse)	12	353	0.000364289	ENSMUSG00000031274	Col4a5	collagen type IV alpha 5
PI3K-Akt signaling pathway - Mus musculus (mouse)	12	353	0.000364289	ENSMUSG00000036585	Fgf1	fibroblast growth factor 1
PI3K-Akt signaling pathway - Mus musculus (mouse)	12	353	0.000364289	ENSMUSG00000057329	Bcl2	B cell leukemia/lymphoma 2
PI3K-Akt signaling pathway - Mus musculus (mouse)	12	353	0.000364289	ENSMUSG00000070348	Ccnd1	cyclin D1
Proteoglycans in cancer - Mus musculus (mouse)	9	228	0.000714028	ENSMUSG00000009376	Met	met proto-oncogene
Proteoglycans in cancer - Mus musculus (mouse)	9	228	0.000714028	ENSMUSG00000020053	Igf1	insulin-like growth factor 1
Proteoglycans in cancer - Mus musculus (mouse)	9	228	0.000714028	ENSMUSG00000020592	Sdc1	syndecan 1
Proteoglycans in cancer - Mus musculus (mouse)	9	228	0.000714028	ENSMUSG00000021822	Plau	plasminogen activator urokinase
Proteoglycans in cancer - Mus musculus (mouse)	9	228	0.000714028	ENSMUSG00000022346	Myc	myelocytomatosis oncogene
Proteoglycans in cancer - Mus musculus (mouse)	9	228	0.000714028	ENSMUSG00000028864	Hgf	hepatocyte growth factor
Proteoglycans in cancer - Mus musculus (mouse)	9	228	0.000714028	ENSMUSG00000036585	Fgf1	fibroblast growth factor 1
Proteoglycans in cancer - Mus musculus (mouse)	9	228	0.000714028	ENSMUSG00000068699	Flnc	filamin C gamma
Proteoglycans in cancer - Mus musculus (mouse)	9	228	0.000714028	ENSMUSG00000070348	Ccnd1	cyclin D1
Small cell lung cancer - Mus musculus (mouse)	5	86	0.00219547	ENSMUSG00000022346	Myc	myelocytomatosis oncogene
Small cell lung cancer - Mus musculus (mouse)	5	86	0.00219547	ENSMUSG00000024421	Lama3	laminin alpha 3
Small cell lung cancer - Mus musculus (mouse)	5	86	0.00219547	ENSMUSG00000031274	Col4a5	collagen type IV alpha 5
Small cell lung cancer - Mus musculus (mouse)	5	86	0.00219547	ENSMUSG00000057329	Bcl2	B cell leukemia/lymphoma 2
Small cell lung cancer - Mus musculus (mouse)	5	86	0.00219547	ENSMUSG00000070348	Ccnd1	cyclin D1
Thyroid cancer - Mus musculus (mouse)	3	29	0.0035092	ENSMUSG00000000440	Pparg	peroxisome proliferator activated receptor gamma
Thyroid cancer - Mus musculus (mouse)	3	29	0.0035092	ENSMUSG00000022346	Myc	myelocytomatosis oncogene
Thyroid cancer - Mus musculus (mouse)	3	29	0.0035092	ENSMUSG00000070348	Ccnd1	cyclin D1
Transcriptional misregulation in cancer - Mus musculus (mouse)	10	180	2.09556e-05	ENSMUSG00000000440	Pparg	peroxisome proliferator activated receptor gamma
Transcriptional misregulation in cancer - Mus musculus (mouse)	10	180	2.09556e-05	ENSMUSG00000009376	Met	met proto-oncogene
Transcriptional misregulation in cancer - Mus musculus (mouse)	10	180	2.09556e-05	ENSMUSG00000013089	Etv5	ets variant gene 5
Transcriptional misregulation in cancer - Mus musculus (mouse)	10	180	2.09556e-05	ENSMUSG00000020053	Igf1	insulin-like growth factor 1
Transcriptional misregulation in cancer - Mus musculus (mouse)	10	180	2.09556e-05	ENSMUSG00000021822	Plau	plasminogen activator urokinase
Transcriptional misregulation in cancer - Mus musculus (mouse)	10	180	2.09556e-05	ENSMUSG00000022346	Myc	myelocytomatosis oncogene
Transcriptional misregulation in cancer - Mus musculus (mouse)	10	180	2.09556e-05	ENSMUSG00000022901	Cd86	CD86 antigen
Transcriptional misregulation in cancer - Mus musculus (mouse)	10	180	2.09556e-05	ENSMUSG00000031613	Hpgd	hydroxyprostaglandin dehydrogenase 15 (NAD)
Transcriptional misregulation in cancer - Mus musculus (mouse)	10	180	2.09556e-05	ENSMUSG00000032698	Lmo2	LIM domain only 2
Transcriptional misregulation in cancer - Mus musculus (mouse)	10	180	2.09556e-05	ENSMUSG00000051439	Cd14	CD14 antigen
Wnt signaling pathway - Mus musculus (mouse)	6	143	0.00417664	ENSMUSG00000000142	Axin2	axin2
Wnt signaling pathway - Mus musculus (mouse)	6	143	0.00417664	ENSMUSG00000022346	Myc	myelocytomatosis oncogene
Wnt signaling pathway - Mus musculus (mouse)	6	143	0.00417664	ENSMUSG00000024232	Bambi	BMP and activin membrane-bound inhibitor
Wnt signaling pathway - Mus musculus (mouse)	6	143	0.00417664	ENSMUSG00000027996	Sfrp2	secreted frizzled-related protein 2
Wnt signaling pathway - Mus musculus (mouse)	6	143	0.00417664	ENSMUSG00000028031	Dkk2	dickkopf homolog 2 (Xenopus laevis)
Wnt signaling pathway - Mus musculus (mouse)	6	143	0.00417664	ENSMUSG00000070348	Ccnd1	cyclin D1

## Sheet: 48 hpi, up
Enriched KEGG pathways, uninfected vs. infected 48 hpi, 2-fold upregulated
KEGG Pathway	Number Enriched	Pathway Size	P value	Ensembl ID	Symbol	Gene Name
Osteoclast differentiation - Mus musculus (mouse)	8	126	9.57867e-07	ENSMUSG00000030427	Lilra6	leukocyte immunoglobulin-like receptor subfamily A (with TM domain) member 6
Osteoclast differentiation - Mus musculus (mouse)	8	126	9.57867e-07	ENSMUSG00000053113	Socs3	suppressor of cytokine signaling 3
Osteoclast differentiation - Mus musculus (mouse)	8	126	9.57867e-07	ENSMUSG00000059089	Fcgr4	Fc receptor IgG low affinity IV
Osteoclast differentiation - Mus musculus (mouse)	8	126	9.57867e-07	ENSMUSG00000074419	Gm15448	predicted gene 15448
Osteoclast differentiation - Mus musculus (mouse)	8	126	9.57867e-07	ENSMUSG00000074677	Sirpb1c	signal-regulatory protein beta 1C
Osteoclast differentiation - Mus musculus (mouse)	8	126	9.57867e-07	ENSMUSG00000078783	Gm9733	predicted gene 9733
Osteoclast differentiation - Mus musculus (mouse)	8	126	9.57867e-07	ENSMUSG00000095028	Sirpb1b	signal-regulatory protein beta 1B
Osteoclast differentiation - Mus musculus (mouse)	8	126	9.57867e-07	ENSMUSG00000095788	Sirpb1a	signal-regulatory protein beta 1A

## Sheet: 48 hpi, down
Enriched KEGG pathways, uninfected vs. infected 48 hpi, 2-fold downregulated
KEGG Pathway	Number Enriched	Pathway Size	P value	Ensembl ID	Symbol	Gene Name
Amoebiasis - Mus musculus (mouse)	8	120	0.00570512	ENSMUSG00000002900	Lamb1	laminin B1
Amoebiasis - Mus musculus (mouse)	8	120	0.00570512	ENSMUSG00000021253	Tgfb3	transforming growth factor beta 3
Amoebiasis - Mus musculus (mouse)	8	120	0.00570512	ENSMUSG00000021403	Serpinb9b	serine (or cysteine) peptidase inhibitor clade B member 9b
Amoebiasis - Mus musculus (mouse)	8	120	0.00570512	ENSMUSG00000024421	Lama3	laminin alpha 3
Amoebiasis - Mus musculus (mouse)	8	120	0.00570512	ENSMUSG00000031274	Col4a5	collagen type IV alpha 5
Amoebiasis - Mus musculus (mouse)	8	120	0.00570512	ENSMUSG00000031502	Col4a1	collagen type IV alpha 1
Amoebiasis - Mus musculus (mouse)	8	120	0.00570512	ENSMUSG00000031503	Col4a2	collagen type IV alpha 2
Amoebiasis - Mus musculus (mouse)	8	120	0.00570512	ENSMUSG00000032796	Lama1	laminin alpha 1
Cell cycle - Mus musculus (mouse)	20	128	7.90614e-14	ENSMUSG00000000184	Ccnd2	cyclin D2
Cell cycle - Mus musculus (mouse)	20	128	7.90614e-14	ENSMUSG00000002870	Mcm2	minichromosome maintenance deficient 2 mitotin (S. cerevisiae)
Cell cycle - Mus musculus (mouse)	20	128	7.90614e-14	ENSMUSG00000005410	Mcm5	minichromosome maintenance deficient 5 cell division cycle 46 (S. cerevisiae)
Cell cycle - Mus musculus (mouse)	20	128	7.90614e-14	ENSMUSG00000006398	Cdc20	cell division cycle 20
Cell cycle - Mus musculus (mouse)	20	128	7.90614e-14	ENSMUSG00000017499	Cdc6	cell division cycle 6
Cell cycle - Mus musculus (mouse)	20	128	7.90614e-14	ENSMUSG00000019942	Cdk1	cyclin-dependent kinase 1
Cell cycle - Mus musculus (mouse)	20	128	7.90614e-14	ENSMUSG00000021253	Tgfb3	transforming growth factor beta 3
Cell cycle - Mus musculus (mouse)	20	128	7.90614e-14	ENSMUSG00000023908	Pkmyt1	protein kinase membrane associated tyrosine/threonine 1
Cell cycle - Mus musculus (mouse)	20	128	7.90614e-14	ENSMUSG00000027379	Bub1	budding uninhibited by benzimidazoles 1 homolog (S. cerevisiae)
Cell cycle - Mus musculus (mouse)	20	128	7.90614e-14	ENSMUSG00000027715	Ccna2	cyclin A2
Cell cycle - Mus musculus (mouse)	20	128	7.90614e-14	ENSMUSG00000029283	Cdc7	cell division cycle 7 (S. cerevisiae)
Cell cycle - Mus musculus (mouse)	20	128	7.90614e-14	ENSMUSG00000029910	Mad2l1	MAD2 mitotic arrest deficient-like 1
Cell cycle - Mus musculus (mouse)	20	128	7.90614e-14	ENSMUSG00000030867	Plk1	polo-like kinase 1
Cell cycle - Mus musculus (mouse)	20	128	7.90614e-14	ENSMUSG00000032113	Chek1	checkpoint kinase 1
Cell cycle - Mus musculus (mouse)	20	128	7.90614e-14	ENSMUSG00000032218	Ccnb2	cyclin B2
Cell cycle - Mus musculus (mouse)	20	128	7.90614e-14	ENSMUSG00000038379	Ttk	Ttk protein kinase
Cell cycle - Mus musculus (mouse)	20	128	7.90614e-14	ENSMUSG00000040084	Bub1b	budding uninhibited by benzimidazoles 1 homolog beta (S. cerevisiae)
Cell cycle - Mus musculus (mouse)	20	128	7.90614e-14	ENSMUSG00000041431	Ccnb1	cyclin B1
Cell cycle - Mus musculus (mouse)	20	128	7.90614e-14	ENSMUSG00000044201	Cdc25c	cell division cycle 25C
Cell cycle - Mus musculus (mouse)	20	128	7.90614e-14	ENSMUSG00000070348	Ccnd1	cyclin D1
ECM-receptor interaction - Mus musculus (mouse)	8	87	0.000746885	ENSMUSG00000002900	Lamb1	laminin B1
ECM-receptor interaction - Mus musculus (mouse)	8	87	0.000746885	ENSMUSG00000002944	Cd36	CD36 antigen
ECM-receptor interaction - Mus musculus (mouse)	8	87	0.000746885	ENSMUSG00000020330	Hmmr	hyaluronan mediated motility receptor (RHAMM)
ECM-receptor interaction - Mus musculus (mouse)	8	87	0.000746885	ENSMUSG00000024421	Lama3	laminin alpha 3
ECM-receptor interaction - Mus musculus (mouse)	8	87	0.000746885	ENSMUSG00000031274	Col4a5	collagen type IV alpha 5
ECM-receptor interaction - Mus musculus (mouse)	8	87	0.000746885	ENSMUSG00000031502	Col4a1	collagen type IV alpha 1
ECM-receptor interaction - Mus musculus (mouse)	8	87	0.000746885	ENSMUSG00000031503	Col4a2	collagen type IV alpha 2
ECM-receptor interaction - Mus musculus (mouse)	8	87	0.000746885	ENSMUSG00000032796	Lama1	laminin alpha 1
Fanconi anemia pathway - Mus musculus (mouse)	5	52	0.00612229	ENSMUSG00000017146	Brca1	breast cancer 1
Fanconi anemia pathway - Mus musculus (mouse)	5	52	0.00612229	ENSMUSG00000027323	Rad51	RAD51 homolog
Fanconi anemia pathway - Mus musculus (mouse)	5	52	0.00612229	ENSMUSG00000034023	Fancd2	Fanconi anemia complementation group D2
Fanconi anemia pathway - Mus musculus (mouse)	5	52	0.00612229	ENSMUSG00000039055	Eme1	essential meiotic endonuclease 1 homolog 1 (S. pombe)
Fanconi anemia pathway - Mus musculus (mouse)	5	52	0.00612229	ENSMUSG00000039187	Fanci	Fanconi anemia complementation group I
Focal adhesion - Mus musculus (mouse)	13	206	0.000781731	ENSMUSG00000000184	Ccnd2	cyclin D2
Focal adhesion - Mus musculus (mouse)	13	206	0.000781731	ENSMUSG00000002900	Lamb1	laminin B1
Focal adhesion - Mus musculus (mouse)	13	206	0.000781731	ENSMUSG00000009376	Met	met proto-oncogene
Focal adhesion - Mus musculus (mouse)	13	206	0.000781731	ENSMUSG00000024421	Lama3	laminin alpha 3
Focal adhesion - Mus musculus (mouse)	13	206	0.000781731	ENSMUSG00000030770	Parva	parvin alpha
Focal adhesion - Mus musculus (mouse)	13	206	0.000781731	ENSMUSG00000031274	Col4a5	collagen type IV alpha 5
Focal adhesion - Mus musculus (mouse)	13	206	0.000781731	ENSMUSG00000031284	Pak3	p21 protein (Cdc42/Rac)-activated kinase 3
Focal adhesion - Mus musculus (mouse)	13	206	0.000781731	ENSMUSG00000031502	Col4a1	collagen type IV alpha 1
Focal adhesion - Mus musculus (mouse)	13	206	0.000781731	ENSMUSG00000031503	Col4a2	collagen type IV alpha 2
Focal adhesion - Mus musculus (mouse)	13	206	0.000781731	ENSMUSG00000031955	Bcar1	breast cancer anti-estrogen resistance 1
Focal adhesion - Mus musculus (mouse)	13	206	0.000781731	ENSMUSG00000032796	Lama1	laminin alpha 1
Focal adhesion - Mus musculus (mouse)	13	206	0.000781731	ENSMUSG00000068699	Flnc	filamin C gamma
Focal adhesion - Mus musculus (mouse)	13	206	0.000781731	ENSMUSG00000070348	Ccnd1	cyclin D1
Hippo signaling pathway - Mus musculus (mouse)	10	156	0.00277566	ENSMUSG00000000184	Ccnd2	cyclin D2
Hippo signaling pathway - Mus musculus (mouse)	10	156	0.00277566	ENSMUSG00000017716	Birc5	baculoviral IAP repeat-containing 5
Hippo signaling pathway - Mus musculus (mouse)	10	156	0.00277566	ENSMUSG00000018849	Wwc1	WW C2 and coiled-coil domain containing 1
Hippo signaling pathway - Mus musculus (mouse)	10	156	0.00277566	ENSMUSG00000021253	Tgfb3	transforming growth factor beta 3
Hippo signaling pathway - Mus musculus (mouse)	10	156	0.00277566	ENSMUSG00000021994	Wnt5a	wingless-related MMTV integration site 5A
Hippo signaling pathway - Mus musculus (mouse)	10	156	0.00277566	ENSMUSG00000022996	Wnt10b	wingless related MMTV integration site 10b
Hippo signaling pathway - Mus musculus (mouse)	10	156	0.00277566	ENSMUSG00000036856	Wnt4	wingless-related MMTV integration site 4
Hippo signaling pathway - Mus musculus (mouse)	10	156	0.00277566	ENSMUSG00000042745	Id1	inhibitor of DNA binding 1
Hippo signaling pathway - Mus musculus (mouse)	10	156	0.00277566	ENSMUSG00000053110	Yap1	yes-associated protein 1
Hippo signaling pathway - Mus musculus (mouse)	10	156	0.00277566	ENSMUSG00000070348	Ccnd1	cyclin D1
Homologous recombination - Mus musculus (mouse)	4	28	0.00336751	ENSMUSG00000027323	Rad51	RAD51 homolog
Homologous recombination - Mus musculus (mouse)	4	28	0.00336751	ENSMUSG00000028702	Rad54l	RAD54 like (S. cerevisiae)
Homologous recombination - Mus musculus (mouse)	4	28	0.00336751	ENSMUSG00000039055	Eme1	essential meiotic endonuclease 1 homolog 1 (S. pombe)
Homologous recombination - Mus musculus (mouse)	4	28	0.00336751	ENSMUSG00000078773	Rad54b	RAD54 homolog B (S. cerevisiae)
HTLV-I infection - Mus musculus (mouse)	13	279	0.00429653	ENSMUSG00000000184	Ccnd2	cyclin D2
HTLV-I infection - Mus musculus (mouse)	13	279	0.00429653	ENSMUSG00000006398	Cdc20	cell division cycle 20
HTLV-I infection - Mus musculus (mouse)	13	279	0.00429653	ENSMUSG00000007080	Pole	polymerase (DNA directed) epsilon
HTLV-I infection - Mus musculus (mouse)	13	279	0.00429653	ENSMUSG00000017861	Mybl2	myeloblastosis oncogene-like 2
HTLV-I infection - Mus musculus (mouse)	13	279	0.00429653	ENSMUSG00000021253	Tgfb3	transforming growth factor beta 3
HTLV-I infection - Mus musculus (mouse)	13	279	0.00429653	ENSMUSG00000021994	Wnt5a	wingless-related MMTV integration site 5A
HTLV-I infection - Mus musculus (mouse)	13	279	0.00429653	ENSMUSG00000022996	Wnt10b	wingless related MMTV integration site 10b
HTLV-I infection - Mus musculus (mouse)	13	279	0.00429653	ENSMUSG00000029910	Mad2l1	MAD2 mitotic arrest deficient-like 1
HTLV-I infection - Mus musculus (mouse)	13	279	0.00429653	ENSMUSG00000032113	Chek1	checkpoint kinase 1
HTLV-I infection - Mus musculus (mouse)	13	279	0.00429653	ENSMUSG00000032218	Ccnb2	cyclin B2
HTLV-I infection - Mus musculus (mouse)	13	279	0.00429653	ENSMUSG00000036856	Wnt4	wingless-related MMTV integration site 4
HTLV-I infection - Mus musculus (mouse)	13	279	0.00429653	ENSMUSG00000040084	Bub1b	budding uninhibited by benzimidazoles 1 homolog beta (S. cerevisiae)
HTLV-I infection - Mus musculus (mouse)	13	279	0.00429653	ENSMUSG00000070348	Ccnd1	cyclin D1
Oocyte meiosis - Mus musculus (mouse)	10	112	4.28014e-05	ENSMUSG00000006398	Cdc20	cell division cycle 20
Oocyte meiosis - Mus musculus (mouse)	10	112	4.28014e-05	ENSMUSG00000019942	Cdk1	cyclin-dependent kinase 1
Oocyte meiosis - Mus musculus (mouse)	10	112	4.28014e-05	ENSMUSG00000023908	Pkmyt1	protein kinase membrane associated tyrosine/threonine 1
Oocyte meiosis - Mus musculus (mouse)	10	112	4.28014e-05	ENSMUSG00000027379	Bub1	budding uninhibited by benzimidazoles 1 homolog (S. cerevisiae)
Oocyte meiosis - Mus musculus (mouse)	10	112	4.28014e-05	ENSMUSG00000027496	Aurka	aurora kinase A
Oocyte meiosis - Mus musculus (mouse)	10	112	4.28014e-05	ENSMUSG00000029910	Mad2l1	MAD2 mitotic arrest deficient-like 1
Oocyte meiosis - Mus musculus (mouse)	10	112	4.28014e-05	ENSMUSG00000030867	Plk1	polo-like kinase 1
Oocyte meiosis - Mus musculus (mouse)	10	112	4.28014e-05	ENSMUSG00000032218	Ccnb2	cyclin B2
Oocyte meiosis - Mus musculus (mouse)	10	112	4.28014e-05	ENSMUSG00000041431	Ccnb1	cyclin B1
Oocyte meiosis - Mus musculus (mouse)	10	112	4.28014e-05	ENSMUSG00000044201	Cdc25c	cell division cycle 25C
p53 signaling pathway - Mus musculus (mouse)	8	69	2.25178e-05	ENSMUSG00000000184	Ccnd2	cyclin D2
p53 signaling pathway - Mus musculus (mouse)	8	69	2.25178e-05	ENSMUSG00000019942	Cdk1	cyclin-dependent kinase 1
p53 signaling pathway - Mus musculus (mouse)	8	69	2.25178e-05	ENSMUSG00000020649	Rrm2	ribonucleotide reductase M2
p53 signaling pathway - Mus musculus (mouse)	8	69	2.25178e-05	ENSMUSG00000022385	Gtse1	G two S phase expressed protein 1
p53 signaling pathway - Mus musculus (mouse)	8	69	2.25178e-05	ENSMUSG00000032113	Chek1	checkpoint kinase 1
p53 signaling pathway - Mus musculus (mouse)	8	69	2.25178e-05	ENSMUSG00000032218	Ccnb2	cyclin B2
p53 signaling pathway - Mus musculus (mouse)	8	69	2.25178e-05	ENSMUSG00000041431	Ccnb1	cyclin B1
p53 signaling pathway - Mus musculus (mouse)	8	69	2.25178e-05	ENSMUSG00000070348	Ccnd1	cyclin D1
Pathways in cancer - Mus musculus (mouse)	17	326	0.00112923	ENSMUSG00000000440	Pparg	peroxisome proliferator activated receptor gamma
Pathways in cancer - Mus musculus (mouse)	17	326	0.00112923	ENSMUSG00000002900	Lamb1	laminin B1
Pathways in cancer - Mus musculus (mouse)	17	326	0.00112923	ENSMUSG00000009376	Met	met proto-oncogene
Pathways in cancer - Mus musculus (mouse)	17	326	0.00112923	ENSMUSG00000015709	Arnt2	aryl hydrocarbon receptor nuclear translocator 2
Pathways in cancer - Mus musculus (mouse)	17	326	0.00112923	ENSMUSG00000017716	Birc5	baculoviral IAP repeat-containing 5
Pathways in cancer - Mus musculus (mouse)	17	326	0.00112923	ENSMUSG00000021253	Tgfb3	transforming growth factor beta 3
Pathways in cancer - Mus musculus (mouse)	17	326	0.00112923	ENSMUSG00000021994	Wnt5a	wingless-related MMTV integration site 5A
Pathways in cancer - Mus musculus (mouse)	17	326	0.00112923	ENSMUSG00000022996	Wnt10b	wingless related MMTV integration site 10b
Pathways in cancer - Mus musculus (mouse)	17	326	0.00112923	ENSMUSG00000024421	Lama3	laminin alpha 3
Pathways in cancer - Mus musculus (mouse)	17	326	0.00112923	ENSMUSG00000027323	Rad51	RAD51 homolog
Pathways in cancer - Mus musculus (mouse)	17	326	0.00112923	ENSMUSG00000031137	Fgf13	fibroblast growth factor 13
Pathways in cancer - Mus musculus (mouse)	17	326	0.00112923	ENSMUSG00000031274	Col4a5	collagen type IV alpha 5
Pathways in cancer - Mus musculus (mouse)	17	326	0.00112923	ENSMUSG00000031502	Col4a1	collagen type IV alpha 1
Pathways in cancer - Mus musculus (mouse)	17	326	0.00112923	ENSMUSG00000031503	Col4a2	collagen type IV alpha 2
Pathways in cancer - Mus musculus (mouse)	17	326	0.00112923	ENSMUSG00000032796	Lama1	laminin alpha 1
Pathways in cancer - Mus musculus (mouse)	17	326	0.00112923	ENSMUSG00000036856	Wnt4	wingless-related MMTV integration site 4
Pathways in cancer - Mus musculus (mouse)	17	326	0.00112923	ENSMUSG00000070348	Ccnd1	cyclin D1
Progesterone-mediated oocyte maturation - Mus musculus (mouse)	9	88	4.19686e-06	ENSMUSG00000019942	Cdk1	cyclin-dependent kinase 1
Progesterone-mediated oocyte maturation - Mus musculus (mouse)	9	88	4.19686e-06	ENSMUSG00000023908	Pkmyt1	protein kinase membrane associated tyrosine/threonine 1
Progesterone-mediated oocyte maturation - Mus musculus (mouse)	9	88	4.19686e-06	ENSMUSG00000027379	Bub1	budding uninhibited by benzimidazoles 1 homolog (S. cerevisiae)
Progesterone-mediated oocyte maturation - Mus musculus (mouse)	9	88	4.19686e-06	ENSMUSG00000027715	Ccna2	cyclin A2
Progesterone-mediated oocyte maturation - Mus musculus (mouse)	9	88	4.19686e-06	ENSMUSG00000029910	Mad2l1	MAD2 mitotic arrest deficient-like 1
Progesterone-mediated oocyte maturation - Mus musculus (mouse)	9	88	4.19686e-06	ENSMUSG00000030867	Plk1	polo-like kinase 1
Progesterone-mediated oocyte maturation - Mus musculus (mouse)	9	88	4.19686e-06	ENSMUSG00000032218	Ccnb2	cyclin B2
Progesterone-mediated oocyte maturation - Mus musculus (mouse)	9	88	4.19686e-06	ENSMUSG00000041431	Ccnb1	cyclin B1
Progesterone-mediated oocyte maturation - Mus musculus (mouse)	9	88	4.19686e-06	ENSMUSG00000044201	Cdc25c	cell division cycle 25C
Small cell lung cancer - Mus musculus (mouse)	7	86	0.00320783	ENSMUSG00000002900	Lamb1	laminin B1
Small cell lung cancer - Mus musculus (mouse)	7	86	0.00320783	ENSMUSG00000024421	Lama3	laminin alpha 3
Small cell lung cancer - Mus musculus (mouse)	7	86	0.00320783	ENSMUSG00000031274	Col4a5	collagen type IV alpha 5
Small cell lung cancer - Mus musculus (mouse)	7	86	0.00320783	ENSMUSG00000031502	Col4a1	collagen type IV alpha 1
Small cell lung cancer - Mus musculus (mouse)	7	86	0.00320783	ENSMUSG00000031503	Col4a2	collagen type IV alpha 2
Small cell lung cancer - Mus musculus (mouse)	7	86	0.00320783	ENSMUSG00000032796	Lama1	laminin alpha 1
Small cell lung cancer - Mus musculus (mouse)	7	86	0.00320783	ENSMUSG00000070348	Ccnd1	cyclin D1

## Sheet: 72 hpi, up
Enriched KEGG pathways, uninfected vs. infected 72 hpi, 2-fold upregulated
KEGG Pathway	Number Enriched	Pathway Size	P value	Ensembl ID	Symbol	Gene Name
Amoebiasis - Mus musculus (mouse)	5	120	0.00719246	ENSMUSG00000019987	Arg1	arginase liver
Amoebiasis - Mus musculus (mouse)	5	120	0.00719246	ENSMUSG00000020826	Nos2	nitric oxide synthase 2 inducible
Amoebiasis - Mus musculus (mouse)	5	120	0.00719246	ENSMUSG00000051177	Plcb1	phospholipase C beta 1
Amoebiasis - Mus musculus (mouse)	5	120	0.00719246	ENSMUSG00000062345	Serpinb2	serine (or cysteine) peptidase inhibitor clade B member 2
Amoebiasis - Mus musculus (mouse)	5	120	0.00719246	ENSMUSG00000092572	Serpinb10	serine (or cysteine) peptidase inhibitor clade B (ovalbumin) member 10
Calcium signaling pathway - Mus musculus (mouse)	8	183	0.000505846	ENSMUSG00000015968	Cacna1d	calcium channel voltage-dependent L type alpha 1D subunit
Calcium signaling pathway - Mus musculus (mouse)	8	183	0.000505846	ENSMUSG00000020826	Nos2	nitric oxide synthase 2 inducible
Calcium signaling pathway - Mus musculus (mouse)	8	183	0.000505846	ENSMUSG00000022220	Adcy4	adenylate cyclase 4
Calcium signaling pathway - Mus musculus (mouse)	8	183	0.000505846	ENSMUSG00000029082	Bst1	bone marrow stromal cell antigen 1
Calcium signaling pathway - Mus musculus (mouse)	8	183	0.000505846	ENSMUSG00000029084	Cd38	CD38 antigen
Calcium signaling pathway - Mus musculus (mouse)	8	183	0.000505846	ENSMUSG00000051177	Plcb1	phospholipase C beta 1
Calcium signaling pathway - Mus musculus (mouse)	8	183	0.000505846	ENSMUSG00000052821	Cysltr1	cysteinyl leukotriene receptor 1
Calcium signaling pathway - Mus musculus (mouse)	8	183	0.000505846	ENSMUSG00000053004	Hrh1	histamine receptor H1
Chemokine signaling pathway - Mus musculus (mouse)	8	199	0.000877699	ENSMUSG00000018927	Ccl6	chemokine (C-C motif) ligand 6
Chemokine signaling pathway - Mus musculus (mouse)	8	199	0.000877699	ENSMUSG00000022220	Adcy4	adenylate cyclase 4
Chemokine signaling pathway - Mus musculus (mouse)	8	199	0.000877699	ENSMUSG00000025804	Ccr1	chemokine (C-C motif) receptor 1
Chemokine signaling pathway - Mus musculus (mouse)	8	199	0.000877699	ENSMUSG00000029373	Pf4	platelet factor 4
Chemokine signaling pathway - Mus musculus (mouse)	8	199	0.000877699	ENSMUSG00000031805	Jak3	Janus kinase 3
Chemokine signaling pathway - Mus musculus (mouse)	8	199	0.000877699	ENSMUSG00000048240	Gng7	guanine nucleotide binding protein (G protein) gamma 7
Chemokine signaling pathway - Mus musculus (mouse)	8	199	0.000877699	ENSMUSG00000051177	Plcb1	phospholipase C beta 1
Chemokine signaling pathway - Mus musculus (mouse)	8	199	0.000877699	ENSMUSG00000079227	Ccr5	chemokine (C-C motif) receptor 5
Complement and coagulation cascades - Mus musculus (mouse)	4	77	0.00749125	ENSMUSG00000026365	Cfh	complement component factor h
Complement and coagulation cascades - Mus musculus (mouse)	4	77	0.00749125	ENSMUSG00000031444	F10	coagulation factor X
Complement and coagulation cascades - Mus musculus (mouse)	4	77	0.00749125	ENSMUSG00000039109	F13a1	coagulation factor XIII A1 subunit
Complement and coagulation cascades - Mus musculus (mouse)	4	77	0.00749125	ENSMUSG00000073418	C4b	complement component 4B (Chido blood group)
Hematopoietic cell lineage - Mus musculus (mouse)	5	87	0.00180946	ENSMUSG00000000869	Il4	interleukin 4
Hematopoietic cell lineage - Mus musculus (mouse)	5	87	0.00180946	ENSMUSG00000006235	Epor	erythropoietin receptor
Hematopoietic cell lineage - Mus musculus (mouse)	5	87	0.00180946	ENSMUSG00000015947	Fcgr1	Fc receptor IgG high affinity I
Hematopoietic cell lineage - Mus musculus (mouse)	5	87	0.00180946	ENSMUSG00000029084	Cd38	CD38 antigen
Hematopoietic cell lineage - Mus musculus (mouse)	5	87	0.00180946	ENSMUSG00000042284	Itga1	integrin alpha 1
Leishmaniasis - Mus musculus (mouse)	4	66	0.00433959	ENSMUSG00000000869	Il4	interleukin 4
Leishmaniasis - Mus musculus (mouse)	4	66	0.00433959	ENSMUSG00000015947	Fcgr1	Fc receptor IgG high affinity I
Leishmaniasis - Mus musculus (mouse)	4	66	0.00433959	ENSMUSG00000020826	Nos2	nitric oxide synthase 2 inducible
Leishmaniasis - Mus musculus (mouse)	4	66	0.00433959	ENSMUSG00000059089	Fcgr4	Fc receptor IgG low affinity IV
Nicotinate and nicotinamide metabolism - Mus musculus (mouse)	3	32	0.00398295	ENSMUSG00000029082	Bst1	bone marrow stromal cell antigen 1
Nicotinate and nicotinamide metabolism - Mus musculus (mouse)	3	32	0.00398295	ENSMUSG00000029084	Cd38	CD38 antigen
Nicotinate and nicotinamide metabolism - Mus musculus (mouse)	3	32	0.00398295	ENSMUSG00000032271	Nnmt	nicotinamide N-methyltransferase
Osteoclast differentiation - Mus musculus (mouse)	10	126	4.93525e-08	ENSMUSG00000015947	Fcgr1	Fc receptor IgG high affinity I
Osteoclast differentiation - Mus musculus (mouse)	10	126	4.93525e-08	ENSMUSG00000026656	Fcgr2b	Fc receptor IgG low affinity IIb
Osteoclast differentiation - Mus musculus (mouse)	10	126	4.93525e-08	ENSMUSG00000053113	Socs3	suppressor of cytokine signaling 3
Osteoclast differentiation - Mus musculus (mouse)	10	126	4.93525e-08	ENSMUSG00000059089	Fcgr4	Fc receptor IgG low affinity IV
Osteoclast differentiation - Mus musculus (mouse)	10	126	4.93525e-08	ENSMUSG00000070873	Lilra5	leukocyte immunoglobulin-like receptor subfamily A (with TM domain) member 5
Osteoclast differentiation - Mus musculus (mouse)	10	126	4.93525e-08	ENSMUSG00000074419	Gm15448	predicted gene 15448
Osteoclast differentiation - Mus musculus (mouse)	10	126	4.93525e-08	ENSMUSG00000074677	Sirpb1c	signal-regulatory protein beta 1C
Osteoclast differentiation - Mus musculus (mouse)	10	126	4.93525e-08	ENSMUSG00000078783	Gm9733	predicted gene 9733
Osteoclast differentiation - Mus musculus (mouse)	10	126	4.93525e-08	ENSMUSG00000095028	Sirpb1b	signal-regulatory protein beta 1B
Osteoclast differentiation - Mus musculus (mouse)	10	126	4.93525e-08	ENSMUSG00000095788	Sirpb1a	signal-regulatory protein beta 1A
Salivary secretion - Mus musculus (mouse)	4	77	0.00749125	ENSMUSG00000022220	Adcy4	adenylate cyclase 4
Salivary secretion - Mus musculus (mouse)	4	77	0.00749125	ENSMUSG00000029082	Bst1	bone marrow stromal cell antigen 1
Salivary secretion - Mus musculus (mouse)	4	77	0.00749125	ENSMUSG00000029084	Cd38	CD38 antigen
Salivary secretion - Mus musculus (mouse)	4	77	0.00749125	ENSMUSG00000051177	Plcb1	phospholipase C beta 1
Staphylococcus aureus infection - Mus musculus (mouse)	5	52	0.000168076	ENSMUSG00000015947	Fcgr1	Fc receptor IgG high affinity I
Staphylococcus aureus infection - Mus musculus (mouse)	5	52	0.000168076	ENSMUSG00000026365	Cfh	complement component factor h
Staphylococcus aureus infection - Mus musculus (mouse)	5	52	0.000168076	ENSMUSG00000026656	Fcgr2b	Fc receptor IgG low affinity IIb
Staphylococcus aureus infection - Mus musculus (mouse)	5	52	0.000168076	ENSMUSG00000059089	Fcgr4	Fc receptor IgG low affinity IV
Staphylococcus aureus infection - Mus musculus (mouse)	5	52	0.000168076	ENSMUSG00000073418	C4b	complement component 4B (Chido blood group)
Tuberculosis - Mus musculus (mouse)	6	177	0.00886513	ENSMUSG00000015947	Fcgr1	Fc receptor IgG high affinity I
Tuberculosis - Mus musculus (mouse)	6	177	0.00886513	ENSMUSG00000016024	Lbp	lipopolysaccharide binding protein
Tuberculosis - Mus musculus (mouse)	6	177	0.00886513	ENSMUSG00000020826	Nos2	nitric oxide synthase 2 inducible
Tuberculosis - Mus musculus (mouse)	6	177	0.00886513	ENSMUSG00000026656	Fcgr2b	Fc receptor IgG low affinity IIb
Tuberculosis - Mus musculus (mouse)	6	177	0.00886513	ENSMUSG00000055994	Nod2	nucleotide-binding oligomerization domain containing 2
Tuberculosis - Mus musculus (mouse)	6	177	0.00886513	ENSMUSG00000059089	Fcgr4	Fc receptor IgG low affinity IV

## Sheet: 72 hpi, down
Enriched KEGG pathways, uninfected vs. infected 72 hpi, 2-fold downregulated
KEGG Pathway	Number Enriched	Pathway Size	P value	Ensembl ID	Symbol	Gene Name
Amoebiasis - Mus musculus (mouse)	9	120	0.000566001	ENSMUSG00000001506	Col1a1	collagen type I alpha 1
Amoebiasis - Mus musculus (mouse)	9	120	0.000566001	ENSMUSG00000002900	Lamb1	laminin B1
Amoebiasis - Mus musculus (mouse)	9	120	0.000566001	ENSMUSG00000019846	Lama4	laminin alpha 4
Amoebiasis - Mus musculus (mouse)	9	120	0.000566001	ENSMUSG00000021253	Tgfb3	transforming growth factor beta 3
Amoebiasis - Mus musculus (mouse)	9	120	0.000566001	ENSMUSG00000026042	Col5a2	collagen type V alpha 2
Amoebiasis - Mus musculus (mouse)	9	120	0.000566001	ENSMUSG00000026837	Col5a1	collagen type V alpha 1
Amoebiasis - Mus musculus (mouse)	9	120	0.000566001	ENSMUSG00000031274	Col4a5	collagen type IV alpha 5
Amoebiasis - Mus musculus (mouse)	9	120	0.000566001	ENSMUSG00000031502	Col4a1	collagen type IV alpha 1
Amoebiasis - Mus musculus (mouse)	9	120	0.000566001	ENSMUSG00000031503	Col4a2	collagen type IV alpha 2
Cell cycle - Mus musculus (mouse)	9	128	0.000201534	ENSMUSG00000006398	Cdc20	cell division cycle 20
Cell cycle - Mus musculus (mouse)	9	128	0.000201534	ENSMUSG00000019942	Cdk1	cyclin-dependent kinase 1
Cell cycle - Mus musculus (mouse)	9	128	0.000201534	ENSMUSG00000021253	Tgfb3	transforming growth factor beta 3
Cell cycle - Mus musculus (mouse)	9	128	0.000201534	ENSMUSG00000027379	Bub1	budding uninhibited by benzimidazoles 1 homolog (S. cerevisiae)
Cell cycle - Mus musculus (mouse)	9	128	0.000201534	ENSMUSG00000027715	Ccna2	cyclin A2
Cell cycle - Mus musculus (mouse)	9	128	0.000201534	ENSMUSG00000030867	Plk1	polo-like kinase 1
Cell cycle - Mus musculus (mouse)	9	128	0.000201534	ENSMUSG00000032218	Ccnb2	cyclin B2
Cell cycle - Mus musculus (mouse)	9	128	0.000201534	ENSMUSG00000041431	Ccnb1	cyclin B1
Cell cycle - Mus musculus (mouse)	9	128	0.000201534	ENSMUSG00000070348	Ccnd1	cyclin D1
ECM-receptor interaction - Mus musculus (mouse)	15	87	1.076e-10	ENSMUSG00000001506	Col1a1	collagen type I alpha 1
ECM-receptor interaction - Mus musculus (mouse)	15	87	1.076e-10	ENSMUSG00000001507	Itga3	integrin alpha 3
ECM-receptor interaction - Mus musculus (mouse)	15	87	1.076e-10	ENSMUSG00000002900	Lamb1	laminin B1
ECM-receptor interaction - Mus musculus (mouse)	15	87	1.076e-10	ENSMUSG00000019846	Lama4	laminin alpha 4
ECM-receptor interaction - Mus musculus (mouse)	15	87	1.076e-10	ENSMUSG00000020330	Hmmr	hyaluronan mediated motility receptor (RHAMM)
ECM-receptor interaction - Mus musculus (mouse)	15	87	1.076e-10	ENSMUSG00000023885	Thbs2	thrombospondin 2
ECM-receptor interaction - Mus musculus (mouse)	15	87	1.076e-10	ENSMUSG00000026042	Col5a2	collagen type V alpha 2
ECM-receptor interaction - Mus musculus (mouse)	15	87	1.076e-10	ENSMUSG00000026837	Col5a1	collagen type V alpha 1
ECM-receptor interaction - Mus musculus (mouse)	15	87	1.076e-10	ENSMUSG00000028364	Tnc	tenascin C
ECM-receptor interaction - Mus musculus (mouse)	15	87	1.076e-10	ENSMUSG00000028763	Hspg2	perlecan (heparan sulfate proteoglycan 2)
ECM-receptor interaction - Mus musculus (mouse)	15	87	1.076e-10	ENSMUSG00000031274	Col4a5	collagen type IV alpha 5
ECM-receptor interaction - Mus musculus (mouse)	15	87	1.076e-10	ENSMUSG00000031502	Col4a1	collagen type IV alpha 1
ECM-receptor interaction - Mus musculus (mouse)	15	87	1.076e-10	ENSMUSG00000031503	Col4a2	collagen type IV alpha 2
ECM-receptor interaction - Mus musculus (mouse)	15	87	1.076e-10	ENSMUSG00000040998	Npnt	nephronectin
ECM-receptor interaction - Mus musculus (mouse)	15	87	1.076e-10	ENSMUSG00000048126	Col6a3	collagen type VI alpha 3
Focal adhesion - Mus musculus (mouse)	20	206	3.31203e-09	ENSMUSG00000001506	Col1a1	collagen type I alpha 1
Focal adhesion - Mus musculus (mouse)	20	206	3.31203e-09	ENSMUSG00000001507	Itga3	integrin alpha 3
Focal adhesion - Mus musculus (mouse)	20	206	3.31203e-09	ENSMUSG00000002900	Lamb1	laminin B1
Focal adhesion - Mus musculus (mouse)	20	206	3.31203e-09	ENSMUSG00000019846	Lama4	laminin alpha 4
Focal adhesion - Mus musculus (mouse)	20	206	3.31203e-09	ENSMUSG00000023885	Thbs2	thrombospondin 2
Focal adhesion - Mus musculus (mouse)	20	206	3.31203e-09	ENSMUSG00000026042	Col5a2	collagen type V alpha 2
Focal adhesion - Mus musculus (mouse)	20	206	3.31203e-09	ENSMUSG00000026837	Col5a1	collagen type V alpha 1
Focal adhesion - Mus musculus (mouse)	20	206	3.31203e-09	ENSMUSG00000028364	Tnc	tenascin C
Focal adhesion - Mus musculus (mouse)	20	206	3.31203e-09	ENSMUSG00000030770	Parva	parvin alpha
Focal adhesion - Mus musculus (mouse)	20	206	3.31203e-09	ENSMUSG00000031274	Col4a5	collagen type IV alpha 5
Focal adhesion - Mus musculus (mouse)	20	206	3.31203e-09	ENSMUSG00000031284	Pak3	p21 protein (Cdc42/Rac)-activated kinase 3
Focal adhesion - Mus musculus (mouse)	20	206	3.31203e-09	ENSMUSG00000031380	Figf	c-fos induced growth factor
Focal adhesion - Mus musculus (mouse)	20	206	3.31203e-09	ENSMUSG00000031502	Col4a1	collagen type IV alpha 1
Focal adhesion - Mus musculus (mouse)	20	206	3.31203e-09	ENSMUSG00000031503	Col4a2	collagen type IV alpha 2
Focal adhesion - Mus musculus (mouse)	20	206	3.31203e-09	ENSMUSG00000031955	Bcar1	breast cancer anti-estrogen resistance 1
Focal adhesion - Mus musculus (mouse)	20	206	3.31203e-09	ENSMUSG00000032006	Pdgfd	platelet-derived growth factor D polypeptide
Focal adhesion - Mus musculus (mouse)	20	206	3.31203e-09	ENSMUSG00000048126	Col6a3	collagen type VI alpha 3
Focal adhesion - Mus musculus (mouse)	20	206	3.31203e-09	ENSMUSG00000067818	Myl9	myosin light polypeptide 9 regulatory
Focal adhesion - Mus musculus (mouse)	20	206	3.31203e-09	ENSMUSG00000068699	Flnc	filamin C gamma
Focal adhesion - Mus musculus (mouse)	20	206	3.31203e-09	ENSMUSG00000070348	Ccnd1	cyclin D1
Hippo signaling pathway - Mus musculus (mouse)	9	156	0.0035341	ENSMUSG00000017716	Birc5	baculoviral IAP repeat-containing 5
Hippo signaling pathway - Mus musculus (mouse)	9	156	0.0035341	ENSMUSG00000021253	Tgfb3	transforming growth factor beta 3
Hippo signaling pathway - Mus musculus (mouse)	9	156	0.0035341	ENSMUSG00000021994	Wnt5a	wingless-related MMTV integration site 5A
Hippo signaling pathway - Mus musculus (mouse)	9	156	0.0035341	ENSMUSG00000022178	Ajuba	ajuba LIM protein
Hippo signaling pathway - Mus musculus (mouse)	9	156	0.0035341	ENSMUSG00000022996	Wnt10b	wingless related MMTV integration site 10b
Hippo signaling pathway - Mus musculus (mouse)	9	156	0.0035341	ENSMUSG00000025812	Pard3	par-3 (partitioning defective 3) homolog (C. elegans)
Hippo signaling pathway - Mus musculus (mouse)	9	156	0.0035341	ENSMUSG00000036856	Wnt4	wingless-related MMTV integration site 4
Hippo signaling pathway - Mus musculus (mouse)	9	156	0.0035341	ENSMUSG00000055320	Tead1	TEA domain family member 1
Hippo signaling pathway - Mus musculus (mouse)	9	156	0.0035341	ENSMUSG00000070348	Ccnd1	cyclin D1
Oocyte meiosis - Mus musculus (mouse)	8	112	0.00156519	ENSMUSG00000006398	Cdc20	cell division cycle 20
Oocyte meiosis - Mus musculus (mouse)	8	112	0.00156519	ENSMUSG00000019942	Cdk1	cyclin-dependent kinase 1
Oocyte meiosis - Mus musculus (mouse)	8	112	0.00156519	ENSMUSG00000027379	Bub1	budding uninhibited by benzimidazoles 1 homolog (S. cerevisiae)
Oocyte meiosis - Mus musculus (mouse)	8	112	0.00156519	ENSMUSG00000027496	Aurka	aurora kinase A
Oocyte meiosis - Mus musculus (mouse)	8	112	0.00156519	ENSMUSG00000030867	Plk1	polo-like kinase 1
Oocyte meiosis - Mus musculus (mouse)	8	112	0.00156519	ENSMUSG00000032218	Ccnb2	cyclin B2
Oocyte meiosis - Mus musculus (mouse)	8	112	0.00156519	ENSMUSG00000041431	Ccnb1	cyclin B1
Oocyte meiosis - Mus musculus (mouse)	8	112	0.00156519	ENSMUSG00000046532	Ar	androgen receptor
p53 signaling pathway - Mus musculus (mouse)	7	69	5.63121e-05	ENSMUSG00000019942	Cdk1	cyclin-dependent kinase 1
p53 signaling pathway - Mus musculus (mouse)	7	69	5.63121e-05	ENSMUSG00000020427	Igfbp3	insulin-like growth factor binding protein 3
p53 signaling pathway - Mus musculus (mouse)	7	69	5.63121e-05	ENSMUSG00000020649	Rrm2	ribonucleotide reductase M2
p53 signaling pathway - Mus musculus (mouse)	7	69	5.63121e-05	ENSMUSG00000022385	Gtse1	G two S phase expressed protein 1
p53 signaling pathway - Mus musculus (mouse)	7	69	5.63121e-05	ENSMUSG00000032218	Ccnb2	cyclin B2
p53 signaling pathway - Mus musculus (mouse)	7	69	5.63121e-05	ENSMUSG00000041431	Ccnb1	cyclin B1
p53 signaling pathway - Mus musculus (mouse)	7	69	5.63121e-05	ENSMUSG00000070348	Ccnd1	cyclin D1
Pathways in cancer - Mus musculus (mouse)	20	326	5.86069e-06	ENSMUSG00000001507	Itga3	integrin alpha 3
Pathways in cancer - Mus musculus (mouse)	20	326	5.86069e-06	ENSMUSG00000002900	Lamb1	laminin B1
Pathways in cancer - Mus musculus (mouse)	20	326	5.86069e-06	ENSMUSG00000015709	Arnt2	aryl hydrocarbon receptor nuclear translocator 2
Pathways in cancer - Mus musculus (mouse)	20	326	5.86069e-06	ENSMUSG00000017386	Traf4	TNF receptor associated factor 4
Pathways in cancer - Mus musculus (mouse)	20	326	5.86069e-06	ENSMUSG00000017716	Birc5	baculoviral IAP repeat-containing 5
Pathways in cancer - Mus musculus (mouse)	20	326	5.86069e-06	ENSMUSG00000019846	Lama4	laminin alpha 4
Pathways in cancer - Mus musculus (mouse)	20	326	5.86069e-06	ENSMUSG00000021253	Tgfb3	transforming growth factor beta 3
Pathways in cancer - Mus musculus (mouse)	20	326	5.86069e-06	ENSMUSG00000021994	Wnt5a	wingless-related MMTV integration site 5A
Pathways in cancer - Mus musculus (mouse)	20	326	5.86069e-06	ENSMUSG00000022996	Wnt10b	wingless related MMTV integration site 10b
Pathways in cancer - Mus musculus (mouse)	20	326	5.86069e-06	ENSMUSG00000027323	Rad51	RAD51 homolog
Pathways in cancer - Mus musculus (mouse)	20	326	5.86069e-06	ENSMUSG00000029999	Tgfa	transforming growth factor alpha
Pathways in cancer - Mus musculus (mouse)	20	326	5.86069e-06	ENSMUSG00000030849	Fgfr2	fibroblast growth factor receptor 2
Pathways in cancer - Mus musculus (mouse)	20	326	5.86069e-06	ENSMUSG00000031137	Fgf13	fibroblast growth factor 13
Pathways in cancer - Mus musculus (mouse)	20	326	5.86069e-06	ENSMUSG00000031274	Col4a5	collagen type IV alpha 5
Pathways in cancer - Mus musculus (mouse)	20	326	5.86069e-06	ENSMUSG00000031380	Figf	c-fos induced growth factor
Pathways in cancer - Mus musculus (mouse)	20	326	5.86069e-06	ENSMUSG00000031502	Col4a1	collagen type IV alpha 1
Pathways in cancer - Mus musculus (mouse)	20	326	5.86069e-06	ENSMUSG00000031503	Col4a2	collagen type IV alpha 2
Pathways in cancer - Mus musculus (mouse)	20	326	5.86069e-06	ENSMUSG00000036856	Wnt4	wingless-related MMTV integration site 4
Pathways in cancer - Mus musculus (mouse)	20	326	5.86069e-06	ENSMUSG00000046532	Ar	androgen receptor
Pathways in cancer - Mus musculus (mouse)	20	326	5.86069e-06	ENSMUSG00000070348	Ccnd1	cyclin D1
PI3K-Akt signaling pathway - Mus musculus (mouse)	21	353	5.47498e-06	ENSMUSG00000001506	Col1a1	collagen type I alpha 1
PI3K-Akt signaling pathway - Mus musculus (mouse)	21	353	5.47498e-06	ENSMUSG00000001507	Itga3	integrin alpha 3
PI3K-Akt signaling pathway - Mus musculus (mouse)	21	353	5.47498e-06	ENSMUSG00000002900	Lamb1	laminin B1
PI3K-Akt signaling pathway - Mus musculus (mouse)	21	353	5.47498e-06	ENSMUSG00000006445	Epha2	Eph receptor A2
PI3K-Akt signaling pathway - Mus musculus (mouse)	21	353	5.47498e-06	ENSMUSG00000014599	Csf1	colony stimulating factor 1 (macrophage)
PI3K-Akt signaling pathway - Mus musculus (mouse)	21	353	5.47498e-06	ENSMUSG00000019846	Lama4	laminin alpha 4
PI3K-Akt signaling pathway - Mus musculus (mouse)	21	353	5.47498e-06	ENSMUSG00000023885	Thbs2	thrombospondin 2
PI3K-Akt signaling pathway - Mus musculus (mouse)	21	353	5.47498e-06	ENSMUSG00000026042	Col5a2	collagen type V alpha 2
PI3K-Akt signaling pathway - Mus musculus (mouse)	21	353	5.47498e-06	ENSMUSG00000026837	Col5a1	collagen type V alpha 1
PI3K-Akt signaling pathway - Mus musculus (mouse)	21	353	5.47498e-06	ENSMUSG00000027859	Ngf	nerve growth factor
PI3K-Akt signaling pathway - Mus musculus (mouse)	21	353	5.47498e-06	ENSMUSG00000028364	Tnc	tenascin C
PI3K-Akt signaling pathway - Mus musculus (mouse)	21	353	5.47498e-06	ENSMUSG00000030849	Fgfr2	fibroblast growth factor receptor 2
PI3K-Akt signaling pathway - Mus musculus (mouse)	21	353	5.47498e-06	ENSMUSG00000031137	Fgf13	fibroblast growth factor 13
PI3K-Akt signaling pathway - Mus musculus (mouse)	21	353	5.47498e-06	ENSMUSG00000031274	Col4a5	collagen type IV alpha 5
PI3K-Akt signaling pathway - Mus musculus (mouse)	21	353	5.47498e-06	ENSMUSG00000031380	Figf	c-fos induced growth factor
PI3K-Akt signaling pathway - Mus musculus (mouse)	21	353	5.47498e-06	ENSMUSG00000031502	Col4a1	collagen type IV alpha 1
PI3K-Akt signaling pathway - Mus musculus (mouse)	21	353	5.47498e-06	ENSMUSG00000031503	Col4a2	collagen type IV alpha 2
PI3K-Akt signaling pathway - Mus musculus (mouse)	21	353	5.47498e-06	ENSMUSG00000032006	Pdgfd	platelet-derived growth factor D polypeptide
PI3K-Akt signaling pathway - Mus musculus (mouse)	21	353	5.47498e-06	ENSMUSG00000048126	Col6a3	collagen type VI alpha 3
PI3K-Akt signaling pathway - Mus musculus (mouse)	21	353	5.47498e-06	ENSMUSG00000048376	F2r	coagulation factor II (thrombin) receptor
PI3K-Akt signaling pathway - Mus musculus (mouse)	21	353	5.47498e-06	ENSMUSG00000070348	Ccnd1	cyclin D1
Progesterone-mediated oocyte maturation - Mus musculus (mouse)	6	88	0.00164892	ENSMUSG00000019942	Cdk1	cyclin-dependent kinase 1
Progesterone-mediated oocyte maturation - Mus musculus (mouse)	6	88	0.00164892	ENSMUSG00000027379	Bub1	budding uninhibited by benzimidazoles 1 homolog (S. cerevisiae)
Progesterone-mediated oocyte maturation - Mus musculus (mouse)	6	88	0.00164892	ENSMUSG00000027715	Ccna2	cyclin A2
Progesterone-mediated oocyte maturation - Mus musculus (mouse)	6	88	0.00164892	ENSMUSG00000030867	Plk1	polo-like kinase 1
Progesterone-mediated oocyte maturation - Mus musculus (mouse)	6	88	0.00164892	ENSMUSG00000032218	Ccnb2	cyclin B2
Progesterone-mediated oocyte maturation - Mus musculus (mouse)	6	88	0.00164892	ENSMUSG00000041431	Ccnb1	cyclin B1
Protein digestion and absorption - Mus musculus (mouse)	10	88	7.89907e-06	ENSMUSG00000001506	Col1a1	collagen type I alpha 1
Protein digestion and absorption - Mus musculus (mouse)	10	88	7.89907e-06	ENSMUSG00000026042	Col5a2	collagen type V alpha 2
Protein digestion and absorption - Mus musculus (mouse)	10	88	7.89907e-06	ENSMUSG00000026576	Atp1b1	ATPase Na+/K+ transporting beta 1 polypeptide
Protein digestion and absorption - Mus musculus (mouse)	10	88	7.89907e-06	ENSMUSG00000026837	Col5a1	collagen type V alpha 1
Protein digestion and absorption - Mus musculus (mouse)	10	88	7.89907e-06	ENSMUSG00000028339	Col15a1	collagen type XV alpha 1
Protein digestion and absorption - Mus musculus (mouse)	10	88	7.89907e-06	ENSMUSG00000031274	Col4a5	collagen type IV alpha 5
Protein digestion and absorption - Mus musculus (mouse)	10	88	7.89907e-06	ENSMUSG00000031502	Col4a1	collagen type IV alpha 1
Protein digestion and absorption - Mus musculus (mouse)	10	88	7.89907e-06	ENSMUSG00000031503	Col4a2	collagen type IV alpha 2
Protein digestion and absorption - Mus musculus (mouse)	10	88	7.89907e-06	ENSMUSG00000032332	Col12a1	collagen type XII alpha 1
Protein digestion and absorption - Mus musculus (mouse)	10	88	7.89907e-06	ENSMUSG00000048126	Col6a3	collagen type VI alpha 3
Small cell lung cancer - Mus musculus (mouse)	8	86	0.000269075	ENSMUSG00000001507	Itga3	integrin alpha 3
Small cell lung cancer - Mus musculus (mouse)	8	86	0.000269075	ENSMUSG00000002900	Lamb1	laminin B1
Small cell lung cancer - Mus musculus (mouse)	8	86	0.000269075	ENSMUSG00000017386	Traf4	TNF receptor associated factor 4
Small cell lung cancer - Mus musculus (mouse)	8	86	0.000269075	ENSMUSG00000019846	Lama4	laminin alpha 4
Small cell lung cancer - Mus musculus (mouse)	8	86	0.000269075	ENSMUSG00000031274	Col4a5	collagen type IV alpha 5
Small cell lung cancer - Mus musculus (mouse)	8	86	0.000269075	ENSMUSG00000031502	Col4a1	collagen type IV alpha 1
Small cell lung cancer - Mus musculus (mouse)	8	86	0.000269075	ENSMUSG00000031503	Col4a2	collagen type IV alpha 2
Small cell lung cancer - Mus musculus (mouse)	8	86	0.000269075	ENSMUSG00000070348	Ccnd1	cyclin D1
Tyrosine metabolism - Mus musculus (mouse)	4	43	0.00968086	ENSMUSG00000030630	Fah	fumarylacetoacetate hydrolase
Tyrosine metabolism - Mus musculus (mouse)	4	43	0.00968086	ENSMUSG00000055301	Adh7	alcohol dehydrogenase 7 (class IV) mu or sigma polypeptide
Tyrosine metabolism - Mus musculus (mouse)	4	43	0.00968086	ENSMUSG00000063558	Aox1	aldehyde oxidase 1
Tyrosine metabolism - Mus musculus (mouse)	4	43	0.00968086	ENSMUSG00000074207	Adh1	alcohol dehydrogenase 1 (class I)
