# Supplementary material for: Simultaneous transcriptional profiling of Leishmania major and its murine macrophage host cell reveals insights into host-pathogen interactions
Source: BMC Genomics. 2015 Dec 29;16:1108. doi: 10.1186/s12864-015-2237-2 (PMC4696162; doi:10.1186/s12864-015-2237-2)
Supplement: Additional file 5: — Comparison of differentially expressed murine gene lists with published literature. (XLS 267 kb) [file 12864_2015_2237_MOESM5_ESM.xls]

## Sheet: Legend
Additional file 5. Comparison of differentially expressed murine gene lists with published literature. A systematic comparison was attempted between previously published reports of differentially expressed genes identified for the infection of murine macrophages by Leishmania and our dataset (infection of C57BL/6 peritoneal macrophages by L. major for 4, 24, 48, and 72 hrs). The gene lists report…

## Sheet: Probst_2012
Genes reported by Probst et al. (2012) Table S2, corresponding logFC in Dillon et al. (2015) Additional file 3
			Probst, Table S2	Dillon, Additional file 3
ID	Symbol	Description	logFC_18hpi	logFC_4hpi	logFC_24hpi	logFC_48hpi	logFC_72hpi
ENSMUSG00000001018	Snapin	SNAP-associated protein [Source:MGI Symbol;Acc:MGI:1333745]	-2.278	-0.603193	NA	NA	NA
ENSMUSG00000001416	Cct3	chaperonin containing Tcp1 subunit 3 (gamma) [Source:MGI Symbol;Acc:MGI:104708]	-2.397	0.859489	NA	-0.648251	-0.466499
ENSMUSG00000002416	Ndufb2	NADH dehydrogenase (ubiquinone) 1 beta subcomplex 2 [Source:MGI Symbol;Acc:MGI:1915448]	-2.132	-0.521495	NA	NA	NA
ENSMUSG00000002458	Rgs19	regulator of G-protein signaling 19 [Source:MGI Symbol;Acc:MGI:1915153]	-2.267	-0.694227	NA	NA	NA
ENSMUSG00000002812	Flii	flightless I homolog (Drosophila) [Source:MGI Symbol;Acc:MGI:1342286]	-2.497	NA	NA	NA	NA
ENSMUSG00000003299	Mrpl4	mitochondrial ribosomal protein L4 [Source:MGI Symbol;Acc:MGI:2137210]	-2.434	-0.300672	NA	NA	NA
ENSMUSG00000003345	Csnk1g2	casein kinase 1 gamma 2 [Source:MGI Symbol;Acc:MGI:1920014]	-1.987	-0.524292	NA	NA	NA
ENSMUSG00000003644	Rps6ka1	ribosomal protein S6 kinase polypeptide 1 [Source:MGI Symbol;Acc:MGI:104558]	-2.014	-1.40981	NA	NA	NA
ENSMUSG00000004535	Tax1bp1	Tax1 (human T cell leukemia virus type I) binding protein 1 [Source:MGI Symbol;Acc:MGI:1289308]	2.124	0.426628	NA	NA	NA
ENSMUSG00000004626	Stxbp2	syntaxin binding protein 2 [Source:MGI Symbol;Acc:MGI:107370]	-2.47	-0.673244	NA	NA	NA
ENSMUSG00000004667	Polr2e	polymerase (RNA) II (DNA directed) polypeptide E [Source:MGI Symbol;Acc:MGI:1913670]	-1.974	-0.416107	NA	NA	NA
ENSMUSG00000008035	Mid1ip1	Mid1 interacting protein 1 (gastrulation specific G12-like (zebrafish)) [Source:MGI Symbol;Acc:MGI:1915291]	-1.961	-0.33272	NA	NA	NA
ENSMUSG00000010663	Fads1	fatty acid desaturase 1 [Source:MGI Symbol;Acc:MGI:1923517]	-2.212	-1.33013	NA	NA	NA
ENSMUSG00000015289	Lage3	L antigen family member 3 [Source:MGI Symbol;Acc:MGI:1913442]	-2.052	-0.665528	NA	NA	NA
ENSMUSG00000015961	Adss	adenylosuccinate synthetase non muscle [Source:MGI Symbol;Acc:MGI:87948]	-2.169	0.326703	NA	NA	NA
ENSMUSG00000016541	Atxn10	ataxin 10 [Source:MGI Symbol;Acc:MGI:1859293]	-2.056	NA	NA	NA	NA
ENSMUSG00000017000	Svs6	seminal vesicle secretory protein 6 [Source:MGI Symbol;Acc:MGI:106178]	2.235	NA	NA	NA	NA
ENSMUSG00000018442	Derl2	Der1-like domain family member 2 [Source:MGI Symbol;Acc:MGI:2151483]	2.285	NA	NA	NA	NA
ENSMUSG00000019066	Rab3d	RAB3D member RAS oncogene family [Source:MGI Symbol;Acc:MGI:97844]	-2.159	-2.07088	NA	NA	NA
ENSMUSG00000019139	Isyna1	myo-inositol 1-phosphate synthase A1 [Source:MGI Symbol;Acc:MGI:1919030]	-2.753	NA	NA	NA	NA
ENSMUSG00000019987	Arg1	arginase liver [Source:MGI Symbol;Acc:MGI:88070]	3.155	NA	NA	NA	1.88942
ENSMUSG00000020053	Igf1	insulin-like growth factor 1 [Source:MGI Symbol;Acc:MGI:96432]	-2.007	-0.924091	-1.032	-0.754383	NA
ENSMUSG00000020484	Xbp1	X-box binding protein 1 [Source:MGI Symbol;Acc:MGI:98970]	-1.974	NA	NA	0.534514	NA
ENSMUSG00000020778	Ten1	TEN1 telomerase capping complex subunit [Source:MGI Symbol;Acc:MGI:1916785]	-2.746	NA	NA	NA	NA
ENSMUSG00000021131	Erh	enhancer of rudimentary homolog (Drosophila) [Source:MGI Symbol;Acc:MGI:108089]	-1.982	NA	NA	-0.311005	NA
ENSMUSG00000021518	Ptdss1	phosphatidylserine synthase 1 [Source:MGI Symbol;Acc:MGI:1276575]	-2.016	NA	NA	NA	NA
ENSMUSG00000021959	Lats2	large tumor suppressor 2 [Source:MGI Symbol;Acc:MGI:1354386]	-2.069	NA	NA	NA	NA
ENSMUSG00000022437	Samm50	sorting and assembly machinery component 50 homolog (S. cerevisiae) [Source:MGI Symbol;Acc:MGI:1915903]	-1.989	NA	NA	NA	NA
ENSMUSG00000022678	Nde1	nuclear distribution gene E homolog 1 (A nidulans) [Source:MGI Symbol;Acc:MGI:1914453]	-2.009	NA	NA	-0.221354	-0.249669
ENSMUSG00000022893	Adamts1	a disintegrin-like and metallopeptidase (reprolysin type) with thrombospondin type 1 motif 1 [Source:MGI Symbol;Acc:MGI:109249]	2.068	NA	NA	-1.51399	-1.68183
ENSMUSG00000024158	Hagh	hydroxyacyl glutathione hydrolase [Source:MGI Symbol;Acc:MGI:95745]	-2.151	-1.08889	NA	NA	NA
ENSMUSG00000024381	Bin1	bridging integrator 1 [Source:MGI Symbol;Acc:MGI:108092]	-2.216	NA	NA	NA	NA
ENSMUSG00000024446	Rpp21	ribonuclease P 21 subunit [Source:MGI Symbol;Acc:MGI:1914926]	-2.055	NA	NA	NA	NA
ENSMUSG00000024939	Fam89b	family with sequence similarity 89 member B [Source:MGI Symbol;Acc:MGI:106595]	-1.964	NA	NA	NA	NA
ENSMUSG00000025156	Gps1	G protein pathway suppressor 1 [Source:MGI Symbol;Acc:MGI:2384801]	-2.06	NA	NA	NA	NA
ENSMUSG00000025260	Hsd17b10	hydroxysteroid (17-beta) dehydrogenase 10 [Source:MGI Symbol;Acc:MGI:1333871]	-2.548	-0.475746	NA	NA	NA
ENSMUSG00000026074	Map4k4	mitogen-activated protein kinase kinase kinase kinase 4 [Source:MGI Symbol;Acc:MGI:1349394]	2.083	0.596433	0.657085	0.434878	NA
ENSMUSG00000027133	Nop10	NOP10 ribonucleoprotein [Source:MGI Symbol;Acc:MGI:1913431]	-1.969	NA	NA	NA	NA
ENSMUSG00000027198	Ext2	exostoses (multiple) 2 [Source:MGI Symbol;Acc:MGI:108050]	-2.08	-1.14678	NA	NA	NA
ENSMUSG00000027466	Rbck1	RanBP-type and C3HC4-type zinc finger containing 1 [Source:MGI Symbol;Acc:MGI:1344372]	-2.308	-0.822181	NA	NA	NA
ENSMUSG00000027746	Ufm1	ubiquitin-fold modifier 1 [Source:MGI Symbol;Acc:MGI:1915140]	-2.067	0.358006	NA	NA	NA
ENSMUSG00000028334	Nans	N-acetylneuraminic acid synthase (sialic acid synthase) [Source:MGI Symbol;Acc:MGI:2149820]	-2.632	NA	NA	NA	NA
ENSMUSG00000028447	Dctn3	dynactin 3 [Source:MGI Symbol;Acc:MGI:1859251]	-2.261	NA	NA	NA	NA
ENSMUSG00000029390	Tmed2	transmembrane emp24 domain trafficking protein 2 [Source:MGI Symbol;Acc:MGI:1929269]	-2.351	NA	NA	NA	NA
ENSMUSG00000029455	Aldh2	aldehyde dehydrogenase 2 mitochondrial [Source:MGI Symbol;Acc:MGI:99600]	-2.036	NA	NA	NA	NA
ENSMUSG00000029580	Actb	actin beta [Source:MGI Symbol;Acc:MGI:87904]	1.986	-1.29004	NA	NA	NA
ENSMUSG00000030105	Arl8b	ADP-ribosylation factor-like 8B [Source:MGI Symbol;Acc:MGI:1914416]	-2.251	0.646277	NA	NA	NA
ENSMUSG00000030403	Vasp	vasodilator-stimulated phosphoprotein [Source:MGI Symbol;Acc:MGI:109268]	-2.064	-1.02886	NA	NA	NA
ENSMUSG00000030560	Ctsc	cathepsin C [Source:MGI Symbol;Acc:MGI:109553]	-2.795	-1.35088	NA	NA	0.64789
ENSMUSG00000031337	Mtm1	X-linked myotubular myopathy gene 1 [Source:MGI Symbol;Acc:MGI:1099452]	-1.966	NA	NA	0.424615	0.384402
ENSMUSG00000031360	Ctps2	cytidine 5'-triphosphate synthase 2 [Source:MGI Symbol;Acc:MGI:1933185]	-2.003	-0.963202	NA	NA	NA
ENSMUSG00000031601	Cnot7	CCR4-NOT transcription complex subunit 7 [Source:MGI Symbol;Acc:MGI:1298230]	2.053	0.300437	NA	NA	NA
ENSMUSG00000031660	Brd7	bromodomain containing 7 [Source:MGI Symbol;Acc:MGI:1349766]	2.083	NA	NA	NA	NA
ENSMUSG00000031667	Aktip	thymoma viral proto-oncogene 1 interacting protein [Source:MGI Symbol;Acc:MGI:3693832]	2.206	NA	NA	NA	NA
ENSMUSG00000031807	Pgls	6-phosphogluconolactonase [Source:MGI Symbol;Acc:MGI:1913421]	-1.964	-0.688553	NA	NA	NA
ENSMUSG00000031827	Cotl1	coactosin-like 1 (Dictyostelium) [Source:MGI Symbol;Acc:MGI:1919292]	-3.082	-1.52569	NA	NA	NA
ENSMUSG00000031996	Aplp2	amyloid beta (A4) precursor-like protein 2 [Source:MGI Symbol;Acc:MGI:88047]	-2.612	-0.628992	NA	NA	NA
ENSMUSG00000032097	Ddx6	DEAD (Asp-Glu-Ala-Asp) box polypeptide 6 [Source:MGI Symbol;Acc:MGI:104976]	2.238	-0.222796	NA	NA	NA
ENSMUSG00000032288	Imp3	IMP3 U3 small nucleolar ribonucleoprotein homolog (yeast) [Source:MGI Symbol;Acc:MGI:1916119]	-2.506	NA	NA	NA	NA
ENSMUSG00000032299	Commd4	COMM domain containing 4 [Source:MGI Symbol;Acc:MGI:1913449]	-2.34	-0.286085	NA	NA	NA
ENSMUSG00000033813	Tcea1	transcription elongation factor A (SII) 1 [Source:MGI Symbol;Acc:MGI:1196624]	-2.261	NA	NA	-0.265623	NA
ENSMUSG00000034116	Vav1	vav 1 oncogene [Source:MGI Symbol;Acc:MGI:98923]	-2.49	NA	NA	NA	NA
ENSMUSG00000034484	Snx2	sorting nexin 2 [Source:MGI Symbol;Acc:MGI:1915054]	-2.961	NA	NA	NA	0.228173
ENSMUSG00000034994	Eef2	eukaryotic translation elongation factor 2 [Source:MGI Symbol;Acc:MGI:95288]	-2.204	-0.87271	NA	NA	-0.458406
ENSMUSG00000035637	Grhpr	glyoxylate reductase/hydroxypyruvate reductase [Source:MGI Symbol;Acc:MGI:1923488]	1.996	NA	1.04229	NA	NA
ENSMUSG00000036078	Sigmar1	sigma non-opioid intracellular receptor 1 [Source:MGI Symbol;Acc:MGI:1195268]	-2.468	-0.739554	NA	NA	NA
ENSMUSG00000036622	Atp13a2	ATPase type 13A2 [Source:MGI Symbol;Acc:MGI:1922022]	-2.284	-1.91978	NA	NA	NA
ENSMUSG00000036636	Clcn7	chloride channel 7 [Source:MGI Symbol;Acc:MGI:1347048]	-2.237	0.49126	NA	NA	NA
ENSMUSG00000036990	Otud4	OTU domain containing 4 [Source:MGI Symbol;Acc:MGI:1098801]	2.141	0.35988	-0.33059	-0.28595	NA
ENSMUSG00000037072	Sept15	selenoprotein [Source:MGI Symbol;Acc:MGI:1927947]	-2.475	-0.421143	NA	NA	NA
ENSMUSG00000037902	Sirpa	signal-regulatory protein alpha [Source:MGI Symbol;Acc:MGI:108563]	-2.504	-0.283267	-0.436278	NA	NA
ENSMUSG00000037916	Ndufv1	NADH dehydrogenase (ubiquinone) flavoprotein 1 [Source:MGI Symbol;Acc:MGI:107851]	-2.107	-0.485297	NA	NA	NA
ENSMUSG00000037936	Scarb1	scavenger receptor class B member 1 [Source:MGI Symbol;Acc:MGI:893578]	-2.071	-0.940475	NA	NA	NA
ENSMUSG00000038312	Edem2	ER degradation enhancer mannosidase alpha-like 2 [Source:MGI Symbol;Acc:MGI:1915540]	-2.145	0.310055	NA	NA	NA
ENSMUSG00000038502	Ptov1	prostate tumor over expressed gene 1 [Source:MGI Symbol;Acc:MGI:1933946]	-2.014	-0.449665	NA	NA	-0.347344
ENSMUSG00000038880	Mrps34	mitochondrial ribosomal protein S34 [Source:MGI Symbol;Acc:MGI:1930188]	-2.267	NA	NA	NA	NA
ENSMUSG00000040048	Ndufb10	NADH dehydrogenase (ubiquinone) 1 beta subcomplex 10 [Source:MGI Symbol;Acc:MGI:1915592]	-2.006	-0.371338	NA	NA	NA
ENSMUSG00000040843	Tiprl	TIP41 TOR signalling pathway regulator-like (S. cerevisiae) [Source:MGI Symbol;Acc:MGI:1915087]	-2.034	0.463917	NA	NA	NA
ENSMUSG00000040883	Tmem205	transmembrane protein 205 [Source:MGI Symbol;Acc:MGI:3045495]	-2.335	-0.956178	NA	NA	NA
ENSMUSG00000052102	Gnpda1	glucosamine-6-phosphate deaminase 1 [Source:MGI Symbol;Acc:MGI:1347054]	-2.558	NA	NA	NA	NA
ENSMUSG00000052139	Bre	brain and reproductive organ-expressed protein [Source:MGI Symbol;Acc:MGI:1333875]	-2.243	-0.492045	NA	NA	NA
ENSMUSG00000052293	Taf9	TAF9 RNA polymerase II TATA box binding protein (TBP)-associated factor [Source:MGI Symbol;Acc:MGI:1888697]	-2.093	0.420136	NA	NA	NA
ENSMUSG00000053317	Sec61b	Sec61 beta subunit [Source:MGI Symbol;Acc:MGI:1913462]	-3.031	NA	NA	NA	NA
ENSMUSG00000053907	Mat2a	methionine adenosyltransferase II alpha [Source:MGI Symbol;Acc:MGI:2443731]	-2.124	0.54293	-0.553745	NA	NA
ENSMUSG00000055401	Fbxo6	F-box protein 6 [Source:MGI Symbol;Acc:MGI:1354743]	-2.257	-0.467004	NA	NA	NA
ENSMUSG00000058444	Map2k5	mitogen-activated protein kinase kinase 5 [Source:MGI Symbol;Acc:MGI:1346345]	-2.139	NA	NA	NA	NA
ENSMUSG00000073982	Rhog	ras homolog gene family member G [Source:MGI Symbol;Acc:MGI:1928370]	-2.425	-0.502043	NA	NA	NA
ENSMUSG00000078941	Taf9	TAF9 RNA polymerase II TATA box binding protein (TBP)-associated factor [Source:MGI Symbol;Acc:MGI:1888697]	-2.093	1.36958	NA	NA	NA
ENSMUSG00000079477	Rab7	RAB7 member RAS oncogene family [Source:MGI Symbol;Acc:MGI:105068]	-2.247	NA	NA	NA	NA
ENSMUSG00000084786	Ubl5	ubiquitin-like 5 [Source:MGI Symbol;Acc:MGI:1913427]	-2.822	NA	NA	NA	NA
ENSMUSG00000102395	Flg	filaggrin [Source:MGI Symbol;Acc:MGI:95553]	2.164	NA	NA	NA	NA
NA	C19orf20	NA	-2.181	NA	NA	NA	NA
NA	C19orf60	NA	-2.547	NA	NA	NA	NA
NA	C9orf16	NA	-2.279	NA	NA	NA	NA
NA	Ccdc56	NA	-2.799	NA	NA	NA	NA
NA	Cox4nb	NA	-2.135	NA	NA	NA	NA
NA	Fxc1	NA	-2.342	NA	NA	NA	NA
NA	G6pd	NA	-2.888	NA	NA	NA	NA
NA	Gm3258	NA	-1.984	NA	NA	NA	NA
NA	Hcg1787519	NA	2.13	NA	NA	NA	NA
NA	Hla-b	NA	-4.485	NA	NA	NA	NA
NA	Kiaa0247	NA	-2.079	NA	NA	NA	NA
NA	Mt1e	NA	9.534	NA	NA	NA	NA
NA	Pea15	NA	-2.291	NA	NA	NA	NA
NA	Slc25a6	NA	-2.125	NA	NA	NA	NA
NA	Znf187	NA	-2.065	NA	NA	NA	NA

## Sheet: Gregory_2008
Genes reported by Gregory et al. (2008) Supplemental file, corresponding logFC in Dillon et al. (2015) Additional file 3
			Gregory, Supp file 1	Dillon, Additional file 3
ID	Symbol	Description	logFC_24hpi	logFC_4hpi	logFC_24hpi	logFC_48hpi	logFC_72hpi
ENSMUSG00000000001	Gnai3	guanine nucleotide binding protein (G protein) alpha inhibiting 3 [Source:MGI Symbol;Acc:MGI:95773]	0.847997	0.578754	NA	NA	NA
ENSMUSG00000000149	Gna12	guanine nucleotide binding protein alpha 12 [Source:MGI Symbol;Acc:MGI:95767]	-1.80735	-0.75116	NA	NA	NA
ENSMUSG00000000290	Itgb2	integrin beta 2 [Source:MGI Symbol;Acc:MGI:96611]	-1.53605	NA	NA	NA	NA
ENSMUSG00000000303	Cdh1	cadherin 1 [Source:MGI Symbol;Acc:MGI:88354]	1.53605	NA	NA	NA	NA
ENSMUSG00000000346	Dazap2	DAZ associated protein 2 [Source:MGI Symbol;Acc:MGI:1344344]	-0.485427	-0.492201	NA	NA	NA
ENSMUSG00000000384	Tbrg4	transforming growth factor beta regulated gene 4 [Source:MGI Symbol;Acc:MGI:1100868]	0.584963	0.660243	NA	-0.276265	-0.331758
ENSMUSG00000000420	Galnt1	UDP-N-acetyl-alpha-D-galactosamine:polypeptide N-acetylgalactosaminyltransferase 1 [Source:MGI Symbol;Acc:MGI:894693]	-0.847997	-1.26523	NA	NA	NA
ENSMUSG00000000530	Acvrl1	activin A receptor type II-like 1 [Source:MGI Symbol;Acc:MGI:1338946]	0.485427	NA	NA	NA	NA
ENSMUSG00000000594	Gm2a	GM2 ganglioside activator protein [Source:MGI Symbol;Acc:MGI:95762]	-1.07039	-0.7596	NA	NA	NA
ENSMUSG00000000605	Clcn4-2	chloride channel 4-2 [Source:MGI Symbol;Acc:MGI:104571]	-0.765535	0.476261	NA	NA	NA
ENSMUSG00000000708	Kat2b	K(lysine) acetyltransferase 2B [Source:MGI Symbol;Acc:MGI:1343094]	-0.765535	-0.967644	NA	NA	NA
ENSMUSG00000000826	Dnajc5	DnaJ (Hsp40) homolog subfamily C member 5 [Source:MGI Symbol;Acc:MGI:892995]	0.584963	NA	NA	NA	NA
ENSMUSG00000001020	S100a4	S100 calcium binding protein A4 [Source:MGI Symbol;Acc:MGI:1330282]	-0.925999	NA	-0.869245	-1.5065	-0.83615
ENSMUSG00000001025	S100a6	S100 calcium binding protein A6 (calcyclin) [Source:MGI Symbol;Acc:MGI:1339467]	-0.678072	NA	NA	-1.47186	-1.49689
ENSMUSG00000001065	Zfp276	zinc finger protein (C2H2 type) 276 [Source:MGI Symbol;Acc:MGI:1888495]	-1.926	-0.339942	NA	NA	NA
ENSMUSG00000001158	Snrnp27	small nuclear ribonucleoprotein 27 (U4/U6.U5) [Source:MGI Symbol;Acc:MGI:1913868]	0.678072	NA	NA	NA	NA
ENSMUSG00000001348	Acp5	acid phosphatase 5 tartrate resistant [Source:MGI Symbol;Acc:MGI:87883]	-0.765535	NA	NA	NA	NA
ENSMUSG00000001472	Tcf25	transcription factor 25 (basic helix-loop-helix) [Source:MGI Symbol;Acc:MGI:1914105]	-0.925999	-0.297076	NA	NA	NA
ENSMUSG00000001657	Hoxc8	homeobox C8 [Source:MGI Symbol;Acc:MGI:96198]	1.53605	1.26577	NA	NA	NA
ENSMUSG00000001729	Akt1	thymoma viral proto-oncogene 1 [Source:MGI Symbol;Acc:MGI:87986]	-0.765535	-0.672061	NA	NA	NA
ENSMUSG00000001768	Rin2	Ras and Rab interactor 2 [Source:MGI Symbol;Acc:MGI:1921280]	-1.07039	-1.27244	NA	NA	NA
ENSMUSG00000001774	Chordc1	cysteine and histidine-rich domain (CHORD)-containing zinc-binding protein 1 [Source:MGI Symbol;Acc:MGI:1914167]	0.485427	0.91852	NA	NA	NA
ENSMUSG00000001833	Sept7	septin 7 [Source:MGI Symbol;Acc:MGI:1335094]	0.263034	0.250295	NA	NA	NA
ENSMUSG00000001924	Uba1	ubiquitin-like modifier activating enzyme 1 [Source:MGI Symbol;Acc:MGI:98890]	-0.485427	NA	NA	NA	NA
ENSMUSG00000002010	Idh3g	isocitrate dehydrogenase 3 (NAD+) gamma [Source:MGI Symbol;Acc:MGI:1099463]	-0.584963	-0.873589	NA	NA	NA
ENSMUSG00000002015	Bcap31	B cell receptor associated protein 31 [Source:MGI Symbol;Acc:MGI:1350933]	-0.765535	NA	NA	NA	NA
ENSMUSG00000002052	Supt6	suppressor of Ty 6 [Source:MGI Symbol;Acc:MGI:107726]	-0.485427	NA	NA	NA	NA
ENSMUSG00000002103	Acp2	acid phosphatase 2 lysosomal [Source:MGI Symbol;Acc:MGI:87882]	-1.26303	-1.24934	NA	NA	NA
ENSMUSG00000002107	Celf2	CUGBP Elav-like family member 2 [Source:MGI Symbol;Acc:MGI:1338822]	-1.32193	-1.17406	NA	NA	NA
ENSMUSG00000002204	Napsa	napsin A aspartic peptidase [Source:MGI Symbol;Acc:MGI:109365]	-1.67807	NA	NA	NA	NA
ENSMUSG00000002379	Ndufa11	NADH dehydrogenase (ubiquinone) 1 alpha subcomplex 11 [Source:MGI Symbol;Acc:MGI:1917125]	-0.765535	NA	NA	NA	NA
ENSMUSG00000002395	Use1	unconventional SNARE in the ER 1 homolog (S. cerevisiae) [Source:MGI Symbol;Acc:MGI:1914273]	-0.485427	-0.485997	NA	NA	NA
ENSMUSG00000002416	Ndufb2	NADH dehydrogenase (ubiquinone) 1 beta subcomplex 2 [Source:MGI Symbol;Acc:MGI:1915448]	-0.678072	-0.521495	NA	NA	NA
ENSMUSG00000002957	Ap2a2	adaptor-related protein complex 2 alpha 2 subunit [Source:MGI Symbol;Acc:MGI:101920]	0.378512	NA	0.420505	NA	NA
ENSMUSG00000002992	Apoc2	apolipoprotein C-II [Source:MGI Symbol;Acc:MGI:88054]	-3.16993	-2.15596	NA	0.925748	NA
ENSMUSG00000003039	Fam32a	family with sequence similarity 32 member A [Source:MGI Symbol;Acc:MGI:1915172]	-1.07039	-0.32834	NA	NA	NA
ENSMUSG00000003235	Eif2b5	eukaryotic translation initiation factor 2B subunit 5 epsilon [Source:MGI Symbol;Acc:MGI:2446176]	-0.485427	0.355714	NA	NA	NA
ENSMUSG00000003809	Gcdh	glutaryl-Coenzyme A dehydrogenase [Source:MGI Symbol;Acc:MGI:104541]	1	-0.430004	NA	NA	NA
ENSMUSG00000003868	Ruvbl2	RuvB-like protein 2 [Source:MGI Symbol;Acc:MGI:1342299]	0.678072	0.515073	NA	NA	NA
ENSMUSG00000003955	Fam162a	family with sequence similarity 162 member A [Source:MGI Symbol;Acc:MGI:1917436]	1.32193	1.18061	0.772695	NA	NA
ENSMUSG00000003970	Rpl8	ribosomal protein L8 [Source:MGI Symbol;Acc:MGI:1350927]	-0.485427	-0.348714	NA	NA	NA
ENSMUSG00000004040	Stat3	signal transducer and activator of transcription 3 [Source:MGI Symbol;Acc:MGI:103038]	-0.378512	0.544039	0.575162	0.649834	0.553156
ENSMUSG00000004044	Ptrf	polymerase I and transcript release factor [Source:MGI Symbol;Acc:MGI:1277968]	0.847997	NA	NA	-1.25691	-1.13725
ENSMUSG00000004207	Psap	prosaposin [Source:MGI Symbol;Acc:MGI:97783]	-0.378512	NA	NA	NA	NA
ENSMUSG00000004221	Ikbkg	inhibitor of kappaB kinase gamma [Source:MGI Symbol;Acc:MGI:1338074]	1	0.942628	NA	NA	NA
ENSMUSG00000004264	Phb2	prohibitin 2 [Source:MGI Symbol;Acc:MGI:102520]	-0.485427	NA	NA	NA	NA
ENSMUSG00000004266	Ptpn6	protein tyrosine phosphatase non-receptor type 6 [Source:MGI Symbol;Acc:MGI:96055]	-1.07039	-1.81573	NA	NA	NA
ENSMUSG00000004667	Polr2e	polymerase (RNA) II (DNA directed) polypeptide E [Source:MGI Symbol;Acc:MGI:1913670]	-0.678072	-0.416107	NA	NA	NA
ENSMUSG00000004730	Adgre1	adhesion G protein-coupled receptor E1 [Source:MGI Symbol;Acc:MGI:106912]	-1.26303	-0.948548	NA	NA	NA
ENSMUSG00000004788	Eif2b2	eukaryotic translation initiation factor 2B subunit 2 beta [Source:MGI Symbol;Acc:MGI:2145118]	0.678072	0.325813	NA	NA	NA
ENSMUSG00000004952	Rasa4	RAS p21 protein activator 4 [Source:MGI Symbol;Acc:MGI:1858600]	-0.584963	NA	NA	NA	NA
ENSMUSG00000004980	Hnrnpa2b1	heterogeneous nuclear ribonucleoprotein A2/B1 [Source:MGI Symbol;Acc:MGI:104819]	-0.765535	-0.38371	NA	-0.310395	NA
ENSMUSG00000005142	Man2b1	mannosidase 2 alpha B1 [Source:MGI Symbol;Acc:MGI:107286]	-1.20163	-1.21986	NA	NA	NA
ENSMUSG00000005483	Dnajb1	DnaJ (Hsp40) homolog subfamily B member 1 [Source:MGI Symbol;Acc:MGI:1931874]	0.378512	0.644537	NA	NA	NA
ENSMUSG00000005566	Trim28	tripartite motif-containing 28 [Source:MGI Symbol;Acc:MGI:109274]	-0.678072	NA	NA	-0.346429	-0.449098
ENSMUSG00000005583	Mef2c	myocyte enhancer factor 2C [Source:MGI Symbol;Acc:MGI:99458]	-2.03562	-1.96072	NA	NA	NA
ENSMUSG00000005583	Mef2c	myocyte enhancer factor 2C [Source:MGI Symbol;Acc:MGI:99458]	-3.05311	-1.96072	NA	NA	NA
ENSMUSG00000005667	Mthfd2	methylenetetrahydrofolate dehydrogenase (NAD+ dependent) methenyltetrahydrofolate cyclohydrolase [Source:MGI Symbol;Acc:MGI:1338850]	0.678072	2.20003	NA	-0.823571	NA
ENSMUSG00000005800	Mmp8	matrix metallopeptidase 8 [Source:MGI Symbol;Acc:MGI:1202395]	-2.29278	NA	1.90577	2.21512	3.11236
ENSMUSG00000006127	Inpp5k	inositol polyphosphate 5-phosphatase K [Source:MGI Symbol;Acc:MGI:1194899]	-0.678072	-1.25848	NA	NA	NA
ENSMUSG00000006360	Crip1	cysteine-rich protein 1 (intestinal) [Source:MGI Symbol;Acc:MGI:88501]	-1.20163	-0.622325	NA	NA	NA
ENSMUSG00000006373	Pgrmc1	progesterone receptor membrane component 1 [Source:MGI Symbol;Acc:MGI:1858305]	-0.378512	0.494664	NA	-0.354899	-0.325456
ENSMUSG00000006423	C330007P06Rik	RIKEN cDNA C330007P06 gene [Source:MGI Symbol;Acc:MGI:1924894]	-0.584963	NA	NA	NA	NA
ENSMUSG00000006699	Cdc42	cell division cycle 42 [Source:MGI Symbol;Acc:MGI:106211]	-0.485427	-0.47674	NA	NA	NA
ENSMUSG00000006728	Cdk4	cyclin-dependent kinase 4 [Source:MGI Symbol;Acc:MGI:88357]	0.765535	0.876232	NA	NA	-0.353877
ENSMUSG00000006920	Ezh1	enhancer of zeste homolog 1 (Drosophila) [Source:MGI Symbol;Acc:MGI:1097695]	-0.485427	-0.821935	NA	NA	NA
ENSMUSG00000007655	Cav1	caveolin 1 caveolae protein [Source:MGI Symbol;Acc:MGI:102709]	-1.07039	NA	NA	NA	NA
ENSMUSG00000007682	Dio2	deiodinase iodothyronine type II [Source:MGI Symbol;Acc:MGI:1338833]	0.765535	2.39021	NA	NA	NA
ENSMUSG00000007872	Id3	inhibitor of DNA binding 3 [Source:MGI Symbol;Acc:MGI:96398]	-1.37851	NA	NA	NA	NA
ENSMUSG00000007880	Arid1a	AT rich interactive domain 1A (SWI-like) [Source:MGI Symbol;Acc:MGI:1935147]	-1.43296	-0.744407	NA	NA	NA
ENSMUSG00000007989	Fzd3	frizzled homolog 3 (Drosophila) [Source:MGI Symbol;Acc:MGI:108476]	1.72247	NA	NA	NA	NA
ENSMUSG00000008140	Emc10	ER membrane protein complex subunit 10 [Source:MGI Symbol;Acc:MGI:1916933]	-0.678072	NA	NA	NA	NA
ENSMUSG00000008305	Tle1	transducin-like enhancer of split 1 homolog of Drosophila E(spl) [Source:MGI Symbol;Acc:MGI:104636]	-1.67807	-0.582768	NA	NA	NA
ENSMUSG00000008373	Prpf31	PRP31 pre-mRNA processing factor 31 homolog (yeast) [Source:MGI Symbol;Acc:MGI:1916238]	-0.765535	NA	NA	NA	NA
ENSMUSG00000008540	Mgst1	microsomal glutathione S-transferase 1 [Source:MGI Symbol;Acc:MGI:1913850]	-1.32193	-0.788909	NA	NA	NA
ENSMUSG00000008668	Rps18	ribosomal protein S18 [Source:MGI Symbol;Acc:MGI:98146]	-0.378512	-0.42374	NA	NA	NA
ENSMUSG00000008859	Rala	v-ral simian leukemia viral oncogene homolog A (ras related) [Source:MGI Symbol;Acc:MGI:1927243]	-0.584963	0.435476	NA	NA	NA
ENSMUSG00000009112	Bcl2l13	BCL2-like 13 (apoptosis facilitator) [Source:MGI Symbol;Acc:MGI:2136959]	0.584963	NA	NA	NA	NA
ENSMUSG00000009687	Fxyd5	FXYD domain-containing ion transport regulator 5 [Source:MGI Symbol;Acc:MGI:1201785]	-0.378512	NA	NA	NA	0.360123
ENSMUSG00000009863	Sdhb	succinate dehydrogenase complex subunit B iron sulfur (Ip) [Source:MGI Symbol;Acc:MGI:1914930]	-0.678072	-0.908175	NA	NA	NA
ENSMUSG00000010095	Slc3a2	solute carrier family 3 (activators of dibasic and neutral amino acid transport) member 2 [Source:MGI Symbol;Acc:MGI:96955]	0.765535	1.49831	NA	NA	-0.454517
ENSMUSG00000010376	Nedd8	neural precursor cell expressed developmentally down-regulated gene 8 [Source:MGI Symbol;Acc:MGI:97301]	-0.678072	NA	NA	NA	NA
ENSMUSG00000010608	Rbm25	RNA binding motif protein 25 [Source:MGI Symbol;Acc:MGI:1914289]	-0.765535	0.293717	NA	NA	NA
ENSMUSG00000010609	Psen2	presenilin 2 [Source:MGI Symbol;Acc:MGI:109284]	-0.678072	NA	NA	NA	NA
ENSMUSG00000011148	Adssl1	adenylosuccinate synthetase like 1 [Source:MGI Symbol;Acc:MGI:87947]	-0.847997	NA	NA	NA	NA
ENSMUSG00000011958	Bnip2	BCL2/adenovirus E1B interacting protein 2 [Source:MGI Symbol;Acc:MGI:109327]	-0.765535	-0.240503	NA	NA	NA
ENSMUSG00000012848	Rps5	ribosomal protein S5 [Source:MGI Symbol;Acc:MGI:1097682]	-0.378512	-0.393493	NA	NA	NA
ENSMUSG00000013593	Ndufs2	NADH dehydrogenase (ubiquinone) Fe-S protein 2 [Source:MGI Symbol;Acc:MGI:2385112]	-1.20163	-0.452685	NA	NA	NA
ENSMUSG00000013858	Tmem259	transmembrane protein 259 [Source:MGI Symbol;Acc:MGI:2177957]	0.378512	-0.456321	NA	NA	NA
ENSMUSG00000014313	Cox6c	cytochrome c oxidase subunit VIc [Source:MGI Symbol;Acc:MGI:104614]	-0.378512	NA	NA	NA	NA
ENSMUSG00000014361	Mertk	c-mer proto-oncogene tyrosine kinase [Source:MGI Symbol;Acc:MGI:96965]	-1.26303	-1.83898	NA	NA	NA
ENSMUSG00000014453	Blk	B lymphoid kinase [Source:MGI Symbol;Acc:MGI:88169]	1.53605	NA	NA	NA	NA
ENSMUSG00000014470	Rnf166	ring finger protein 166 [Source:MGI Symbol;Acc:MGI:1915968]	-0.847997	-1.13783	NA	NA	NA
ENSMUSG00000014496	Ankrd28	ankyrin repeat domain 28 [Source:MGI Symbol;Acc:MGI:2145661]	-0.678072	1.44025	NA	NA	-0.493978
ENSMUSG00000014554	Dguok	deoxyguanosine kinase [Source:MGI Symbol;Acc:MGI:1351602]	-0.485427	-0.766939	NA	NA	NA
ENSMUSG00000014599	Csf1	colony stimulating factor 1 (macrophage) [Source:MGI Symbol;Acc:MGI:1339753]	1.26303	2.21765	-1.66124	NA	-1.27895
ENSMUSG00000014867	Surf4	surfeit gene 4 [Source:MGI Symbol;Acc:MGI:98445]	0.584963	0.321742	NA	NA	NA
ENSMUSG00000015013	Trappc2l	trafficking protein particle complex 2-like [Source:MGI Symbol;Acc:MGI:1916295]	-0.847997	NA	0.415609	NA	NA
ENSMUSG00000015243	Abca1	ATP-binding cassette sub-family A (ABC1) member 1 [Source:MGI Symbol;Acc:MGI:99607]	-1.53605	-1.37472	NA	0.524286	0.604345
ENSMUSG00000015291	Gdi1	guanosine diphosphate (GDP) dissociation inhibitor 1 [Source:MGI Symbol;Acc:MGI:99846]	-0.765535	-0.344778	NA	NA	NA
ENSMUSG00000015305	Sash1	SAM and SH3 domain containing 1 [Source:MGI Symbol;Acc:MGI:1917347]	-1.20163	-0.780475	NA	NA	NA
ENSMUSG00000015656	Hspa8	heat shock protein 8 [Source:MGI Symbol;Acc:MGI:105384]	-0.485427	1.04682	-0.777436	NA	NA
ENSMUSG00000015733	Capza2	capping protein (actin filament) muscle Z-line alpha 2 [Source:MGI Symbol;Acc:MGI:106222]	-0.678072	-0.25955	NA	-0.255964	NA
ENSMUSG00000015755	Tab2	TGF-beta activated kinase 1/MAP3K7 binding protein 2 [Source:MGI Symbol;Acc:MGI:1915902]	-0.378512	NA	NA	NA	NA
ENSMUSG00000015837	Sqstm1	sequestosome 1 [Source:MGI Symbol;Acc:MGI:107931]	0.678072	1.76531	NA	NA	-0.652767
ENSMUSG00000015937	H2afy	H2A histone family member Y [Source:MGI Symbol;Acc:MGI:1349392]	-0.378512	-0.270245	NA	NA	NA
ENSMUSG00000015994	Fnta	farnesyltransferase CAAX box alpha [Source:MGI Symbol;Acc:MGI:104683]	-0.678072	0.707899	NA	NA	NA
ENSMUSG00000016087	Fli1	Friend leukemia integration 1 [Source:MGI Symbol;Acc:MGI:95554]	-1.07039	-1.52503	NA	NA	NA
ENSMUSG00000016252	Atp5e	ATP synthase H+ transporting mitochondrial F1 complex epsilon subunit [Source:MGI Symbol;Acc:MGI:1855697]	-0.765535	NA	NA	NA	NA
ENSMUSG00000016495	Plgrkt	plasminogen receptor C-terminal lysine transmembrane protein [Source:MGI Symbol;Acc:MGI:1915009]	-0.765535	NA	NA	0.489448	0.626271
ENSMUSG00000017404	Rpl19	ribosomal protein L19 [Source:MGI Symbol;Acc:MGI:98020]	-0.378512	-0.203022	NA	NA	NA
ENSMUSG00000017421	Zfp207	zinc finger protein 207 [Source:MGI Symbol;Acc:MGI:1340045]	-0.584963	NA	NA	NA	NA
ENSMUSG00000017428	Psmd11	proteasome (prosome macropain) 26S subunit non-ATPase 11 [Source:MGI Symbol;Acc:MGI:1916327]	0.485427	1.50417	NA	NA	NA
ENSMUSG00000017734	Dbndd2	dysbindin (dystrobrevin binding protein 1) domain containing 2 [Source:MGI Symbol;Acc:MGI:106562]	-0.765535	NA	NA	NA	NA
ENSMUSG00000017754	Pltp	phospholipid transfer protein [Source:MGI Symbol;Acc:MGI:103151]	-1.26303	-1.24018	NA	NA	NA
ENSMUSG00000017778	Cox7c	cytochrome c oxidase subunit VIIc [Source:MGI Symbol;Acc:MGI:103226]	-0.378512	NA	NA	NA	NA
ENSMUSG00000018217	Pmp22	peripheral myelin protein 22 [Source:MGI Symbol;Acc:MGI:97631]	0.847997	2.00005	NA	NA	NA
ENSMUSG00000018379	Srsf1	serine/arginine-rich splicing factor 1 [Source:MGI Symbol;Acc:MGI:98283]	-0.584963	NA	NA	NA	NA
ENSMUSG00000018585	Atox1	ATX1 (antioxidant protein 1) homolog 1 (yeast) [Source:MGI Symbol;Acc:MGI:1333855]	-0.765535	-0.419865	NA	NA	NA
ENSMUSG00000018707	Dync1h1	dynein cytoplasmic 1 heavy chain 1 [Source:MGI Symbol;Acc:MGI:103147]	-0.485427	0.408764	NA	NA	NA
ENSMUSG00000018761	Mpdu1	mannose-P-dolichol utilization defect 1 [Source:MGI Symbol;Acc:MGI:1346040]	-0.847997	NA	NA	NA	NA
ENSMUSG00000018819	Lsp1	lymphocyte specific 1 [Source:MGI Symbol;Acc:MGI:96832]	-1.07039	NA	NA	NA	NA
ENSMUSG00000018819	Lsp1	lymphocyte specific 1 [Source:MGI Symbol;Acc:MGI:96832]	-1.1375	NA	NA	NA	NA
ENSMUSG00000019122	Ccl9	chemokine (C-C motif) ligand 9 [Source:MGI Symbol;Acc:MGI:104533]	-0.925999	NA	NA	NA	NA
ENSMUSG00000019132	BC005537	cDNA sequence BC005537 [Source:MGI Symbol;Acc:MGI:2441726]	-1.1375	NA	-0.370644	-0.390417	NA
ENSMUSG00000019564	Arid3a	AT rich interactive domain 3A (BRIGHT-like) [Source:MGI Symbol;Acc:MGI:1328360]	-0.584963	NA	NA	NA	0.45805
ENSMUSG00000019579	Mydgf	myeloid derived growth factor [Source:MGI Symbol;Acc:MGI:2156020]	0.378512	0.402198	0.47998	NA	NA
ENSMUSG00000019795	Pcmt1	protein-L-isoaspartate (D-aspartate) O-methyltransferase 1 [Source:MGI Symbol;Acc:MGI:97502]	-0.378512	0.483913	NA	NA	NA
ENSMUSG00000019857	Asf1a	anti-silencing function 1A histone chaperone [Source:MGI Symbol;Acc:MGI:1913653]	0.678072	0.652062	NA	NA	NA
ENSMUSG00000019872	Smpdl3a	sphingomyelin phosphodiesterase acid-like 3A [Source:MGI Symbol;Acc:MGI:1931437]	-0.584963	-0.601619	NA	NA	NA
ENSMUSG00000019874	Fabp7	fatty acid binding protein 7 brain [Source:MGI Symbol;Acc:MGI:101916]	-2	NA	NA	NA	NA
ENSMUSG00000019876	Pkib	protein kinase inhibitor beta cAMP dependent testis specific [Source:MGI Symbol;Acc:MGI:101937]	-1.32193	NA	NA	NA	NA
ENSMUSG00000019920	Lims1	LIM and senescent cell antigen-like domains 1 [Source:MGI Symbol;Acc:MGI:1195263]	-0.485427	NA	-0.273288	-0.248797	NA
ENSMUSG00000019948	Actr6	ARP6 actin-related protein 6 [Source:MGI Symbol;Acc:MGI:1914269]	-0.847997	NA	NA	NA	NA
ENSMUSG00000019970	Sgk1	serum/glucocorticoid regulated kinase 1 [Source:MGI Symbol;Acc:MGI:1340062]	-1	1.0244	NA	NA	NA
ENSMUSG00000020009	Ifngr1	interferon gamma receptor 1 [Source:MGI Symbol;Acc:MGI:107655]	-1.20163	-1.2586	NA	NA	0.460784
ENSMUSG00000020048	Hsp90b1	heat shock protein 90 beta (Grp94) member 1 [Source:MGI Symbol;Acc:MGI:98817]	1.58496	NA	NA	NA	NA
ENSMUSG00000020064	Herc4	hect domain and RLD 4 [Source:MGI Symbol;Acc:MGI:1914595]	-1.20163	-1.36984	NA	NA	NA
ENSMUSG00000020089	Ppa1	pyrophosphatase (inorganic) 1 [Source:MGI Symbol;Acc:MGI:97831]	0.765535	1.68879	NA	-0.884641	-0.851546
ENSMUSG00000020092	Pald1	phosphatase domain containing paladin 1 [Source:MGI Symbol;Acc:MGI:1351623]	-1.07039	-3.01125	NA	NA	NA
ENSMUSG00000020097	Sgpl1	sphingosine phosphate lyase 1 [Source:MGI Symbol;Acc:MGI:1261415]	-0.263034	0.468411	NA	NA	NA
ENSMUSG00000020097	Sgpl1	sphingosine phosphate lyase 1 [Source:MGI Symbol;Acc:MGI:1261415]	-0.485427	0.468411	NA	NA	NA
ENSMUSG00000020108	Ddit4	DNA-damage-inducible transcript 4 [Source:MGI Symbol;Acc:MGI:1921997]	3.79701	1.12489	NA	NA	NA
ENSMUSG00000020132	Rab21	RAB21 member RAS oncogene family [Source:MGI Symbol;Acc:MGI:894308]	-0.378512	0.452741	NA	NA	NA
ENSMUSG00000020143	Dock2	dedicator of cyto-kinesis 2 [Source:MGI Symbol;Acc:MGI:2149010]	-1.07039	-1.75866	NA	NA	NA
ENSMUSG00000020163	Uqcr11	ubiquinol-cytochrome c reductase complex III subunit XI [Source:MGI Symbol;Acc:MGI:1913844]	-1.63227	NA	0.539749	NA	NA
ENSMUSG00000020250	Txnrd1	thioredoxin reductase 1 [Source:MGI Symbol;Acc:MGI:1354175]	0.925999	1.88168	-0.644718	-0.569845	NA
ENSMUSG00000020272	Stk10	serine/threonine kinase 10 [Source:MGI Symbol;Acc:MGI:1099439]	-0.678072	NA	NA	NA	NA
ENSMUSG00000020308	Tpgs1	tubulin polyglutamylase complex subunit 1 [Source:MGI Symbol;Acc:MGI:106618]	-0.485427	NA	NA	NA	NA
ENSMUSG00000020315	Sptbn1	spectrin beta non-erythrocytic 1 [Source:MGI Symbol;Acc:MGI:98388]	0.378512	NA	NA	NA	NA
ENSMUSG00000020328	Nudcd2	NudC domain containing 2 [Source:MGI Symbol;Acc:MGI:1277103]	-0.584963	0.304192	NA	-0.455442	-0.361406
ENSMUSG00000020346	Mgat1	mannoside acetylglucosaminyltransferase 1 [Source:MGI Symbol;Acc:MGI:96973]	0.584963	0.176387	NA	0.254052	NA
ENSMUSG00000020375	Rufy1	RUN and FYVE domain containing 1 [Source:MGI Symbol;Acc:MGI:2429762]	-1.07039	NA	NA	NA	NA
ENSMUSG00000020400	Tnip1	TNFAIP3 interacting protein 1 [Source:MGI Symbol;Acc:MGI:1926194]	0.485427	NA	NA	NA	NA
ENSMUSG00000020521	Rnft1	ring finger protein transmembrane 1 [Source:MGI Symbol;Acc:MGI:1924142]	-1	NA	NA	NA	NA
ENSMUSG00000020571	Pdia6	protein disulfide isomerase associated 6 [Source:MGI Symbol;Acc:MGI:1919103]	2.40599	NA	NA	NA	NA
ENSMUSG00000020571	Pdia6	protein disulfide isomerase associated 6 [Source:MGI Symbol;Acc:MGI:1919103]	2.29278	NA	NA	NA	NA
ENSMUSG00000020571	Pdia6	protein disulfide isomerase associated 6 [Source:MGI Symbol;Acc:MGI:1919103]	1.96347	NA	NA	NA	NA
ENSMUSG00000020612	Prkar1a	protein kinase cAMP dependent regulatory type I alpha [Source:MGI Symbol;Acc:MGI:104878]	-0.678072	-0.360721	NA	NA	NA
ENSMUSG00000020700	Map3k3	mitogen-activated protein kinase kinase kinase 3 [Source:MGI Symbol;Acc:MGI:1346874]	-1.1375	-0.866679	NA	NA	NA
ENSMUSG00000020719	Ddx5	DEAD (Asp-Glu-Ala-Asp) box polypeptide 5 [Source:MGI Symbol;Acc:MGI:105037]	-0.765535	-0.533809	NA	NA	NA
ENSMUSG00000020739	Nup85	nucleoporin 85 [Source:MGI Symbol;Acc:MGI:3046173]	0.584963	-0.22685	NA	-0.245199	NA
ENSMUSG00000020823	Sec14l1	SEC14-like 1 (S. cerevisiae) [Source:MGI Symbol;Acc:MGI:1921386]	-0.584963	-1.61463	0.412884	0.349938	NA
ENSMUSG00000020865	Abcc3	ATP-binding cassette sub-family C (CFTR/MRP) member 3 [Source:MGI Symbol;Acc:MGI:1923658]	-1.1375	-2.78927	NA	NA	NA
ENSMUSG00000020936	Nmt1	N-myristoyltransferase 1 [Source:MGI Symbol;Acc:MGI:102579]	-0.485427	-0.769936	NA	NA	NA
ENSMUSG00000020954	Strn3	striatin calmodulin binding protein 3 [Source:MGI Symbol;Acc:MGI:2151064]	-0.765535	NA	NA	NA	NA
ENSMUSG00000020955	Ap4s1	adaptor-related protein complex AP-4 sigma 1 [Source:MGI Symbol;Acc:MGI:1337065]	-0.847997	-0.470199	NA	NA	NA
ENSMUSG00000021000	Ctage5	CTAGE family member 5 [Source:MGI Symbol;Acc:MGI:1346056]	-0.584963	-0.784215	NA	NA	NA
ENSMUSG00000021054	Sgpp1	sphingosine-1-phosphate phosphatase 1 [Source:MGI Symbol;Acc:MGI:2135760]	-0.847997	NA	NA	NA	NA
ENSMUSG00000021133	Susd6	sushi domain containing 6 [Source:MGI Symbol;Acc:MGI:2444661]	-0.765535	NA	NA	NA	NA
ENSMUSG00000021156	Zmynd11	zinc finger MYND domain containing 11 [Source:MGI Symbol;Acc:MGI:1913755]	-1.1375	-0.389339	NA	NA	NA
ENSMUSG00000021190	Lgmn	legumain [Source:MGI Symbol;Acc:MGI:1330838]	-1.32193	-1.27164	NA	NA	0.600697
ENSMUSG00000021266	Wars	tryptophanyl-tRNA synthetase [Source:MGI Symbol;Acc:MGI:104630]	1.20163	NA	NA	NA	-0.491915
ENSMUSG00000021306	Gpr137b	G protein-coupled receptor 137B [Source:MGI Symbol;Acc:MGI:1891463]	0.584963	1.33276	NA	NA	NA
ENSMUSG00000021361	Tmem14c	transmembrane protein 14C [Source:MGI Symbol;Acc:MGI:1913404]	-0.584963	NA	NA	NA	NA
ENSMUSG00000021395	Spin1	spindlin 1 [Source:MGI Symbol;Acc:MGI:109242]	0.678072	0.33062	NA	NA	NA
ENSMUSG00000021423	Ly86	lymphocyte antigen 86 [Source:MGI Symbol;Acc:MGI:1321404]	-1.88753	NA	NA	NA	NA
ENSMUSG00000021427	Ssr1	signal sequence receptor alpha [Source:MGI Symbol;Acc:MGI:105082]	0.847997	0.418138	NA	NA	-0.44809
ENSMUSG00000021496	Pcbd2	pterin 4 alpha carbinolamine dehydratase/dimerization cofactor of hepatocyte nuclear factor 1 alpha (TCF1) 2 [Source:MGI Symbol;Acc:MGI:1919812]	-1.07039	-0.823508	0.713992	NA	NA
ENSMUSG00000021518	Ptdss1	phosphatidylserine synthase 1 [Source:MGI Symbol;Acc:MGI:1276575]	-0.584963	NA	NA	NA	NA
ENSMUSG00000021549	Rasa1	RAS p21 protein activator 1 [Source:MGI Symbol;Acc:MGI:97860]	-0.678072	NA	NA	-0.548867	NA
ENSMUSG00000021575	Ahrr	aryl-hydrocarbon receptor repressor [Source:MGI Symbol;Acc:MGI:1333776]	-1.848	-1.30487	NA	0.936957	1.87254
ENSMUSG00000021577	Sdha	succinate dehydrogenase complex subunit A flavoprotein (Fp) [Source:MGI Symbol;Acc:MGI:1914195]	-0.847997	-0.60328	NA	NA	NA
ENSMUSG00000021585	Cast	calpastatin [Source:MGI Symbol;Acc:MGI:1098236]	-0.765535	NA	NA	NA	NA
ENSMUSG00000021606	Ndufs6	NADH dehydrogenase (ubiquinone) Fe-S protein 6 [Source:MGI Symbol;Acc:MGI:107932]	-0.485427	NA	NA	NA	NA
ENSMUSG00000021606	Ndufs6	NADH dehydrogenase (ubiquinone) Fe-S protein 6 [Source:MGI Symbol;Acc:MGI:107932]	-0.847997	NA	NA	NA	NA
ENSMUSG00000021607	Mrpl36	mitochondrial ribosomal protein L36 [Source:MGI Symbol;Acc:MGI:2137228]	-0.584963	NA	NA	NA	NA
ENSMUSG00000021675	F2rl2	coagulation factor II (thrombin) receptor-like 2 [Source:MGI Symbol;Acc:MGI:1298208]	1.26303	NA	NA	NA	NA
ENSMUSG00000021728	Emb	embigin [Source:MGI Symbol;Acc:MGI:95321]	-1.07039	NA	NA	NA	NA
ENSMUSG00000021756	Il6st	interleukin 6 signal transducer [Source:MGI Symbol;Acc:MGI:96560]	0.847997	NA	-0.890946	NA	NA
ENSMUSG00000021794	Glud1	glutamate dehydrogenase 1 [Source:MGI Symbol;Acc:MGI:95753]	-0.485427	-0.45513	NA	NA	NA
ENSMUSG00000021831	Ero1l	ERO1-like (S. cerevisiae) [Source:MGI Symbol;Acc:MGI:1354385]	2	0.805139	0.5698	0.687963	NA
ENSMUSG00000021843	Ktn1	kinectin 1 [Source:MGI Symbol;Acc:MGI:109153]	0.678072	0.378877	NA	NA	NA
ENSMUSG00000021886	Gpr65	G-protein coupled receptor 65 [Source:MGI Symbol;Acc:MGI:108031]	-1.76553	-2.2718	-0.851728	-0.653934	NA
ENSMUSG00000021893	Capn7	calpain 7 [Source:MGI Symbol;Acc:MGI:1338030]	-0.584963	-0.22243	NA	NA	NA
ENSMUSG00000021910	Nisch	nischarin [Source:MGI Symbol;Acc:MGI:1928323]	-1	-0.588232	NA	NA	NA
ENSMUSG00000021917	Spcs1	signal peptidase complex subunit 1 homolog (S. cerevisiae) [Source:MGI Symbol;Acc:MGI:1916269]	1.20163	-0.345131	NA	NA	NA
ENSMUSG00000021948	Prkcd	protein kinase C delta [Source:MGI Symbol;Acc:MGI:97598]	-0.485427	-0.480483	NA	NA	NA
ENSMUSG00000021972	Hmbox1	homeobox containing 1 [Source:MGI Symbol;Acc:MGI:2445066]	-0.378512	-0.428743	NA	0.248342	0.21303
ENSMUSG00000021978	Extl3	exostoses (multiple)-like 3 [Source:MGI Symbol;Acc:MGI:1860765]	-1.20163	-1.53967	NA	NA	NA
ENSMUSG00000021996	Esd	esterase D/formylglutathione hydrolase [Source:MGI Symbol;Acc:MGI:95421]	0.584963	0.992108	NA	NA	NA
ENSMUSG00000021998	Lcp1	lymphocyte cytosolic protein 1 [Source:MGI Symbol;Acc:MGI:104808]	-1.1375	-1.46113	NA	NA	NA
ENSMUSG00000022108	Itm2b	integral membrane protein 2B [Source:MGI Symbol;Acc:MGI:1309517]	-0.678072	-1.65692	NA	NA	NA
ENSMUSG00000022200	Golph3	golgi phosphoprotein 3 [Source:MGI Symbol;Acc:MGI:1913879]	0.263034	0.22329	NA	NA	NA
ENSMUSG00000022270	Fam134b	family with sequence similarity 134 member B [Source:MGI Symbol;Acc:MGI:1913520]	-0.678072	NA	NA	NA	NA
ENSMUSG00000022378	Fam49b	family with sequence similarity 49 member B [Source:MGI Symbol;Acc:MGI:1923520]	-0.584963	-0.694911	NA	NA	NA
ENSMUSG00000022443	Myh9	myosin heavy polypeptide 9 non-muscle [Source:MGI Symbol;Acc:MGI:107717]	-0.678072	-0.33073	NA	NA	NA
ENSMUSG00000022508	Bcl6	B cell leukemia/lymphoma 6 [Source:MGI Symbol;Acc:MGI:107187]	-0.678072	NA	NA	NA	NA
ENSMUSG00000022540	Rogdi	rogdi homolog (Drosophila) [Source:MGI Symbol;Acc:MGI:1913299]	-0.847997	-1.5565	NA	NA	NA
ENSMUSG00000022553	Maf1	MAF1 homolog (S. cerevisiae) [Source:MGI Symbol;Acc:MGI:1916127]	-0.765535	-0.555216	NA	NA	NA
ENSMUSG00000022565	Plec	plectin [Source:MGI Symbol;Acc:MGI:1277961]	-1.1375	0.469699	NA	NA	NA
ENSMUSG00000022673	Mcm4	minichromosome maintenance deficient 4 homolog (S. cerevisiae) [Source:MGI Symbol;Acc:MGI:103199]	1	NA	NA	-0.671486	-0.547745
ENSMUSG00000022681	Ntan1	N-terminal Asn amidase [Source:MGI Symbol;Acc:MGI:108471]	-0.847997	-0.339873	NA	NA	NA
ENSMUSG00000022774	Ncbp2	nuclear cap binding protein subunit 2 [Source:MGI Symbol;Acc:MGI:1915342]	-0.847997	NA	NA	NA	NA
ENSMUSG00000022807	Osbpl11	oxysterol binding protein-like 11 [Source:MGI Symbol;Acc:MGI:2146553]	-1	-0.503624	NA	NA	NA
ENSMUSG00000022817	Itgb5	integrin beta 5 [Source:MGI Symbol;Acc:MGI:96614]	-1.88753	-2.43496	NA	NA	NA
ENSMUSG00000022863	Btg3	B cell translocation gene 3 [Source:MGI Symbol;Acc:MGI:109532]	1	1.61342	NA	NA	NA
ENSMUSG00000022889	Mrpl39	mitochondrial ribosomal protein L39 [Source:MGI Symbol;Acc:MGI:1351620]	0.765535	0.757351	NA	NA	NA
ENSMUSG00000022898	Dscr3	Down syndrome critical region gene 3 [Source:MGI Symbol;Acc:MGI:1206040]	-0.263034	0.419119	NA	NA	NA
ENSMUSG00000022912	Pros1	protein S (alpha) [Source:MGI Symbol;Acc:MGI:1095733]	-1.67807	NA	NA	NA	0.566039
ENSMUSG00000022961	Son	Son DNA binding protein [Source:MGI Symbol;Acc:MGI:98353]	-0.485427	NA	NA	NA	NA
ENSMUSG00000022971	Ifnar2	interferon (alpha and beta) receptor 2 [Source:MGI Symbol;Acc:MGI:1098243]	-1	NA	NA	NA	NA
ENSMUSG00000022971	Ifnar2	interferon (alpha and beta) receptor 2 [Source:MGI Symbol;Acc:MGI:1098243]	-1.43296	NA	NA	NA	NA
ENSMUSG00000022978	Mis18a	MIS18 kinetochore protein homolog A (S. pombe) [Source:MGI Symbol;Acc:MGI:1913828]	1	-0.572457	NA	NA	NA
ENSMUSG00000023068	Nus1	nuclear undecaprenyl pyrophosphate synthase 1 homolog (S. cerevisiae) [Source:MGI Symbol;Acc:MGI:1196365]	-0.485427	0.80102	NA	NA	NA
ENSMUSG00000023087	Ccrn4l	CCR4 carbon catabolite repression 4-like (S. cerevisiae) [Source:MGI Symbol;Acc:MGI:109382]	-0.584963	-0.353198	NA	NA	NA
ENSMUSG00000023087	Ccrn4l	CCR4 carbon catabolite repression 4-like (S. cerevisiae) [Source:MGI Symbol;Acc:MGI:109382]	-0.678072	-0.353198	NA	NA	NA
ENSMUSG00000023087	Ccrn4l	CCR4 carbon catabolite repression 4-like (S. cerevisiae) [Source:MGI Symbol;Acc:MGI:109382]	-0.678072	-0.353198	NA	NA	NA
ENSMUSG00000023150	Ivns1abp	influenza virus NS1A binding protein [Source:MGI Symbol;Acc:MGI:2152389]	-1.1375	-1.50063	NA	NA	NA
ENSMUSG00000023272	Creld2	cysteine-rich with EGF-like domains 2 [Source:MGI Symbol;Acc:MGI:1923987]	2.03562	1.19575	NA	NA	NA
ENSMUSG00000023277	Twf2	twinfilin actin-binding protein homolog 2 (Drosophila) [Source:MGI Symbol;Acc:MGI:1346078]	-1.48543	-1.03792	NA	NA	NA
ENSMUSG00000023505	Cdca3	cell division cycle associated 3 [Source:MGI Symbol;Acc:MGI:1315198]	1.07039	NA	NA	-1.45316	-1.03047
ENSMUSG00000023791	Pigx	phosphatidylinositol glycan anchor biosynthesis class X [Source:MGI Symbol;Acc:MGI:1919334]	-0.584963	NA	NA	NA	NA
ENSMUSG00000023805	Synj2	synaptojanin 2 [Source:MGI Symbol;Acc:MGI:1201671]	-0.378512	-0.48135	NA	NA	NA
ENSMUSG00000023852	Chd1	chromodomain helicase DNA binding protein 1 [Source:MGI Symbol;Acc:MGI:88393]	-0.847997	0.329722	NA	NA	NA
ENSMUSG00000023913	Pla2g7	phospholipase A2 group VII (platelet-activating factor acetylhydrolase plasma) [Source:MGI Symbol;Acc:MGI:1351327]	-1.20163	-0.679099	NA	NA	NA
ENSMUSG00000023921	Mut	methylmalonyl-Coenzyme A mutase [Source:MGI Symbol;Acc:MGI:97239]	-0.925999	-0.762373	NA	NA	NA
ENSMUSG00000023932	Cdc5l	cell division cycle 5-like (S. pombe) [Source:MGI Symbol;Acc:MGI:1918952]	0.584963	NA	NA	NA	NA
ENSMUSG00000024012	Mtch1	mitochondrial carrier homolog 1 (C. elegans) [Source:MGI Symbol;Acc:MGI:1929261]	1	-0.905901	NA	NA	NA
ENSMUSG00000024032	Tff1	trefoil factor 1 [Source:MGI Symbol;Acc:MGI:88135]	1	NA	NA	NA	NA
ENSMUSG00000024045	Akap8	A kinase (PRKA) anchor protein 8 [Source:MGI Symbol;Acc:MGI:1928488]	1.63227	-0.227816	NA	NA	NA
ENSMUSG00000024045	Akap8	A kinase (PRKA) anchor protein 8 [Source:MGI Symbol;Acc:MGI:1928488]	-0.847997	-0.227816	NA	NA	NA
ENSMUSG00000024048	Myl12a	myosin light chain 12A regulatory non-sarcomeric [Source:MGI Symbol;Acc:MGI:1914518]	-0.765535	NA	NA	-0.344041	NA
ENSMUSG00000024095	Hnrnpll	heterogeneous nuclear ribonucleoprotein L-like [Source:MGI Symbol;Acc:MGI:1919942]	-0.765535	NA	NA	NA	NA
ENSMUSG00000024143	Rhoq	ras homolog gene family member Q [Source:MGI Symbol;Acc:MGI:1931553]	-0.925999	-0.661698	NA	NA	NA
ENSMUSG00000024240	Epc1	enhancer of polycomb homolog 1 (Drosophila) [Source:MGI Symbol;Acc:MGI:1278322]	-0.485427	NA	NA	NA	NA
ENSMUSG00000024300	Myo1f	myosin IF [Source:MGI Symbol;Acc:MGI:107711]	-0.925999	-1.18912	NA	NA	NA
ENSMUSG00000024327	Slc39a7	solute carrier family 39 (zinc transporter) member 7 [Source:MGI Symbol;Acc:MGI:95909]	0.678072	NA	NA	NA	NA
ENSMUSG00000024359	Hspa9	heat shock protein 9 [Source:MGI Symbol;Acc:MGI:96245]	1.20163	1.26155	NA	-0.450967	-0.519946
ENSMUSG00000024387	Csnk2b	casein kinase 2 beta polypeptide [Source:MGI Symbol;Acc:MGI:88548]	1.20163	0.161225	NA	NA	NA
ENSMUSG00000024431	Nr3c1	nuclear receptor subfamily 3 group C member 1 [Source:MGI Symbol;Acc:MGI:95824]	0.584963	0.508705	NA	NA	NA
ENSMUSG00000024493	Lars	leucyl-tRNA synthetase [Source:MGI Symbol;Acc:MGI:1913808]	-0.485427	NA	NA	NA	NA
ENSMUSG00000024610	Cd74	CD74 antigen (invariant polypeptide of major histocompatibility complex class II antigen-associated) [Source:MGI Symbol;Acc:MGI:96534]	-1.72247	NA	NA	NA	NA
ENSMUSG00000024621	Csf1r	colony stimulating factor 1 receptor [Source:MGI Symbol;Acc:MGI:1339758]	-0.925999	-1.61796	NA	NA	NA
ENSMUSG00000024695	Zfp91	zinc finger protein 91 [Source:MGI Symbol;Acc:MGI:104854]	0.678072	NA	NA	NA	NA
ENSMUSG00000024800	Rpp30	ribonuclease P/MRP 30 subunit [Source:MGI Symbol;Acc:MGI:1859683]	0.485427	0.512758	NA	NA	NA
ENSMUSG00000024851	Pitpnm1	phosphatidylinositol transfer protein membrane-associated 1 [Source:MGI Symbol;Acc:MGI:1197524]	-1.1375	-0.957972	NA	NA	NA
ENSMUSG00000024854	Pold4	polymerase (DNA-directed) delta 4 [Source:MGI Symbol;Acc:MGI:1916995]	-1	-0.403176	NA	NA	NA
ENSMUSG00000024858	Adrbk1	adrenergic receptor kinase beta 1 [Source:MGI Symbol;Acc:MGI:87940]	-0.584963	-1.03873	NA	NA	NA
ENSMUSG00000024939	Fam89b	family with sequence similarity 89 member B [Source:MGI Symbol;Acc:MGI:106595]	-0.584963	NA	NA	NA	NA
ENSMUSG00000024955	Esrra	estrogen related receptor alpha [Source:MGI Symbol;Acc:MGI:1346831]	-1.96347	-0.337509	NA	NA	NA
ENSMUSG00000024965	Fermt3	fermitin family homolog 3 (Drosophila) [Source:MGI Symbol;Acc:MGI:2147790]	-0.847997	-0.502816	NA	NA	NA
ENSMUSG00000024981	Acsl5	acyl-CoA synthetase long-chain family member 5 [Source:MGI Symbol;Acc:MGI:1919129]	-0.925999	NA	NA	NA	NA
ENSMUSG00000025027	Xpnpep1	X-prolyl aminopeptidase (aminopeptidase P) 1 soluble [Source:MGI Symbol;Acc:MGI:2180003]	0.378512	NA	NA	NA	NA
ENSMUSG00000025059	Gyk	glycerol kinase [Source:MGI Symbol;Acc:MGI:106594]	-0.765535	NA	NA	NA	NA
ENSMUSG00000025103	Btbd1	BTB (POZ) domain containing 1 [Source:MGI Symbol;Acc:MGI:1933765]	-1.07039	-0.40848	NA	NA	NA
ENSMUSG00000025139	Tollip	toll interacting protein [Source:MGI Symbol;Acc:MGI:1891808]	0.678072	1.1519	NA	NA	NA
ENSMUSG00000025204	Ndufb8	NADH dehydrogenase (ubiquinone) 1 beta subcomplex 8 [Source:MGI Symbol;Acc:MGI:1914514]	-0.678072	NA	NA	NA	NA
ENSMUSG00000025290	Rps24	ribosomal protein S24 [Source:MGI Symbol;Acc:MGI:98147]	1.72247	-0.255594	NA	NA	NA
ENSMUSG00000025465	Echs1	enoyl Coenzyme A hydratase short chain 1 mitochondrial [Source:MGI Symbol;Acc:MGI:2136460]	-1.72247	-0.873349	NA	NA	NA
ENSMUSG00000025473	Adam8	a disintegrin and metallopeptidase domain 8 [Source:MGI Symbol;Acc:MGI:107825]	-0.378512	1.4048	NA	NA	NA
ENSMUSG00000025488	Cox8b	cytochrome c oxidase subunit VIIIb [Source:MGI Symbol;Acc:MGI:105958]	-1.43296	NA	NA	NA	NA
ENSMUSG00000025499	Hras	Harvey rat sarcoma virus oncogene [Source:MGI Symbol;Acc:MGI:96224]	0.485427	0.376301	NA	NA	NA
ENSMUSG00000025534	Gusb	glucuronidase beta [Source:MGI Symbol;Acc:MGI:95872]	-1	-0.214024	NA	-0.261984	-0.295474
ENSMUSG00000025612	Bach1	BTB and CNC homology 1 [Source:MGI Symbol;Acc:MGI:894680]	-1.20163	NA	NA	NA	NA
ENSMUSG00000025731	0610011F06Rik	RIKEN cDNA 0610011F06 gene [Source:MGI Symbol;Acc:MGI:1915597]	-1.67807	NA	NA	NA	NA
ENSMUSG00000025781	Atp5c1	ATP synthase H+ transporting mitochondrial F1 complex gamma polypeptide 1 [Source:MGI Symbol;Acc:MGI:1261437]	-0.678072	-0.489204	NA	NA	NA
ENSMUSG00000025781	Atp5c1	ATP synthase H+ transporting mitochondrial F1 complex gamma polypeptide 1 [Source:MGI Symbol;Acc:MGI:1261437]	-0.847997	-0.489204	NA	NA	NA
ENSMUSG00000025786	Zdhhc3	zinc finger DHHC domain containing 3 [Source:MGI Symbol;Acc:MGI:1926134]	-0.765535	-0.304408	NA	NA	NA
ENSMUSG00000025823	Pdia4	protein disulfide isomerase associated 4 [Source:MGI Symbol;Acc:MGI:104864]	1.43296	NA	NA	NA	NA
ENSMUSG00000025935	Tram1	translocating chain-associating membrane protein 1 [Source:MGI Symbol;Acc:MGI:1919515]	0.584963	NA	NA	NA	NA
ENSMUSG00000026073	Il1r2	interleukin 1 receptor type II [Source:MGI Symbol;Acc:MGI:96546]	-1.07039	NA	NA	NA	NA
ENSMUSG00000026073	Il1r2	interleukin 1 receptor type II [Source:MGI Symbol;Acc:MGI:96546]	-1.48543	NA	NA	NA	NA
ENSMUSG00000026127	Imp4	IMP4 U3 small nucleolar ribonucleoprotein homolog (yeast) [Source:MGI Symbol;Acc:MGI:106572]	0.765535	0.38025	NA	NA	NA
ENSMUSG00000026202	Tuba4a	tubulin alpha 4A [Source:MGI Symbol;Acc:MGI:1095410]	1.07039	1.68306	NA	NA	NA
ENSMUSG00000026269	Rnpepl1	arginyl aminopeptidase (aminopeptidase B)-like 1 [Source:MGI Symbol;Acc:MGI:1914170]	-1	NA	NA	NA	NA
ENSMUSG00000026280	Atg4b	autophagy related 4B cysteine peptidase [Source:MGI Symbol;Acc:MGI:1913865]	0.584963	0.250159	NA	NA	NA
ENSMUSG00000026288	Inpp5d	inositol polyphosphate-5-phosphatase D [Source:MGI Symbol;Acc:MGI:107357]	-1.07039	-1.15882	NA	NA	NA
ENSMUSG00000026309	Ilkap	integrin-linked kinase-associated serine/threonine phosphatase 2C [Source:MGI Symbol;Acc:MGI:1914694]	0.378512	NA	NA	NA	NA
ENSMUSG00000026360	Rgs2	regulator of G-protein signaling 2 [Source:MGI Symbol;Acc:MGI:1098271]	-1.26303	-2.8935	NA	NA	1.14069
ENSMUSG00000026385	Dbi	diazepam binding inhibitor [Source:MGI Symbol;Acc:MGI:94865]	-0.485427	NA	0.529484	NA	NA
ENSMUSG00000026393	Nek7	NIMA (never in mitosis gene a)-related expressed kinase 7 [Source:MGI Symbol;Acc:MGI:1890645]	-0.378512	-0.525023	-0.334976	NA	NA
ENSMUSG00000026395	Ptprc	protein tyrosine phosphatase receptor type C [Source:MGI Symbol;Acc:MGI:97810]	-1.1375	-0.319937	NA	NA	NA
ENSMUSG00000026430	Rassf5	Ras association (RalGDS/AF-6) domain family member 5 [Source:MGI Symbol;Acc:MGI:1926375]	-0.925999	-1.57903	NA	NA	NA
ENSMUSG00000026480	Ncf2	neutrophil cytosolic factor 2 [Source:MGI Symbol;Acc:MGI:97284]	-0.678072	NA	NA	NA	NA
ENSMUSG00000026547	Tagln2	transgelin 2 [Source:MGI Symbol;Acc:MGI:1312985]	0.263034	NA	NA	NA	NA
ENSMUSG00000026568	Mpc2	mitochondrial pyruvate carrier 2 [Source:MGI Symbol;Acc:MGI:1917706]	-0.765535	-0.61666	NA	NA	NA
ENSMUSG00000026626	Ppp2r5a	protein phosphatase 2 regulatory subunit B' alpha [Source:MGI Symbol;Acc:MGI:2388479]	-0.847997	-0.231124	NA	NA	0.377497
ENSMUSG00000026688	Mgst3	microsomal glutathione S-transferase 3 [Source:MGI Symbol;Acc:MGI:1913697]	-0.378512	NA	NA	NA	NA
ENSMUSG00000026864	Hspa5	heat shock protein 5 [Source:MGI Symbol;Acc:MGI:95835]	1.88753	0.946708	NA	NA	-0.874929
ENSMUSG00000026914	Psmd14	proteasome (prosome macropain) 26S subunit non-ATPase 14 [Source:MGI Symbol;Acc:MGI:1913284]	0.678072	1.5258	NA	-0.473709	NA
ENSMUSG00000026923	Notch1	notch 1 [Source:MGI Symbol;Acc:MGI:97363]	-2.48543	-0.7623	NA	NA	0.939117
ENSMUSG00000026970	Rbms1	RNA binding motif single stranded interacting protein 1 [Source:MGI Symbol;Acc:MGI:1861774]	-0.678072	0.488215	NA	NA	NA
ENSMUSG00000027109	Sp3	trans-acting transcription factor 3 [Source:MGI Symbol;Acc:MGI:1277166]	-0.485427	0.218207	NA	NA	NA
ENSMUSG00000027111	Itga6	integrin alpha 6 [Source:MGI Symbol;Acc:MGI:96605]	-1.76553	-1.79425	NA	NA	0.564406
ENSMUSG00000027247	Arhgap1	Rho GTPase activating protein 1 [Source:MGI Symbol;Acc:MGI:2445003]	-0.584963	-0.322754	NA	NA	NA
ENSMUSG00000027339	Rassf2	Ras association (RalGDS/AF-6) domain family member 2 [Source:MGI Symbol;Acc:MGI:2442060]	-1.1375	-2.25269	NA	NA	NA
ENSMUSG00000027398	Il1b	interleukin 1 beta [Source:MGI Symbol;Acc:MGI:96543]	-3.7761	2.17952	NA	NA	NA
ENSMUSG00000027429	Sec23b	SEC23B (S. cerevisiae) [Source:MGI Symbol;Acc:MGI:1350925]	0.765535	0.691314	NA	NA	NA
ENSMUSG00000027447	Cst3	cystatin C [Source:MGI Symbol;Acc:MGI:102519]	-0.378512	-0.532208	NA	NA	NA
ENSMUSG00000027447	Cst3	cystatin C [Source:MGI Symbol;Acc:MGI:102519]	-1.67807	-0.532208	NA	NA	NA
ENSMUSG00000027502	Rtfdc1	replication termination factor 2 domain containing 1 [Source:MGI Symbol;Acc:MGI:1913654]	-0.485427	NA	NA	NA	NA
ENSMUSG00000027544	Nfatc2	nuclear factor of activated T cells cytoplasmic calcineurin dependent 2 [Source:MGI Symbol;Acc:MGI:102463]	1	-2.04247	NA	NA	NA
ENSMUSG00000027611	Procr	protein C receptor endothelial [Source:MGI Symbol;Acc:MGI:104596]	1.07039	2.82851	NA	NA	NA
ENSMUSG00000027668	Mfn1	mitofusin 1 [Source:MGI Symbol;Acc:MGI:1914664]	0.485427	NA	NA	NA	NA
ENSMUSG00000027739	Rab33b	RAB33B member RAS oncogene family [Source:MGI Symbol;Acc:MGI:1330805]	1	NA	NA	NA	NA
ENSMUSG00000027763	Mbnl1	muscleblind-like 1 (Drosophila) [Source:MGI Symbol;Acc:MGI:1928482]	-1	-1.25552	NA	NA	NA
ENSMUSG00000027828	Ssr3	signal sequence receptor gamma [Source:MGI Symbol;Acc:MGI:1914687]	1	0.354063	NA	NA	NA
ENSMUSG00000027828	Ssr3	signal sequence receptor gamma [Source:MGI Symbol;Acc:MGI:1914687]	1	0.354063	NA	NA	NA
ENSMUSG00000027828	Ssr3	signal sequence receptor gamma [Source:MGI Symbol;Acc:MGI:1914687]	0.678072	0.354063	NA	NA	NA
ENSMUSG00000027878	Notch2	notch 2 [Source:MGI Symbol;Acc:MGI:97364]	-0.584963	NA	NA	NA	NA
ENSMUSG00000027944	Hax1	HCLS1 associated X-1 [Source:MGI Symbol;Acc:MGI:1346319]	0.847997	1.29053	NA	NA	NA
ENSMUSG00000028064	Sema4a	sema domain immunoglobulin domain (Ig) transmembrane domain (TM) and short cytoplasmic domain (semaphorin) 4A [Source:MGI Symbol;Acc:MGI:107560]	-1.37851	-2.71731	NA	NA	NA
ENSMUSG00000028076	Cd1d1	CD1d1 antigen [Source:MGI Symbol;Acc:MGI:107674]	0.847997	NA	NA	NA	NA
ENSMUSG00000028161	Ppp3ca	protein phosphatase 3 catalytic subunit alpha isoform [Source:MGI Symbol;Acc:MGI:107164]	-0.765535	-0.778629	NA	NA	NA
ENSMUSG00000028191	Bcl10	B cell leukemia/lymphoma 10 [Source:MGI Symbol;Acc:MGI:1337994]	-0.584963	NA	NA	NA	NA
ENSMUSG00000028233	Tgs1	trimethylguanosine synthase homolog (S. cerevisiae) [Source:MGI Symbol;Acc:MGI:2151797]	-0.678072	NA	NA	NA	NA
ENSMUSG00000028278	Rragd	Ras-related GTP binding D [Source:MGI Symbol;Acc:MGI:1098604]	2.3505	2.12129	NA	NA	NA
ENSMUSG00000028334	Nans	N-acetylneuraminic acid synthase (sialic acid synthase) [Source:MGI Symbol;Acc:MGI:2149820]	0.765535	NA	NA	NA	NA
ENSMUSG00000028458	Tesk1	testis specific protein kinase 1 [Source:MGI Symbol;Acc:MGI:1201675]	-0.378512	-0.351153	NA	NA	NA
ENSMUSG00000028478	Clta	clathrin light polypeptide (Lca) [Source:MGI Symbol;Acc:MGI:894297]	-0.485427	-0.261273	NA	NA	NA
ENSMUSG00000028494	Plin2	perilipin 2 [Source:MGI Symbol;Acc:MGI:87920]	-0.847997	NA	NA	NA	NA
ENSMUSG00000028524	Sgip1	SH3-domain GRB2-like (endophilin) interacting protein 1 [Source:MGI Symbol;Acc:MGI:1920344]	-0.584963	NA	NA	NA	NA
ENSMUSG00000028524	Sgip1	SH3-domain GRB2-like (endophilin) interacting protein 1 [Source:MGI Symbol;Acc:MGI:1920344]	-0.678072	NA	NA	NA	NA
ENSMUSG00000028581	Laptm5	lysosomal-associated protein transmembrane 5 [Source:MGI Symbol;Acc:MGI:108046]	-0.378512	-0.940776	NA	NA	NA
ENSMUSG00000028581	Laptm5	lysosomal-associated protein transmembrane 5 [Source:MGI Symbol;Acc:MGI:108046]	-0.485427	-0.940776	NA	NA	NA
ENSMUSG00000028587	Orc1	origin recognition complex subunit 1 [Source:MGI Symbol;Acc:MGI:1328337]	1.1375	NA	NA	NA	NA
ENSMUSG00000028618	Tmem59	transmembrane protein 59 [Source:MGI Symbol;Acc:MGI:1929278]	-0.678072	-0.871739	NA	NA	NA
ENSMUSG00000028672	Hmgcl	3-hydroxy-3-methylglutaryl-Coenzyme A lyase [Source:MGI Symbol;Acc:MGI:96158]	-1.1375	-0.316012	NA	NA	NA
ENSMUSG00000028675	Pnrc2	proline-rich nuclear receptor coactivator 2 [Source:MGI Symbol;Acc:MGI:106512]	-0.485427	NA	NA	NA	NA
ENSMUSG00000028745	Capzb	capping protein (actin filament) muscle Z-line beta [Source:MGI Symbol;Acc:MGI:104652]	-0.485427	NA	NA	NA	NA
ENSMUSG00000028745	Capzb	capping protein (actin filament) muscle Z-line beta [Source:MGI Symbol;Acc:MGI:104652]	-1.37851	NA	NA	NA	NA
ENSMUSG00000028760	Eif4g3	eukaryotic translation initiation factor 4 gamma 3 [Source:MGI Symbol;Acc:MGI:1923935]	-1.43296	-0.552676	NA	NA	NA
ENSMUSG00000028788	Ptp4a2	protein tyrosine phosphatase 4a2 [Source:MGI Symbol;Acc:MGI:1277117]	-0.584963	-0.638906	NA	NA	NA
ENSMUSG00000028859	Csf3r	colony stimulating factor 3 receptor (granulocyte) [Source:MGI Symbol;Acc:MGI:1339755]	-1.72247	-2.48741	-0.656147	NA	NA
ENSMUSG00000028859	Csf3r	colony stimulating factor 3 receptor (granulocyte) [Source:MGI Symbol;Acc:MGI:1339755]	-1.926	-2.48741	-0.656147	NA	NA
ENSMUSG00000028894	Inpp5b	inositol polyphosphate-5-phosphatase B [Source:MGI Symbol;Acc:MGI:103257]	-1	-0.411068	NA	NA	NA
ENSMUSG00000028923	Necap2	NECAP endocytosis associated 2 [Source:MGI Symbol;Acc:MGI:1913397]	-0.765535	-0.404994	NA	NA	NA
ENSMUSG00000028936	Rpl22	ribosomal protein L22 [Source:MGI Symbol;Acc:MGI:99262]	-1.20163	-0.347824	NA	NA	NA
ENSMUSG00000028974	Dffa	DNA fragmentation factor alpha subunit [Source:MGI Symbol;Acc:MGI:1196227]	-0.485427	NA	NA	NA	NA
ENSMUSG00000029022	Miip	migration and invasion inhibitory protein [Source:MGI Symbol;Acc:MGI:106506]	1.58496	-0.270485	NA	0.376191	NA
ENSMUSG00000029064	Gnb1	guanine nucleotide binding protein (G protein) beta 1 [Source:MGI Symbol;Acc:MGI:95781]	-0.847997	NA	NA	NA	NA
ENSMUSG00000029128	Rab28	RAB28 member RAS oncogene family [Source:MGI Symbol;Acc:MGI:1917285]	-0.584963	NA	NA	NA	NA
ENSMUSG00000029145	Eif2b4	eukaryotic translation initiation factor 2B subunit 4 delta [Source:MGI Symbol;Acc:MGI:95300]	-0.263034	0.251148	NA	NA	NA
ENSMUSG00000029147	Ppm1g	protein phosphatase 1G (formerly 2C) magnesium-dependent gamma isoform [Source:MGI Symbol;Acc:MGI:106065]	-0.847997	NA	NA	NA	NA
ENSMUSG00000029311	Hsd17b11	hydroxysteroid (17-beta) dehydrogenase 11 [Source:MGI Symbol;Acc:MGI:2149821]	-1.1375	-0.846517	NA	NA	NA
ENSMUSG00000029338	Antxr2	anthrax toxin receptor 2 [Source:MGI Symbol;Acc:MGI:1919164]	-0.847997	NA	NA	NA	NA
ENSMUSG00000029390	Tmed2	transmembrane emp24 domain trafficking protein 2 [Source:MGI Symbol;Acc:MGI:1929269]	0.678072	NA	NA	NA	NA
ENSMUSG00000029405	G3bp2	GTPase activating protein (SH3 domain) binding protein 2 [Source:MGI Symbol;Acc:MGI:2442040]	-0.584963	-0.332618	NA	NA	NA
ENSMUSG00000029407	Uso1	USO1 vesicle docking factor [Source:MGI Symbol;Acc:MGI:1929095]	0.678072	0.911623	NA	NA	NA
ENSMUSG00000029426	Scarb2	scavenger receptor class B member 2 [Source:MGI Symbol;Acc:MGI:1196458]	-0.847997	-1.05262	NA	0.529438	0.576032
ENSMUSG00000029432	Gbas	glioblastoma amplified sequence [Source:MGI Symbol;Acc:MGI:1278343]	-0.485427	-1.07169	NA	NA	NA
ENSMUSG00000029462	Vps29	vacuolar protein sorting 29 (S. pombe) [Source:MGI Symbol;Acc:MGI:1928344]	-0.378512	0.957217	NA	NA	NA
ENSMUSG00000029470	P2rx4	purinergic receptor P2X ligand-gated ion channel 4 [Source:MGI Symbol;Acc:MGI:1338859]	-1.32193	-0.95522	NA	NA	NA
ENSMUSG00000029478	Ncor2	nuclear receptor co-repressor 2 [Source:MGI Symbol;Acc:MGI:1337080]	-0.765535	-0.483675	NA	NA	NA
ENSMUSG00000029512	Ulk1	unc-51 like kinase 1 [Source:MGI Symbol;Acc:MGI:1270126]	-0.485427	-1.00621	NA	0.344811	NA
ENSMUSG00000029578	Wipi2	WD repeat domain phosphoinositide interacting 2 [Source:MGI Symbol;Acc:MGI:1923831]	-0.765535	NA	NA	NA	NA
ENSMUSG00000029610	Aimp2	aminoacyl tRNA synthetase complex-interacting multifunctional protein 2 [Source:MGI Symbol;Acc:MGI:2385237]	0.765535	0.691884	NA	NA	NA
ENSMUSG00000029614	Rpl6	ribosomal protein L6 [Source:MGI Symbol;Acc:MGI:108057]	-0.485427	-0.292251	NA	0.266831	NA
ENSMUSG00000029621	Arpc1a	actin related protein 2/3 complex subunit 1A [Source:MGI Symbol;Acc:MGI:1928896]	-0.678072	NA	NA	0.272827	NA
ENSMUSG00000029642	Polr1d	polymerase (RNA) I polypeptide D [Source:MGI Symbol;Acc:MGI:108403]	-0.925999	0.226493	NA	NA	NA
ENSMUSG00000029723	Tsc22d4	TSC22 domain family member 4 [Source:MGI Symbol;Acc:MGI:1926079]	0.584963	-1.03004	NA	NA	NA
ENSMUSG00000029727	Cyp3a13	cytochrome P450 family 3 subfamily a polypeptide 13 [Source:MGI Symbol;Acc:MGI:88610]	1.20163	NA	NA	NA	NA
ENSMUSG00000029759	Pon3	paraoxonase 3 [Source:MGI Symbol;Acc:MGI:106686]	-0.678072	-1.02302	NA	NA	0.66041
ENSMUSG00000029771	Irf5	interferon regulatory factor 5 [Source:MGI Symbol;Acc:MGI:1350924]	-0.584963	-0.470808	-0.596012	NA	NA
ENSMUSG00000029925	Tbxas1	thromboxane A synthase 1 platelet [Source:MGI Symbol;Acc:MGI:98497]	-1.1375	-0.624462	-0.741907	NA	NA
ENSMUSG00000030058	Copg1	coatomer protein complex subunit gamma 1 [Source:MGI Symbol;Acc:MGI:1858696]	0.378512	NA	NA	NA	-0.494406
ENSMUSG00000030104	Edem1	ER degradation enhancer mannosidase alpha-like 1 [Source:MGI Symbol;Acc:MGI:2180139]	0.485427	NA	NA	NA	NA
ENSMUSG00000030105	Arl8b	ADP-ribosylation factor-like 8B [Source:MGI Symbol;Acc:MGI:1914416]	0.485427	0.646277	NA	NA	NA
ENSMUSG00000030144	Clec4d	C-type lectin domain family 4 member d [Source:MGI Symbol;Acc:MGI:1298389]	-0.584963	NA	NA	NA	NA
ENSMUSG00000030214	Plbd1	phospholipase B domain containing 1 [Source:MGI Symbol;Acc:MGI:1914107]	-1.926	1.0689	NA	NA	1.35032
ENSMUSG00000030220	Arhgdib	Rho GDP dissociation inhibitor (GDI) beta [Source:MGI Symbol;Acc:MGI:101940]	-0.678072	-0.380397	NA	NA	NA
ENSMUSG00000030263	Lrmp	lymphoid-restricted membrane protein [Source:MGI Symbol;Acc:MGI:108424]	-0.847997	-1.01713	NA	NA	NA
ENSMUSG00000030282	Cmas	cytidine monophospho-N-acetylneuraminic acid synthetase [Source:MGI Symbol;Acc:MGI:1337124]	-0.485427	-0.53257	NA	NA	NA
ENSMUSG00000030447	Cyfip1	cytoplasmic FMR1 interacting protein 1 [Source:MGI Symbol;Acc:MGI:1338801]	-0.765535	-0.666039	NA	NA	NA
ENSMUSG00000030557	Mef2a	myocyte enhancer factor 2A [Source:MGI Symbol;Acc:MGI:99532]	-1	-1.67008	NA	NA	NA
ENSMUSG00000030579	Tyrobp	TYRO protein tyrosine kinase binding protein [Source:MGI Symbol;Acc:MGI:1277211]	-0.847997	-0.955899	NA	NA	NA
ENSMUSG00000030613	Ccdc90b	coiled-coil domain containing 90B [Source:MGI Symbol;Acc:MGI:1913615]	-0.678072	-0.39645	NA	NA	NA
ENSMUSG00000030649	Anapc15	anaphase prompoting complex C subunit 15 [Source:MGI Symbol;Acc:MGI:1922680]	-0.584963	-0.564933	NA	NA	NA
ENSMUSG00000030703	Gdpd3	glycerophosphodiester phosphodiesterase domain containing 3 [Source:MGI Symbol;Acc:MGI:1915866]	-1.07039	-1.07627	NA	NA	NA
ENSMUSG00000030706	Mrpl48	mitochondrial ribosomal protein L48 [Source:MGI Symbol;Acc:MGI:1289321]	-0.485427	-0.354395	NA	NA	NA
ENSMUSG00000030707	Coro1a	coronin actin binding protein 1A [Source:MGI Symbol;Acc:MGI:1345961]	-1.43296	-2.09106	NA	NA	NA
ENSMUSG00000030714	Ccdc101	coiled-coil domain containing 101 [Source:MGI Symbol;Acc:MGI:1922815]	-0.847997	NA	NA	NA	NA
ENSMUSG00000030748	Il4ra	interleukin 4 receptor alpha [Source:MGI Symbol;Acc:MGI:105367]	-0.765535	1.0619	NA	NA	NA
ENSMUSG00000030786	Itgam	integrin alpha M [Source:MGI Symbol;Acc:MGI:96607]	-1.67807	-0.948911	NA	NA	0.793308
ENSMUSG00000030798	Cd37	CD37 antigen [Source:MGI Symbol;Acc:MGI:88330]	-1.20163	-1.16531	NA	NA	NA
ENSMUSG00000030830	Itgal	integrin alpha L [Source:MGI Symbol;Acc:MGI:96606]	-1.32193	-2.05011	NA	NA	NA
ENSMUSG00000030835	Nomo1	nodal modulator 1 [Source:MGI Symbol;Acc:MGI:2385850]	1.07039	NA	NA	NA	NA
ENSMUSG00000030842	Lamtor1	late endosomal/lysosomal adaptor MAPK and MTOR activator 1 [Source:MGI Symbol;Acc:MGI:1913758]	-0.378512	-0.629155	NA	NA	NA
ENSMUSG00000030846	Tial1	Tia1 cytotoxic granule-associated RNA binding protein-like 1 [Source:MGI Symbol;Acc:MGI:107913]	-0.678072	-0.24354	NA	NA	NA
ENSMUSG00000030847	Bag3	BCL2-associated athanogene 3 [Source:MGI Symbol;Acc:MGI:1352493]	0.485427	0.620284	NA	NA	NA
ENSMUSG00000030881	Arfip2	ADP-ribosylation factor interacting protein 2 [Source:MGI Symbol;Acc:MGI:1924182]	0.765535	NA	NA	NA	NA
ENSMUSG00000030890	Ilk	integrin linked kinase [Source:MGI Symbol;Acc:MGI:1195267]	-0.765535	NA	NA	NA	NA
ENSMUSG00000030942	Thumpd1	THUMP domain containing 1 [Source:MGI Symbol;Acc:MGI:2444479]	0.925999	0.599266	NA	NA	NA
ENSMUSG00000030990	Pgap2	post-GPI attachment to proteins 2 [Source:MGI Symbol;Acc:MGI:2385286]	-1.37851	-0.455564	NA	NA	NA
ENSMUSG00000031059	Ndufb11	NADH dehydrogenase (ubiquinone) 1 beta subcomplex 11 [Source:MGI Symbol;Acc:MGI:1349919]	-0.584963	-0.575138	0.408332	NA	NA
ENSMUSG00000031165	Was	Wiskott-Aldrich syndrome homolog (human) [Source:MGI Symbol;Acc:MGI:105059]	-0.847997	-0.743094	NA	NA	NA
ENSMUSG00000031166	Wdr13	WD repeat domain 13 [Source:MGI Symbol;Acc:MGI:1914661]	-1.07039	-0.416641	NA	NA	NA
ENSMUSG00000031200; ENSMUSG00000090110	NA	NA	0.485427	NA	NA	NA	NA
ENSMUSG00000031207	Msn	moesin [Source:MGI Symbol;Acc:MGI:97167]	-0.378512	0.272527	NA	NA	NA
ENSMUSG00000031221	Igbp1	immunoglobulin (CD79A) binding protein 1 [Source:MGI Symbol;Acc:MGI:1346500]	-0.765535	-0.627403	NA	0.368013	NA
ENSMUSG00000031231	Cox7b	cytochrome c oxidase subunit VIIb [Source:MGI Symbol;Acc:MGI:1913392]	-0.485427	NA	0.544068	NA	NA
ENSMUSG00000031246	Sh3bgrl	SH3-binding domain glutamic acid-rich protein like [Source:MGI Symbol;Acc:MGI:1930849]	-0.485427	-0.501523	NA	NA	NA
ENSMUSG00000031264	Btk	Bruton agammaglobulinemia tyrosine kinase [Source:MGI Symbol;Acc:MGI:88216]	-0.584963	-0.557729	NA	NA	NA
ENSMUSG00000031278	Acsl4	acyl-CoA synthetase long-chain family member 4 [Source:MGI Symbol;Acc:MGI:1354713]	0.847997	NA	NA	NA	NA
ENSMUSG00000031295	Phka2	phosphorylase kinase alpha 2 [Source:MGI Symbol;Acc:MGI:97577]	-1.48543	-1.14842	NA	NA	NA
ENSMUSG00000031360	Ctps2	cytidine 5'-triphosphate synthase 2 [Source:MGI Symbol;Acc:MGI:1933185]	-1	-0.963202	NA	NA	NA
ENSMUSG00000031378	Abcd1	ATP-binding cassette sub-family D (ALD) member 1 [Source:MGI Symbol;Acc:MGI:1349215]	-0.485427	-1.68904	NA	NA	NA
ENSMUSG00000031381	Piga	phosphatidylinositol glycan anchor biosynthesis class A [Source:MGI Symbol;Acc:MGI:99461]	0.847997	0.980884	NA	NA	NA
ENSMUSG00000031383	Dusp9	dual specificity phosphatase 9 [Source:MGI Symbol;Acc:MGI:2387107]	0.847997	NA	NA	-1.28102	NA
ENSMUSG00000031422	Morf4l2	mortality factor 4 like 2 [Source:MGI Symbol;Acc:MGI:1927167]	0.678072	0.555918	NA	NA	-0.464996
ENSMUSG00000031422	Morf4l2	mortality factor 4 like 2 [Source:MGI Symbol;Acc:MGI:1927167]	0.584963	0.555918	NA	NA	-0.464996
ENSMUSG00000031441	Atp11a	ATPase class VI type 11A [Source:MGI Symbol;Acc:MGI:1354735]	-0.678072	NA	NA	0.563831	NA
ENSMUSG00000031490	Eif4ebp1	eukaryotic translation initiation factor 4E binding protein 1 [Source:MGI Symbol;Acc:MGI:103267]	1.1375	1.19648	0.6758	NA	NA
ENSMUSG00000031536	Polb	polymerase (DNA directed) beta [Source:MGI Symbol;Acc:MGI:97740]	-0.765535	NA	NA	NA	NA
ENSMUSG00000031555	Adam9	a disintegrin and metallopeptidase domain 9 (meltrin gamma) [Source:MGI Symbol;Acc:MGI:105376]	-0.925999	NA	NA	0.489184	NA
ENSMUSG00000031556	Tm2d2	TM2 domain containing 2 [Source:MGI Symbol;Acc:MGI:1916992]	-0.584963	-0.835591	NA	0.349248	0.418367
ENSMUSG00000031556	Tm2d2	TM2 domain containing 2 [Source:MGI Symbol;Acc:MGI:1916992]	-0.765535	-0.835591	NA	0.349248	0.418367
ENSMUSG00000031584	Gsr	glutathione reductase [Source:MGI Symbol;Acc:MGI:95804]	0.765535	0.512589	NA	0.508994	0.548815
ENSMUSG00000031659	Adcy7	adenylate cyclase 7 [Source:MGI Symbol;Acc:MGI:102891]	-0.847997	-1.13989	NA	NA	NA
ENSMUSG00000031681	Smad1	SMAD family member 1 [Source:MGI Symbol;Acc:MGI:109452]	-0.765535	NA	NA	NA	NA
ENSMUSG00000031703	Itfg1	integrin alpha FG-GAP repeat containing 1 [Source:MGI Symbol;Acc:MGI:106419]	-0.584963	-0.665626	NA	NA	NA
ENSMUSG00000031776	Arl2bp	ADP-ribosylation factor-like 2 binding protein [Source:MGI Symbol;Acc:MGI:1349429]	1.63227	NA	NA	NA	NA
ENSMUSG00000031827	Cotl1	coactosin-like 1 (Dictyostelium) [Source:MGI Symbol;Acc:MGI:1919292]	-1.67807	-1.52569	NA	NA	NA
ENSMUSG00000031832	Taf1c	TATA box binding protein (Tbp)-associated factor RNA polymerase I C [Source:MGI Symbol;Acc:MGI:109576]	-0.584963	0.470764	NA	NA	NA
ENSMUSG00000031834	Pik3r2	phosphatidylinositol 3-kinase regulatory subunit polypeptide 2 (p85 beta) [Source:MGI Symbol;Acc:MGI:1098772]	-1.43296	-0.673243	NA	NA	NA
ENSMUSG00000031851	Ntpcr	nucleoside-triphosphatase cancer-related [Source:MGI Symbol;Acc:MGI:1913816]	-0.678072	-2.06672	0.660568	NA	NA
ENSMUSG00000031907	Zfp90	zinc finger protein 90 [Source:MGI Symbol;Acc:MGI:104786]	-2.53605	NA	NA	NA	NA
ENSMUSG00000032010	Usp2	ubiquitin specific peptidase 2 [Source:MGI Symbol;Acc:MGI:1858178]	-1.1375	-1.78144	NA	NA	NA
ENSMUSG00000032026	Rexo2	REX2 RNA exonuclease 2 homolog (S. cerevisiae) [Source:MGI Symbol;Acc:MGI:1888981]	-0.584963	NA	NA	NA	NA
ENSMUSG00000032042	Srpr	signal recognition particle receptor ('docking protein') [Source:MGI Symbol;Acc:MGI:1914648]	0.378512	NA	NA	NA	-0.412717
ENSMUSG00000032067	Pts	6-pyruvoyl-tetrahydropterin synthase [Source:MGI Symbol;Acc:MGI:1338783]	-1.1375	-0.916226	NA	NA	NA
ENSMUSG00000032089	Il10ra	interleukin 10 receptor alpha [Source:MGI Symbol;Acc:MGI:96538]	-1.37851	-1.79016	-0.63951	NA	NA
ENSMUSG00000032187	Smarca4	SWI/SNF related matrix associated actin dependent regulator of chromatin subfamily a member 4 [Source:MGI Symbol;Acc:MGI:88192]	-0.263034	NA	NA	NA	NA
ENSMUSG00000032220	Myo1e	myosin IE [Source:MGI Symbol;Acc:MGI:106621]	-1.926	NA	-1.76679	-0.682567	NA
ENSMUSG00000032290	Ptpn9	protein tyrosine phosphatase non-receptor type 9 [Source:MGI Symbol;Acc:MGI:1928376]	0.584963	NA	NA	NA	NA
ENSMUSG00000032293	Ireb2	iron responsive element binding protein 2 [Source:MGI Symbol;Acc:MGI:1928268]	-0.485427	NA	NA	NA	NA
ENSMUSG00000032330	Cox7a2	cytochrome c oxidase subunit VIIa 2 [Source:MGI Symbol;Acc:MGI:1316715]	-0.765535	NA	0.424681	NA	NA
ENSMUSG00000032359	Ctsh	cathepsin H [Source:MGI Symbol;Acc:MGI:107285]	-1.32193	-1.32789	NA	NA	NA
ENSMUSG00000032381	Fam96a	family with sequence similarity 96 member A [Source:MGI Symbol;Acc:MGI:1915500]	-0.584963	-0.443934	0.509808	NA	NA
ENSMUSG00000032422	Snx14	sorting nexin 14 [Source:MGI Symbol;Acc:MGI:2155664]	-0.847997	-0.577742	NA	0.257341	NA
ENSMUSG00000032458	Copb2	coatomer protein complex subunit beta 2 (beta prime) [Source:MGI Symbol;Acc:MGI:1354962]	0.485427	NA	NA	NA	-0.459743
ENSMUSG00000032504	Pdcd6ip	programmed cell death 6 interacting protein [Source:MGI Symbol;Acc:MGI:1333753]	-0.847997	NA	NA	NA	NA
ENSMUSG00000032512	Wdr48	WD repeat domain 48 [Source:MGI Symbol;Acc:MGI:1914811]	-0.584963	NA	NA	NA	NA
ENSMUSG00000032512	Wdr48	WD repeat domain 48 [Source:MGI Symbol;Acc:MGI:1914811]	-0.847997	NA	NA	NA	NA
ENSMUSG00000032518	Rpsa	ribosomal protein SA [Source:MGI Symbol;Acc:MGI:105381]	-0.485427	-0.370704	NA	NA	NA
ENSMUSG00000032560	Dnajc13	DnaJ (Hsp40) homolog subfamily C member 13 [Source:MGI Symbol;Acc:MGI:2676368]	-0.584963	NA	NA	NA	NA
ENSMUSG00000032575	Manf	mesencephalic astrocyte-derived neurotrophic factor [Source:MGI Symbol;Acc:MGI:1922090]	1.76553	1.15327	NA	NA	NA
ENSMUSG00000032633	Flcn	folliculin [Source:MGI Symbol;Acc:MGI:2442184]	-0.263034	NA	NA	NA	NA
ENSMUSG00000032715	Trib3	tribbles homolog 3 (Drosophila) [Source:MGI Symbol;Acc:MGI:1345675]	2.16993	1.9039	NA	NA	NA
ENSMUSG00000032802	Srxn1	sulfiredoxin 1 homolog (S. cerevisiae) [Source:MGI Symbol;Acc:MGI:104971]	1	2.48221	NA	-0.638144	NA
ENSMUSG00000032806	Slc10a3	solute carrier family 10 (sodium/bile acid cotransporter family) member 3 [Source:MGI Symbol;Acc:MGI:95048]	-0.678072	NA	NA	NA	NA
ENSMUSG00000032872	Cyb5r4	cytochrome b5 reductase 4 [Source:MGI Symbol;Acc:MGI:2386848]	-0.765535	-0.286779	NA	NA	NA
ENSMUSG00000033416	Gucd1	guanylyl cyclase domain containing 1 [Source:MGI Symbol;Acc:MGI:1916028]	-0.378512	-0.325755	NA	NA	NA
ENSMUSG00000033436	Armcx2	armadillo repeat containing X-linked 2 [Source:MGI Symbol;Acc:MGI:1914666]	1.848	0.870217	NA	-1.26762	-1.11838
ENSMUSG00000033543	Gtf2a2	general transcription factor II A 2 [Source:MGI Symbol;Acc:MGI:1933289]	-0.485427	NA	NA	NA	NA
ENSMUSG00000033793	Atp6v1h	ATPase H+ transporting lysosomal V1 subunit H [Source:MGI Symbol;Acc:MGI:1914864]	0.378512	1.91643	NA	NA	NA
ENSMUSG00000034024	Cct2	chaperonin containing Tcp1 subunit 2 (beta) [Source:MGI Symbol;Acc:MGI:107186]	0.765535	NA	NA	-0.416483	-0.363226
ENSMUSG00000034041	Lyl1	lymphoblastomic leukemia 1 [Source:MGI Symbol;Acc:MGI:96891]	-1.07039	-1.41472	NA	NA	NA
ENSMUSG00000034041	Lyl1	lymphoblastomic leukemia 1 [Source:MGI Symbol;Acc:MGI:96891]	-1.1375	-1.41472	NA	NA	NA
ENSMUSG00000034330	Plcg2	phospholipase C gamma 2 [Source:MGI Symbol;Acc:MGI:97616]	-0.847997	-0.276085	NA	0.29023	NA
ENSMUSG00000034509	Mad2l1bp	MAD2L1 binding protein [Source:MGI Symbol;Acc:MGI:1913841]	0.678072	0.478571	NA	NA	NA
ENSMUSG00000034652	Cd300a	CD300A antigen [Source:MGI Symbol;Acc:MGI:2443411]	-0.925999	NA	NA	NA	NA
ENSMUSG00000034674	Tdg	thymine DNA glycosylase [Source:MGI Symbol;Acc:MGI:108247]	0.378512	0.530444	NA	-0.455608	-0.308408
ENSMUSG00000034707	Gns	glucosamine (N-acetyl)-6-sulfatase [Source:MGI Symbol;Acc:MGI:1922862]	-0.765535	NA	NA	NA	NA
ENSMUSG00000034724	Cnot6l	CCR4-NOT transcription complex subunit 6-like [Source:MGI Symbol;Acc:MGI:2443154]	-1.63227	-1.28542	NA	NA	NA
ENSMUSG00000034786	Gpsm3	G-protein signalling modulator 3 (AGS3-like C. elegans) [Source:MGI Symbol;Acc:MGI:2146785]	-0.584963	-1.11151	NA	NA	NA
ENSMUSG00000034786	Gpsm3	G-protein signalling modulator 3 (AGS3-like C. elegans) [Source:MGI Symbol;Acc:MGI:2146785]	-0.678072	-1.11151	NA	NA	NA
ENSMUSG00000034868	Myl12b	myosin light chain 12B regulatory [Source:MGI Symbol;Acc:MGI:107494]	-0.765535	-1.11514	NA	NA	NA
ENSMUSG00000034908	Sidt2	SID1 transmembrane family member 2 [Source:MGI Symbol;Acc:MGI:2446134]	-0.765535	-0.610123	NA	NA	NA
ENSMUSG00000034928	Rnf44	ring finger protein 44 [Source:MGI Symbol;Acc:MGI:2145310]	-0.485427	-0.47186	NA	NA	NA
ENSMUSG00000034994	Eef2	eukaryotic translation elongation factor 2 [Source:MGI Symbol;Acc:MGI:95288]	-0.485427	-0.87271	NA	NA	-0.458406
ENSMUSG00000035048	Anapc13	anaphase promoting complex subunit 13 [Source:MGI Symbol;Acc:MGI:1916260]	-1.1375	-0.646297	0.585121	NA	NA
ENSMUSG00000035206	Sppl2b	signal peptide peptidase like 2B [Source:MGI Symbol;Acc:MGI:1920468]	-0.678072	-0.295691	NA	NA	NA
ENSMUSG00000035212	Leprot	leptin receptor overlapping transcript [Source:MGI Symbol;Acc:MGI:2687005]	-0.584963	-1.40107	NA	NA	NA
ENSMUSG00000035215	Lsm7	LSM7 homolog U6 small nuclear RNA associated (S. cerevisiae) [Source:MGI Symbol;Acc:MGI:1913344]	-0.765535	NA	NA	NA	NA
ENSMUSG00000035242	Oaz1	ornithine decarboxylase antizyme 1 [Source:MGI Symbol;Acc:MGI:109433]	-0.263034	NA	NA	NA	NA
ENSMUSG00000035455	Fignl1	fidgetin-like 1 [Source:MGI Symbol;Acc:MGI:1890648]	1.26303	NA	NA	-1.57608	-0.905168
ENSMUSG00000035493	Tgfbi	transforming growth factor beta induced [Source:MGI Symbol;Acc:MGI:99959]	-1.926	-1.76374	NA	NA	NA
ENSMUSG00000035637	Grhpr	glyoxylate reductase/hydroxypyruvate reductase [Source:MGI Symbol;Acc:MGI:1923488]	0.584963	NA	1.04229	NA	NA
ENSMUSG00000035697	Hmha1	histocompatibility (minor) HA-1 [Source:MGI Symbol;Acc:MGI:1917969]	-1.43296	-2.26247	NA	NA	NA
ENSMUSG00000036073	Galt	galactose-1-phosphate uridyl transferase [Source:MGI Symbol;Acc:MGI:95638]	-0.584963	-0.383639	NA	NA	NA
ENSMUSG00000036078	Sigmar1	sigma non-opioid intracellular receptor 1 [Source:MGI Symbol;Acc:MGI:1195268]	-0.378512	-0.739554	NA	NA	NA
ENSMUSG00000036093	Arl5a	ADP-ribosylation factor-like 5A [Source:MGI Symbol;Acc:MGI:1922673]	-0.847997	NA	NA	NA	NA
ENSMUSG00000036114	Rpp25l	ribonuclease P/MRP 25 subunit-like [Source:MGI Symbol;Acc:MGI:1917211]	0.485427	NA	NA	NA	NA
ENSMUSG00000036138	Acaa1a	acetyl-Coenzyme A acyltransferase 1A [Source:MGI Symbol;Acc:MGI:2148491]	-1	-1.02139	NA	NA	NA
ENSMUSG00000036160	Surf6	surfeit gene 6 [Source:MGI Symbol;Acc:MGI:98447]	-0.765535	0.554039	NA	NA	NA
ENSMUSG00000036309	Skp1a	S-phase kinase-associated protein 1A [Source:MGI Symbol;Acc:MGI:103575]	-0.678072	NA	NA	NA	NA
ENSMUSG00000036315	Znrd1	zinc ribbon domain containing 1 [Source:MGI Symbol;Acc:MGI:1913386]	-0.584963	NA	NA	NA	NA
ENSMUSG00000036478	Btg1	B cell translocation gene 1 anti-proliferative [Source:MGI Symbol;Acc:MGI:88215]	-0.485427	0.799018	NA	NA	NA
ENSMUSG00000036499	Eea1	early endosome antigen 1 [Source:MGI Symbol;Acc:MGI:2442192]	-0.378512	1.35095	NA	NA	NA
ENSMUSG00000036594	H2-Aa	histocompatibility 2 class II antigen A alpha [Source:MGI Symbol;Acc:MGI:95895]	-2.53605	NA	NA	NA	NA
ENSMUSG00000036622	Atp13a2	ATPase type 13A2 [Source:MGI Symbol;Acc:MGI:1922022]	-0.765535	-1.91978	NA	NA	NA
ENSMUSG00000036748	Cuedc2	CUE domain containing 2 [Source:MGI Symbol;Acc:MGI:1914366]	-0.485427	-0.37978	NA	NA	NA
ENSMUSG00000036880	Acaa2	acetyl-Coenzyme A acyltransferase 2 (mitochondrial 3-oxoacyl-Coenzyme A thiolase) [Source:MGI Symbol;Acc:MGI:1098623]	-1.37851	-1.05975	NA	NA	NA
ENSMUSG00000036908	Unc93b1	unc-93 homolog B1 (C. elegans) [Source:MGI Symbol;Acc:MGI:1859307]	-1.07039	-1.60948	NA	NA	NA
ENSMUSG00000036948	BC037034	cDNA sequence BC037034 [Source:MGI Symbol;Acc:MGI:2385896]	-1	NA	NA	NA	NA
ENSMUSG00000036985	Zdhhc9	zinc finger DHHC domain containing 9 [Source:MGI Symbol;Acc:MGI:2444393]	-0.678072	-1.51035	NA	NA	NA
ENSMUSG00000037197	Rbm17	RNA binding motif protein 17 [Source:MGI Symbol;Acc:MGI:1924188]	0.584963	0.289222	NA	NA	NA
ENSMUSG00000037236	Matr3	matrin 3 [Source:MGI Symbol;Acc:MGI:1298379]	-0.678072	NA	NA	-0.254369	NA
ENSMUSG00000037266	Rsrp1	arginine/serine rich protein 1 [Source:MGI Symbol;Acc:MGI:106498]	-0.765535	-0.827183	NA	NA	NA
ENSMUSG00000037369	Kdm6a	lysine (K)-specific demethylase 6A [Source:MGI Symbol;Acc:MGI:1095419]	-0.678072	-0.385947	NA	NA	NA
ENSMUSG00000037373	Ctbp1	C-terminal binding protein 1 [Source:MGI Symbol;Acc:MGI:1201685]	-0.485427	NA	NA	NA	NA
ENSMUSG00000037415	Ranbp10	RAN binding protein 10 [Source:MGI Symbol;Acc:MGI:1921584]	0.678072	NA	NA	NA	NA
ENSMUSG00000037649	H2-DMa	histocompatibility 2 class II locus DMa [Source:MGI Symbol;Acc:MGI:95921]	-0.765535	NA	NA	NA	NA
ENSMUSG00000037664	Cdkn1c	cyclin-dependent kinase inhibitor 1C (P57) [Source:MGI Symbol;Acc:MGI:104564]	2.56071	0.710129	NA	NA	NA
ENSMUSG00000037697	Ddhd1	DDHD domain containing 1 [Source:MGI Symbol;Acc:MGI:2150302]	-1.1375	NA	NA	0.559462	0.573995
ENSMUSG00000037710	Cisd1	CDGSH iron sulfur domain 1 [Source:MGI Symbol;Acc:MGI:1261855]	-0.765535	-0.482023	NA	NA	NA
ENSMUSG00000037772	Mrpl23	mitochondrial ribosomal protein L23 [Source:MGI Symbol;Acc:MGI:1196612]	-0.678072	NA	NA	NA	NA
ENSMUSG00000037805	Rpl10a	ribosomal protein L10A [Source:MGI Symbol;Acc:MGI:1343877]	-0.584963	NA	NA	NA	NA
ENSMUSG00000037820	Tgm2	transglutaminase 2 C polypeptide [Source:MGI Symbol;Acc:MGI:98731]	0.765535	NA	NA	NA	NA
ENSMUSG00000037894	H2afz	H2A histone family member Z [Source:MGI Symbol;Acc:MGI:1888388]	-0.765535	0.276334	NA	-0.333379	NA
ENSMUSG00000037902	Sirpa	signal-regulatory protein alpha [Source:MGI Symbol;Acc:MGI:108563]	-0.765535	-0.283267	-0.436278	NA	NA
ENSMUSG00000037902	Sirpa	signal-regulatory protein alpha [Source:MGI Symbol;Acc:MGI:108563]	-0.765535	-0.283267	-0.436278	NA	NA
ENSMUSG00000037935	Smarce1	SWI/SNF related matrix associated actin dependent regulator of chromatin subfamily e member 1 [Source:MGI Symbol;Acc:MGI:1927347]	-0.765535	NA	NA	NA	NA
ENSMUSG00000037989	Wnk2	WNK lysine deficient protein kinase 2 [Source:MGI Symbol;Acc:MGI:1922857]	0.765535	1.36584	NA	NA	NA
ENSMUSG00000038023	Atp6v0a2	ATPase H+ transporting lysosomal V0 subunit A2 [Source:MGI Symbol;Acc:MGI:104855]	-0.378512	-0.24951	NA	NA	NA
ENSMUSG00000038072	Galnt11	UDP-N-acetyl-alpha-D-galactosamine:polypeptide N-acetylgalactosaminyltransferase 11 [Source:MGI Symbol;Acc:MGI:2444392]	-0.765535	NA	NA	NA	NA
ENSMUSG00000038141	Tmem181a	transmembrane protein 181A [Source:MGI Symbol;Acc:MGI:1924356]	-0.765535	0.596399	NA	NA	NA
ENSMUSG00000038150	Ormdl3	ORM1-like 3 (S. cerevisiae) [Source:MGI Symbol;Acc:MGI:1913862]	0.847997	0.402478	NA	NA	NA
ENSMUSG00000038301	Snx10	sorting nexin 10 [Source:MGI Symbol;Acc:MGI:1919232]	-0.678072	-0.479968	NA	NA	NA
ENSMUSG00000038332	Sesn1	sestrin 1 [Source:MGI Symbol;Acc:MGI:2155278]	-2.07039	-2.89113	NA	NA	NA
ENSMUSG00000038375	Trp53inp2	transformation related protein 53 inducible nuclear protein 2 [Source:MGI Symbol;Acc:MGI:1915978]	-0.925999	-2.04154	NA	NA	NA
ENSMUSG00000038412	Higd1a	HIG1 domain family member 1A [Source:MGI Symbol;Acc:MGI:1930666]	1.20163	1.0159	0.478588	NA	NA
ENSMUSG00000038451	Spsb2	splA/ryanodine receptor domain and SOCS box containing 2 [Source:MGI Symbol;Acc:MGI:1315199]	0.678072	-0.429436	NA	NA	NA
ENSMUSG00000038612	Mcl1	myeloid cell leukemia sequence 1 [Source:MGI Symbol;Acc:MGI:101769]	-0.378512	0.724293	0.521679	0.638702	0.618832
ENSMUSG00000038615	Nfe2l1	nuclear factor erythroid derived 2-like 1 [Source:MGI Symbol;Acc:MGI:99421]	0.925999	NA	NA	NA	NA
ENSMUSG00000038615	Nfe2l1	nuclear factor erythroid derived 2-like 1 [Source:MGI Symbol;Acc:MGI:99421]	0.584963	NA	NA	NA	NA
ENSMUSG00000038646	Fam103a1	family with sequence similarity 103 member A1 [Source:MGI Symbol;Acc:MGI:1914398]	-0.584963	NA	NA	NA	NA
ENSMUSG00000038708	Golga4	golgi autoantigen golgin subfamily a 4 [Source:MGI Symbol;Acc:MGI:1859646]	0.678072	0.606766	NA	NA	NA
ENSMUSG00000038811	Gngt2	guanine nucleotide binding protein (G protein) gamma transducing activity polypeptide 2 [Source:MGI Symbol;Acc:MGI:893584]	-1.48543	-0.719152	NA	NA	0.710235
ENSMUSG00000039007	Cpq	carboxypeptidase Q [Source:MGI Symbol;Acc:MGI:1889205]	-1.26303	NA	NA	NA	NA
ENSMUSG00000039068	Zzz3	zinc finger ZZ domain containing 3 [Source:MGI Symbol;Acc:MGI:1920453]	-0.765535	NA	NA	NA	NA
ENSMUSG00000039206	Daglb	diacylglycerol lipase beta [Source:MGI Symbol;Acc:MGI:2442032]	-1.32193	-1.48165	-0.86653	-0.635165	NA
ENSMUSG00000039515	Ppp2r4	protein phosphatase 2A activator regulatory subunit B [Source:MGI Symbol;Acc:MGI:1346006]	0.485427	-0.622391	NA	NA	NA
ENSMUSG00000039671	Zmynd8	zinc finger MYND-type containing 8 [Source:MGI Symbol;Acc:MGI:1918025]	-1	-0.924668	NA	0.377716	NA
ENSMUSG00000039740	Alg2	asparagine-linked glycosylation 2 (alpha-13-mannosyltransferase) [Source:MGI Symbol;Acc:MGI:1914731]	0.584963	NA	NA	NA	NA
ENSMUSG00000039782	Cpeb2	cytoplasmic polyadenylation element binding protein 2 [Source:MGI Symbol;Acc:MGI:2442640]	-0.925999	NA	NA	NA	NA
ENSMUSG00000039936	Pik3cd	phosphatidylinositol 3-kinase catalytic delta polypeptide [Source:MGI Symbol;Acc:MGI:1098211]	-1.67807	-1.88649	NA	NA	NA
ENSMUSG00000039942	Ptger4	prostaglandin E receptor 4 (subtype EP4) [Source:MGI Symbol;Acc:MGI:104311]	-2.43296	NA	NA	NA	NA
ENSMUSG00000040026	Saa3	serum amyloid A 3 [Source:MGI Symbol;Acc:MGI:98223]	-1.1375	NA	NA	NA	NA
ENSMUSG00000040029	Ipo8	importin 8 [Source:MGI Symbol;Acc:MGI:2444611]	-0.925999	NA	NA	NA	NA
ENSMUSG00000040048	Ndufb10	NADH dehydrogenase (ubiquinone) 1 beta subcomplex 10 [Source:MGI Symbol;Acc:MGI:1915592]	-0.584963	-0.371338	NA	NA	NA
ENSMUSG00000040152	Thbs1	thrombospondin 1 [Source:MGI Symbol;Acc:MGI:98737]	-1.96347	NA	NA	NA	1.64025
ENSMUSG00000040188	Scamp2	secretory carrier membrane protein 2 [Source:MGI Symbol;Acc:MGI:1346518]	-0.678072	-0.659536	NA	NA	NA
ENSMUSG00000040212	Emp3	epithelial membrane protein 3 [Source:MGI Symbol;Acc:MGI:1098729]	-0.485427	NA	NA	NA	NA
ENSMUSG00000040268	Plekha1	pleckstrin homology domain containing family A (phosphoinositide binding specific) member 1 [Source:MGI Symbol;Acc:MGI:2442213]	-0.485427	NA	NA	NA	NA
ENSMUSG00000040345	Arhgap9	Rho GTPase activating protein 9 [Source:MGI Symbol;Acc:MGI:2143764]	-0.765535	-1.28455	NA	NA	NA
ENSMUSG00000040345	Arhgap9	Rho GTPase activating protein 9 [Source:MGI Symbol;Acc:MGI:2143764]	-0.925999	-1.28455	NA	NA	NA
ENSMUSG00000040356	Skiv2l	superkiller viralicidic activity 2-like (S. cerevisiae) [Source:MGI Symbol;Acc:MGI:1099835]	-0.378512	-0.482356	NA	NA	NA
ENSMUSG00000040430	Pitpnc1	phosphatidylinositol transfer protein cytoplasmic 1 [Source:MGI Symbol;Acc:MGI:1919045]	-1.32193	NA	NA	NA	NA
ENSMUSG00000040552	C3ar1	complement component 3a receptor 1 [Source:MGI Symbol;Acc:MGI:1097680]	-0.847997	-0.696184	NA	NA	NA
ENSMUSG00000040613	Apobec1	apolipoprotein B mRNA editing enzyme catalytic polypeptide 1 [Source:MGI Symbol;Acc:MGI:103298]	-1	-1.20482	NA	NA	NA
ENSMUSG00000040824	Snrpd2	small nuclear ribonucleoprotein D2 [Source:MGI Symbol;Acc:MGI:98345]	-0.584963	NA	NA	NA	NA
ENSMUSG00000040940	Arhgef1	Rho guanine nucleotide exchange factor (GEF) 1 [Source:MGI Symbol;Acc:MGI:1353510]	-0.678072	-1.04278	NA	NA	NA
ENSMUSG00000040945	Rcc2	regulator of chromosome condensation 2 [Source:MGI Symbol;Acc:MGI:1919784]	-0.925999	-0.961644	NA	NA	NA
ENSMUSG00000041028	Ghitm	growth hormone inducible transmembrane protein [Source:MGI Symbol;Acc:MGI:1913342]	0.678072	NA	NA	NA	-0.328412
ENSMUSG00000041084	Ostc	oligosaccharyltransferase complex subunit [Source:MGI Symbol;Acc:MGI:1913607]	0.847997	NA	NA	NA	NA
ENSMUSG00000041278	Ttc1	tetratricopeptide repeat domain 1 [Source:MGI Symbol;Acc:MGI:1914077]	1.37851	1.26008	NA	NA	NA
ENSMUSG00000041355	Ssr2	signal sequence receptor beta [Source:MGI Symbol;Acc:MGI:1913506]	1	0.625794	NA	-0.337804	-0.471851
ENSMUSG00000041396	Mettl18	methyltransferase like 18 [Source:MGI Symbol;Acc:MGI:1917212]	1	NA	NA	0.679218	NA
ENSMUSG00000041438	Cirh1a	cirrhosis autosomal recessive 1A (human) [Source:MGI Symbol;Acc:MGI:1096573]	-0.485427	1.01066	NA	-0.348434	NA
ENSMUSG00000041453	Rpl21	ribosomal protein L21 [Source:MGI Symbol;Acc:MGI:1278340]	-0.263034	NA	NA	NA	NA
ENSMUSG00000041515	Irf8	interferon regulatory factor 8 [Source:MGI Symbol;Acc:MGI:96395]	-0.765535	-1.23335	NA	NA	NA
ENSMUSG00000041750	Cd1d2	CD1d2 antigen [Source:MGI Symbol;Acc:MGI:107675]	0.847997	NA	NA	NA	NA
ENSMUSG00000041881	Ndufa7	NADH dehydrogenase (ubiquinone) 1 alpha subcomplex 7 (B14.5a) [Source:MGI Symbol;Acc:MGI:1913666]	-0.263034	-0.305	0.369295	NA	NA
ENSMUSG00000042099	Kank3	KN motif and ankyrin repeat domains 3 [Source:MGI Symbol;Acc:MGI:1098615]	-1.53605	-1.50028	NA	NA	NA
ENSMUSG00000042286	Stab1	stabilin 1 [Source:MGI Symbol;Acc:MGI:2178742]	-1.63227	-1.50253	NA	-0.905924	-0.970243
ENSMUSG00000042292	Mkl1	MKL (megakaryoblastic leukemia)/myocardin-like 1 [Source:MGI Symbol;Acc:MGI:2384495]	-0.847997	-0.387396	NA	NA	NA
ENSMUSG00000042312	S100a13	S100 calcium binding protein A13 [Source:MGI Symbol;Acc:MGI:109581]	-0.678072	-0.577199	NA	NA	NA
ENSMUSG00000042331	Specc1	sperm antigen with calponin homology and coiled-coil domains 1 [Source:MGI Symbol;Acc:MGI:2442356]	-0.485427	NA	NA	NA	NA
ENSMUSG00000042349	Ikbke	inhibitor of kappaB kinase epsilon [Source:MGI Symbol;Acc:MGI:1929612]	-0.847997	-1.07731	NA	NA	NA
ENSMUSG00000042357	Gjb5	gap junction protein beta 5 [Source:MGI Symbol;Acc:MGI:95723]	0.765535	NA	NA	NA	NA
ENSMUSG00000042535	Gtpbp1	GTP binding protein 1 [Source:MGI Symbol;Acc:MGI:109443]	-0.847997	-0.677962	NA	NA	NA
ENSMUSG00000042650	Alkbh5	alkB alkylation repair homolog 5 (E. coli) [Source:MGI Symbol;Acc:MGI:2144489]	1.1375	0.397501	0.390095	0.351149	NA
ENSMUSG00000042737	Dpm3	dolichyl-phosphate mannosyltransferase polypeptide 3 [Source:MGI Symbol;Acc:MGI:1915813]	-1.20163	-0.393703	NA	NA	NA
ENSMUSG00000042747	Krtcap2	keratinocyte associated protein 2 [Source:MGI Symbol;Acc:MGI:1913309]	0.847997	NA	NA	NA	NA
ENSMUSG00000043131	Mob1a	MOB kinase activator 1A [Source:MGI Symbol;Acc:MGI:2442631]	-0.263034	NA	NA	NA	NA
ENSMUSG00000043384	Gprasp1	G protein-coupled receptor associated sorting protein 1 [Source:MGI Symbol;Acc:MGI:1917418]	1.67807	-0.254805	NA	NA	NA
ENSMUSG00000043411	Usp48	ubiquitin specific peptidase 48 [Source:MGI Symbol;Acc:MGI:2158502]	-1.1375	-0.508382	NA	NA	NA
ENSMUSG00000043716	Rpl7	ribosomal protein L7 [Source:MGI Symbol;Acc:MGI:98073]	-0.263034	-0.418728	NA	NA	NA
ENSMUSG00000043858	Nup62	nucleoporin 62 [Source:MGI Symbol;Acc:MGI:1351500]	0.378512	0.898347	0.264472	NA	NA
ENSMUSG00000043895	S1pr2	sphingosine-1-phosphate receptor 2 [Source:MGI Symbol;Acc:MGI:99569]	0.925999	0.690697	NA	NA	NA
ENSMUSG00000043962	Thrap3	thyroid hormone receptor associated protein 3 [Source:MGI Symbol;Acc:MGI:2442637]	-0.584963	NA	NA	NA	NA
ENSMUSG00000044018	Mrpl50	mitochondrial ribosomal protein L50 [Source:MGI Symbol;Acc:MGI:107329]	-0.584963	0.340104	NA	NA	NA
ENSMUSG00000044080	S100a1	S100 calcium binding protein A1 [Source:MGI Symbol;Acc:MGI:1338917]	-0.584963	NA	NA	NA	NA
ENSMUSG00000044148	1810030O07Rik	RIKEN cDNA 1810030O07 gene [Source:MGI Symbol;Acc:MGI:1916405]	1.07039	-0.327831	NA	NA	NA
ENSMUSG00000044408	Sptssa	serine palmitoyltransferase small subunit A [Source:MGI Symbol;Acc:MGI:1913399]	-0.485427	NA	NA	NA	NA
ENSMUSG00000044447	Dock5	dedicator of cytokinesis 5 [Source:MGI Symbol;Acc:MGI:2652871]	-0.847997	-1.28131	NA	NA	NA
ENSMUSG00000044583	Tlr7	toll-like receptor 7 [Source:MGI Symbol;Acc:MGI:2176882]	-1.48543	-0.739633	NA	NA	NA
ENSMUSG00000044645	Gm7334	predicted gene 7334 [Source:MGI Symbol;Acc:MGI:3647393]	1	1.63763	NA	NA	NA
ENSMUSG00000044811	AF251705	cDNA sequence AF251705 [Source:MGI Symbol;Acc:MGI:2153249]	-0.925999	NA	NA	NA	NA
ENSMUSG00000044857	Lemd2	LEM domain containing 2 [Source:MGI Symbol;Acc:MGI:2385045]	0.378512	0.502293	NA	NA	NA
ENSMUSG00000045827	Serpinb9	serine (or cysteine) peptidase inhibitor clade B member 9 [Source:MGI Symbol;Acc:MGI:106603]	1.53605	1.02268	NA	-0.824295	-0.712816
ENSMUSG00000045962	Wnk1	WNK lysine deficient protein kinase 1 [Source:MGI Symbol;Acc:MGI:2442092]	-0.847997	-0.373495	NA	NA	NA
ENSMUSG00000046805	Mpeg1	macrophage expressed gene 1 [Source:MGI Symbol;Acc:MGI:1333743]	-0.584963	-0.530517	NA	NA	NA
ENSMUSG00000046836	Brox	BRO1 domain and CAAX motif containing [Source:MGI Symbol;Acc:MGI:1918928]	-0.485427	NA	NA	NA	NA
ENSMUSG00000047187	Rab2a	RAB2A member RAS oncogene family [Source:MGI Symbol;Acc:MGI:1928750]	-0.485427	NA	NA	NA	NA
ENSMUSG00000047459	Dynlrb1	dynein light chain roadblock-type 1 [Source:MGI Symbol;Acc:MGI:1914318]	-0.485427	-0.384681	NA	NA	NA
ENSMUSG00000047721	Bola2	bolA-like 2 (E. coli) [Source:MGI Symbol;Acc:MGI:1913412]	-0.847997	NA	NA	NA	NA
ENSMUSG00000047881	Rell1	RELT-like 1 [Source:MGI Symbol;Acc:MGI:2140767]	-0.584963	NA	NA	NA	NA
ENSMUSG00000047953	Gp5	glycoprotein 5 (platelet) [Source:MGI Symbol;Acc:MGI:1096363]	1.58496	NA	NA	NA	NA
ENSMUSG00000048120	Entpd1	ectonucleoside triphosphate diphosphohydrolase 1 [Source:MGI Symbol;Acc:MGI:102805]	-1.63227	NA	NA	NA	NA
ENSMUSG00000048163	Selplg	selectin platelet (p-selectin) ligand [Source:MGI Symbol;Acc:MGI:106689]	-0.678072	-1.53165	NA	NA	NA
ENSMUSG00000049130	C5ar1	complement component 5a receptor 1 [Source:MGI Symbol;Acc:MGI:88232]	-0.925999	-1.10684	NA	NA	NA
ENSMUSG00000049299	Trappc1	trafficking protein particle complex 1 [Source:MGI Symbol;Acc:MGI:1098727]	-0.584963	NA	0.51255	NA	NA
ENSMUSG00000049553	Polr1a	polymerase (RNA) I polypeptide A [Source:MGI Symbol;Acc:MGI:1096397]	-0.584963	NA	NA	NA	NA
ENSMUSG00000049775	Tmsb4x	thymosin beta 4 X chromosome [Source:MGI Symbol;Acc:MGI:99510]	-0.765535	-1.27707	NA	NA	NA
ENSMUSG00000050002	Idnk	idnK gluconokinase homolog (E. coli) [Source:MGI Symbol;Acc:MGI:1922981]	-1.37851	NA	NA	NA	NA
ENSMUSG00000050088	1600012H06Rik	RIKEN cDNA 1600012H06 gene [Source:MGI Symbol;Acc:MGI:1915162]	-0.847997	NA	NA	NA	NA
ENSMUSG00000050390	C77080	expressed sequence C77080 [Source:MGI Symbol;Acc:MGI:2140651]	0.678072	NA	NA	1.54101	NA
ENSMUSG00000050552	Lamtor4	late endosomal/lysosomal adaptor MAPK and MTOR activator 4 [Source:MGI Symbol;Acc:MGI:1913346]	-1.37851	-0.823638	NA	NA	NA
ENSMUSG00000050608	Minos1	mitochondrial inner membrane organizing system 1 [Source:MGI Symbol;Acc:MGI:1913628]	-0.485427	NA	NA	NA	NA
ENSMUSG00000050732	Vamp8	vesicle-associated membrane protein 8 [Source:MGI Symbol;Acc:MGI:1336882]	-0.584963	-0.702113	NA	NA	NA
ENSMUSG00000050777	Tmem37	transmembrane protein 37 [Source:MGI Symbol;Acc:MGI:2157899]	-2.32193	-1.71462	NA	NA	0.829888
ENSMUSG00000050912	Tmem123	transmembrane protein 123 [Source:MGI Symbol;Acc:MGI:1919179]	-0.765535	-0.672544	NA	NA	NA
ENSMUSG00000051177	Plcb1	phospholipase C beta 1 [Source:MGI Symbol;Acc:MGI:97613]	0.485427	NA	NA	0.889119	1.34521
ENSMUSG00000052160	Pld4	phospholipase D family member 4 [Source:MGI Symbol;Acc:MGI:2144765]	-1.26303	-1.43307	NA	NA	NA
ENSMUSG00000052270	Fpr2	formyl peptide receptor 2 [Source:MGI Symbol;Acc:MGI:1278319]	-2.7866	NA	NA	NA	NA
ENSMUSG00000052707	Tnrc6a	trinucleotide repeat containing 6a [Source:MGI Symbol;Acc:MGI:2385292]	-0.678072	NA	NA	NA	NA
ENSMUSG00000052712	BC004004	cDNA sequence BC004004 [Source:MGI Symbol;Acc:MGI:2136782]	-0.925999	-0.715773	NA	NA	NA
ENSMUSG00000052738	Suclg1	succinate-CoA ligase GDP-forming alpha subunit [Source:MGI Symbol;Acc:MGI:1927234]	-0.584963	NA	NA	NA	NA
ENSMUSG00000053110	Yap1	yes-associated protein 1 [Source:MGI Symbol;Acc:MGI:103262]	1.26303	NA	NA	-1.1074	-0.898893
ENSMUSG00000053158	Fes	feline sarcoma oncogene [Source:MGI Symbol;Acc:MGI:95514]	-1	-1.1565	NA	NA	NA
ENSMUSG00000053398	Phgdh	3-phosphoglycerate dehydrogenase [Source:MGI Symbol;Acc:MGI:1355330]	1.26303	1.80055	-1.50543	-1.26041	-1.15195
ENSMUSG00000053565	Eif3k	eukaryotic translation initiation factor 3 subunit K [Source:MGI Symbol;Acc:MGI:1921080]	-0.378512	NA	NA	NA	NA
ENSMUSG00000053897	Slc39a8	solute carrier family 39 (metal ion transporter) member 8 [Source:MGI Symbol;Acc:MGI:1914797]	1.26303	1.34333	NA	NA	NA
ENSMUSG00000054312	Mrps21	mitochondrial ribosomal protein S21 [Source:MGI Symbol;Acc:MGI:1913542]	-0.765535	-0.330192	0.455878	NA	NA
ENSMUSG00000054604	Cggbp1	CGG triplet repeat binding protein 1 [Source:MGI Symbol;Acc:MGI:2146370]	-0.678072	-0.357712	NA	NA	NA
ENSMUSG00000054640	Slc8a1	solute carrier family 8 (sodium/calcium exchanger) member 1 [Source:MGI Symbol;Acc:MGI:107956]	-1.67807	-1.51946	NA	NA	0.629981
ENSMUSG00000055065	Ddx17	DEAD (Asp-Glu-Ala-Asp) box polypeptide 17 [Source:MGI Symbol;Acc:MGI:1914290]	-0.584963	-0.278149	NA	NA	NA
ENSMUSG00000055065	Ddx17	DEAD (Asp-Glu-Ala-Asp) box polypeptide 17 [Source:MGI Symbol;Acc:MGI:1914290]	-0.678072	-0.278149	NA	NA	NA
ENSMUSG00000055447	Cd47	CD47 antigen (Rh-related antigen integrin-associated signal transducer) [Source:MGI Symbol;Acc:MGI:96617]	-1	NA	NA	NA	NA
ENSMUSG00000055932	Fto	fat mass and obesity associated [Source:MGI Symbol;Acc:MGI:1347093]	0.584963	-0.778622	NA	NA	NA
ENSMUSG00000056069	Fam105a	family with sequence similarity 105 member A [Source:MGI Symbol;Acc:MGI:2687281]	-1.53605	-1.95479	0.457407	NA	NA
ENSMUSG00000056069	Fam105a	family with sequence similarity 105 member A [Source:MGI Symbol;Acc:MGI:2687281]	-1.96347	-1.95479	0.457407	NA	NA
ENSMUSG00000056429	Tgoln1	trans-golgi network protein [Source:MGI Symbol;Acc:MGI:105080]	1.1375	0.741418	NA	NA	NA
ENSMUSG00000056629	Fkbp2	FK506 binding protein 2 [Source:MGI Symbol;Acc:MGI:95542]	0.485427	NA	NA	NA	NA
ENSMUSG00000056724	Nbeal2	neurobeachin-like 2 [Source:MGI Symbol;Acc:MGI:2448554]	-1.63227	-1.35944	NA	NA	NA
ENSMUSG00000056851	Pcbp2	poly(rC) binding protein 2 [Source:MGI Symbol;Acc:MGI:108202]	-0.378512	NA	NA	NA	NA
ENSMUSG00000058076	Sdhc	succinate dehydrogenase complex subunit C integral membrane protein [Source:MGI Symbol;Acc:MGI:1913302]	-0.485427	-0.403949	NA	NA	NA
ENSMUSG00000058546	Rpl23a	ribosomal protein L23A [Source:MGI Symbol;Acc:MGI:3040672]	-0.378512	NA	NA	NA	NA
ENSMUSG00000058715	Fcer1g	Fc receptor IgE high affinity I gamma polypeptide [Source:MGI Symbol;Acc:MGI:95496]	-0.847997	-0.399221	NA	0.361485	NA
ENSMUSG00000058729	Lin9	lin-9 homolog (C. elegans) [Source:MGI Symbol;Acc:MGI:1919818]	0.678072	-0.751878	NA	NA	NA
ENSMUSG00000059326	Csf2ra	colony stimulating factor 2 receptor alpha low-affinity (granulocyte-macrophage) [Source:MGI Symbol;Acc:MGI:1339754]	-1	-0.392308	NA	-0.41371	NA
ENSMUSG00000059412	Fxyd2	FXYD domain-containing ion transport regulator 2 [Source:MGI Symbol;Acc:MGI:1195260]	-1.848	NA	NA	NA	NA
ENSMUSG00000059447	Hadhb	hydroxyacyl-Coenzyme A dehydrogenase/3-ketoacyl-Coenzyme A thiolase/enoyl-Coenzyme A hydratase (trifunctional protein) beta subunit [Source:MGI Symbol;Acc:MGI:2136381]	-0.378512	-0.742183	NA	NA	NA
ENSMUSG00000059474	Mbtd1	mbt domain containing 1 [Source:MGI Symbol;Acc:MGI:2143977]	-0.765535	NA	NA	NA	NA
ENSMUSG00000059482	2610301B20Rik	RIKEN cDNA 2610301B20 gene [Source:MGI Symbol;Acc:MGI:1914407]	0.485427	NA	NA	NA	NA
ENSMUSG00000059534	Uqcr10	ubiquinol-cytochrome c reductase complex III subunit X [Source:MGI Symbol;Acc:MGI:1913402]	-0.678072	NA	NA	NA	NA
ENSMUSG00000059897	Zfp930	zinc finger protein 930 [Source:MGI Symbol;Acc:MGI:2675306]	1.43296	0.409577	NA	NA	NA
ENSMUSG00000060376	Bckdha	branched chain ketoacid dehydrogenase E1 alpha polypeptide [Source:MGI Symbol;Acc:MGI:107701]	-0.925999	-1.0494	NA	0.372935	NA
ENSMUSG00000060591	Ifitm2	interferon induced transmembrane protein 2 [Source:MGI Symbol;Acc:MGI:1933382]	2.67807	-0.442729	NA	0.543339	0.702619
ENSMUSG00000060600	Eno3	enolase 3 beta muscle [Source:MGI Symbol;Acc:MGI:95395]	0.925999	NA	NA	NA	NA
ENSMUSG00000060703	Cd302	CD302 antigen [Source:MGI Symbol;Acc:MGI:1913455]	-1.48543	-0.800616	0.844479	0.726582	0.845619
ENSMUSG00000060791	Gmfg	glia maturation factor gamma [Source:MGI Symbol;Acc:MGI:1927135]	-0.584963	-1.2673	NA	NA	NA
ENSMUSG00000060860	Ube2s	ubiquitin-conjugating enzyme E2S [Source:MGI Symbol;Acc:MGI:1925141]	1.1375	0.580141	NA	-0.344433	-0.452145
ENSMUSG00000061313	Ddhd2	DDHD domain containing 2 [Source:MGI Symbol;Acc:MGI:1919358]	-0.584963	-0.529758	NA	NA	NA
ENSMUSG00000061360	Phf5a	PHD finger protein 5A [Source:MGI Symbol;Acc:MGI:2156864]	-0.263034	0.23527	NA	NA	NA
ENSMUSG00000061461	Smim20	small integral membrane protein 20 [Source:MGI Symbol;Acc:MGI:1913528]	-0.678072	NA	NA	0.279501	NA
ENSMUSG00000061474	Mrps36	mitochondrial ribosomal protein S36 [Source:MGI Symbol;Acc:MGI:1913378]	0.485427	NA	0.446965	NA	NA
ENSMUSG00000061477	Rps7	ribosomal protein S7 [Source:MGI Symbol;Acc:MGI:1333818]	-0.378512	-0.368577	NA	NA	NA
ENSMUSG00000061518	Cox5b	cytochrome c oxidase subunit Vb [Source:MGI Symbol;Acc:MGI:88475]	-0.485427	NA	NA	NA	NA
ENSMUSG00000061731	Ext1	exostoses (multiple) 1 [Source:MGI Symbol;Acc:MGI:894663]	0.847997	1.30399	NA	NA	NA
ENSMUSG00000062515	Fabp4	fatty acid binding protein 4 adipocyte [Source:MGI Symbol;Acc:MGI:88038]	0.847997	1.76974	NA	NA	NA
ENSMUSG00000062647	Rpl7a	ribosomal protein L7A [Source:MGI Symbol;Acc:MGI:1353472]	-0.485427	NA	NA	NA	NA
ENSMUSG00000062908	Acadm	acyl-Coenzyme A dehydrogenase medium chain [Source:MGI Symbol;Acc:MGI:87867]	-0.765535	-0.556488	NA	NA	NA
ENSMUSG00000063514	Gm6756	predicted gene 6756 [Source:MGI Symbol;Acc:MGI:3647509]	1.26303	NA	NA	NA	NA
ENSMUSG00000063882	Uqcrh	ubiquinol-cytochrome c reductase hinge protein [Source:MGI Symbol;Acc:MGI:1913826]	-0.847997	NA	NA	NA	0.281794
ENSMUSG00000063897	DHRSX	dehydrogenase/reductase (SDR family) X-linked [Source:HGNC Symbol;Acc:HGNC:18399]	0.485427	NA	NA	NA	NA
ENSMUSG00000066150	Slc31a1	solute carrier family 31 member 1 [Source:MGI Symbol;Acc:MGI:1333843]	-0.485427	0.282371	0.664846	0.46292	NA
ENSMUSG00000066232	Ipo7	importin 7 [Source:MGI Symbol;Acc:MGI:2152414]	-0.378512	0.558728	NA	NA	NA
ENSMUSG00000066306	Numa1	nuclear mitotic apparatus protein 1 [Source:MGI Symbol;Acc:MGI:2443665]	-0.378512	-1.10431	NA	NA	NA
ENSMUSG00000066324	Impad1	inositol monophosphatase domain containing 1 [Source:MGI Symbol;Acc:MGI:1915720]	0.378512	0.505787	NA	NA	NA
ENSMUSG00000066979	Bub3	budding uninhibited by benzimidazoles 3 homolog (S. cerevisiae) [Source:MGI Symbol;Acc:MGI:1343463]	-0.485427	NA	NA	-0.23057	NA
ENSMUSG00000067787	Blcap	bladder cancer associated protein homolog (human) [Source:MGI Symbol;Acc:MGI:1858907]	0.263034	1.30361	NA	NA	NA
ENSMUSG00000068037	Mas1	MAS1 oncogene [Source:MGI Symbol;Acc:MGI:96918]	1.1375	NA	NA	NA	NA
ENSMUSG00000068391	Chrac1	chromatin accessibility complex 1 [Source:MGI Symbol;Acc:MGI:2135796]	-0.485427	NA	NA	NA	NA
ENSMUSG00000069919	Hba-a1	hemoglobin alpha adult chain 1 [Source:MGI Symbol;Acc:MGI:96015]	1.1375	NA	NA	NA	NA
ENSMUSG00000071014	Ndufb6	NADH dehydrogenase (ubiquinone) 1 beta subcomplex 6 [Source:MGI Symbol;Acc:MGI:2684983]	-0.678072	NA	NA	NA	NA
ENSMUSG00000071547	Nt5dc2	5'-nucleotidase domain containing 2 [Source:MGI Symbol;Acc:MGI:1917271]	-0.925999	-0.663291	NA	NA	NA
ENSMUSG00000071654	Uqcc3	ubiquinol-cytochrome c reductase complex assembly factor 3 [Source:MGI Symbol;Acc:MGI:2147553]	-0.765535	NA	NA	NA	NA
ENSMUSG00000073412	Lst1	leukocyte specific transcript 1 [Source:MGI Symbol;Acc:MGI:1096324]	-2.1375	-1.03716	NA	NA	NA
ENSMUSG00000073421	H2-Ab1	histocompatibility 2 class II antigen A beta 1 [Source:MGI Symbol;Acc:MGI:103070]	-1.848	NA	NA	NA	NA
ENSMUSG00000073435	Nme3	NME/NM23 nucleoside diphosphate kinase 3 [Source:MGI Symbol;Acc:MGI:1930182]	-0.678072	NA	NA	NA	NA
ENSMUSG00000073435	Nme3	NME/NM23 nucleoside diphosphate kinase 3 [Source:MGI Symbol;Acc:MGI:1930182]	-1.07039	NA	NA	NA	NA
ENSMUSG00000073987	Ggh	gamma-glutamyl hydrolase [Source:MGI Symbol;Acc:MGI:1329035]	-0.847997	NA	NA	NA	NA
ENSMUSG00000074604	Mgst2	microsomal glutathione S-transferase 2 [Source:MGI Symbol;Acc:MGI:2448481]	-1.848	NA	1.28205	NA	NA
ENSMUSG00000074698	Csnk2a1	casein kinase 2 alpha 1 polypeptide [Source:MGI Symbol;Acc:MGI:88543]	-0.584963	NA	NA	NA	NA
ENSMUSG00000074743	Thbd	thrombomodulin [Source:MGI Symbol;Acc:MGI:98736]	-0.847997	1.71595	NA	NA	NA
ENSMUSG00000074881	Mageb3	melanoma antigen family B 3 [Source:MGI Symbol;Acc:MGI:105109]	1.07039	NA	NA	NA	NA
ENSMUSG00000074884	Serf2	small EDRK-rich factor 2 [Source:MGI Symbol;Acc:MGI:1337041]	0.765535	NA	0.361789	NA	NA
ENSMUSG00000075232	Amd1	S-adenosylmethionine decarboxylase 1 [Source:MGI Symbol;Acc:MGI:88004]	-0.847997	0.366115	NA	-0.344896	NA
ENSMUSG00000075284	Wipf1	WAS/WASL interacting protein family member 1 [Source:MGI Symbol;Acc:MGI:2178801]	-0.847997	-0.85455	NA	NA	NA
ENSMUSG00000077450	Rab11b	RAB11B member RAS oncogene family [Source:MGI Symbol;Acc:MGI:99425]	-0.584963	-0.551149	NA	NA	NA
ENSMUSG00000078429	Ctdsp2	CTD (carboxy-terminal domain RNA polymerase II polypeptide A) small phosphatase 2 [Source:MGI Symbol;Acc:MGI:1098748]	-0.847997	-1.19727	NA	NA	NA
ENSMUSG00000078771	Evi2a	ecotropic viral integration site 2a [Source:MGI Symbol;Acc:MGI:95458]	-0.765535	NA	NA	NA	0.382923
ENSMUSG00000078862	Gm14326	predicted gene 14326 [Source:MGI Symbol;Acc:MGI:3709298]	-0.378512	1.28529	NA	NA	NA
ENSMUSG00000078881	Gm14434	predicted gene 14434 [Source:MGI Symbol;Acc:MGI:3702417]	-0.378512	1.26758	NA	NA	NA
ENSMUSG00000078887	Gm6710	predicted gene 6710 [Source:MGI Symbol;Acc:MGI:3779623]	-0.378512	1.37665	NA	NA	NA
ENSMUSG00000078899	Gm4631	predicted gene 4631 [Source:MGI Symbol;Acc:MGI:3782813]	-0.378512	1.16569	NA	NA	NA
ENSMUSG00000079227	Ccr5	chemokine (C-C motif) receptor 5 [Source:MGI Symbol;Acc:MGI:107182]	-2.03562	NA	NA	NA	1.2026
ENSMUSG00000079227	Ccr5	chemokine (C-C motif) receptor 5 [Source:MGI Symbol;Acc:MGI:107182]	-2.10434	NA	NA	NA	1.2026
ENSMUSG00000079334	Nat6	N-acetyltransferase 6 [Source:MGI Symbol;Acc:MGI:1888902]	0.765535	1.05584	0.445366	0.340648	NA
ENSMUSG00000079507	H2-Q1	histocompatibility 2 Q region locus 1 [Source:MGI Symbol;Acc:MGI:95928]	-0.925999	NA	NA	1.15691	NA
ENSMUSG00000079547	H2-DMb1	histocompatibility 2 class II locus Mb1 [Source:MGI Symbol;Acc:MGI:95922]	-4.12102	-0.806789	NA	NA	NA
ENSMUSG00000084786	Ubl5	ubiquitin-like 5 [Source:MGI Symbol;Acc:MGI:1913427]	-0.678072	NA	NA	NA	NA
ENSMUSG00000084786	Ubl5	ubiquitin-like 5 [Source:MGI Symbol;Acc:MGI:1913427]	-1.07039	NA	NA	NA	NA
ENSMUSG00000087260	Lamtor5	late endosomal/lysosomal adaptor MAPK and MTOR activator 5 [Source:MGI Symbol;Acc:MGI:1915826]	-0.378512	NA	NA	NA	NA
ENSMUSG00000091964	NA	NA	-1	NA	NA	NA	NA
ENSMUSG00000092558	Med20	mediator complex subunit 20 [Source:MGI Symbol;Acc:MGI:1929648]	-0.378512	0.226417	NA	0.250685	NA
ENSMUSG00000095362	Gm14325	predicted gene 14325 [Source:MGI Symbol;Acc:MGI:3702875]	-0.378512	0.954953	NA	NA	NA
ENSMUSG00000096210	H1f0	H1 histone family member 0 [Source:MGI Symbol;Acc:MGI:95893]	0.678072	-1.62741	NA	NA	NA
ENSMUSG00000097508	Pold4	DNA polymerase delta subunit 4 [Source:UniProtKB/Swiss-Prot;Acc:Q9CWP8]	-1	NA	NA	NA	NA
ENSMUSG00000098301	Srsf1	serine/arginine-rich splicing factor 1 [Source:MGI Symbol;Acc:MGI:98283]	-0.584963	NA	NA	NA	NA
ENSMUSG00000098411; ENSMUSG00000040856	NA	NA	1.43296	NA	NA	NA	NA
ENSMUSG00000098557	Kctd12	potassium channel tetramerisation domain containing 12 [Source:MGI Symbol;Acc:MGI:2145823]	-1.848	NA	NA	NA	NA
ENSMUSG00000098598; ENSMUSG00000009739	NA	NA	1.32193	NA	NA	NA	NA
ENSMUSG00000100210	Hist1h3f	histone cluster 1 H3f [Source:MGI Symbol;Acc:MGI:2448329]	1.1375	NA	NA	NA	NA
ENSMUSG00000103205	Vamp8	vesicle-associated membrane protein 8 [Source:EntrezGene;Acc:22320]	-0.584963	NA	NA	NA	NA
ENSMUSG00000103235	NA	NA	0.485427	NA	NA	NA	NA
NONE	NA	NA	1.53605	NA	NA	NA	NA
NONE	NA	NA	1.32193	NA	NA	NA	NA
NONE	NA	NA	1.26303	NA	NA	NA	NA
NONE	NA	NA	1.20163	NA	NA	NA	NA
NONE	NA	NA	1.07039	NA	NA	NA	NA
NONE	NA	NA	1.07039	NA	NA	NA	NA
NONE	NA	NA	0.925999	NA	NA	NA	NA
NONE	NA	NA	0.925999	NA	NA	NA	NA
NONE	NA	NA	0.925999	NA	NA	NA	NA
NONE	NA	NA	0.847997	NA	NA	NA	NA
NONE	NA	NA	0.765535	NA	NA	NA	NA
NONE	NA	NA	0.765535	NA	NA	NA	NA
NONE	NA	NA	0.378512	NA	NA	NA	NA
NONE	NA	NA	0.263034	NA	NA	NA	NA
NONE	NA	NA	0.263034	NA	NA	NA	NA
NONE	NA	NA	-0.263034	NA	NA	NA	NA
NONE	NA	NA	-0.378512	NA	NA	NA	NA
NONE	NA	NA	-0.378512	NA	NA	NA	NA
NONE	NA	NA	-0.485427	NA	NA	NA	NA
NONE	NA	NA	-0.584963	NA	NA	NA	NA
NONE	NA	NA	-0.584963	NA	NA	NA	NA
NONE	NA	NA	-0.584963	NA	NA	NA	NA
NONE	NA	NA	-0.678072	NA	NA	NA	NA
NONE	NA	NA	-0.765535	NA	NA	NA	NA
NONE	NA	NA	-0.765535	NA	NA	NA	NA
NONE	NA	NA	-0.765535	NA	NA	NA	NA
NONE	NA	NA	-0.847997	NA	NA	NA	NA
NONE	NA	NA	-0.925999	NA	NA	NA	NA
NONE	NA	NA	-0.925999	NA	NA	NA	NA
NONE	NA	NA	-0.925999	NA	NA	NA	NA
NONE	NA	NA	-1.07039	NA	NA	NA	NA
NONE	NA	NA	-1.07039	NA	NA	NA	NA
NONE	NA	NA	-1.07039	NA	NA	NA	NA
NONE	NA	NA	-1.07039	NA	NA	NA	NA
NONE	NA	NA	-1.07039	NA	NA	NA	NA
NONE	NA	NA	-1.26303	NA	NA	NA	NA
NONE	NA	NA	-1.848	NA	NA	NA	NA
NONE	NA	NA	-2.76553	NA	NA	NA	NA

## Sheet: Rabhi_2012
Genes reported by Rabhi et al. (2012) Table S2, corresponding logFC in Dillon et al. (2015) Additional file 3
		Rabhi, Table S2					Dillon, Additional file 3
ID	Symbol	logFC_1hpi	logFC_3hpi	logFC_6hpi	logFC_12hpi	logFC_24hpi	logFC_4hpi	logFC_24hpi	logFC_48hpi	logFC_72hpi
ENSMUSG00000000628	Hk2	0	1.74	1.15	1.35	0	0.69087	NA	NA	NA
ENSMUSG00000003882	IL7r	0	0.8	0.94	0.75	0	2.23131	NA	NA	NA
ENSMUSG00000004267	Eno2	0	1.69	1.69	1.72	1.37	1.96694	NA	NA	NA
ENSMUSG00000006494	Pdk1	0	0.71	0.76	0	0	NA	0.980203	0.791103	0.787959
ENSMUSG00000009863	Sdhb	0	0	0	-1.06	0	-0.908175	NA	NA	NA
ENSMUSG00000015396	Cd83	1.19	0.85	0	0	0	2.36877	NA	NA	NA
ENSMUSG00000017390	Aldoc	0	0	0	0.79	0	-1.04265	1.47911	1.42134	1.12334
ENSMUSG00000017652	Cd40	0	0	0.95	0	0	NA	NA	NA	NA
ENSMUSG00000020277	Pfkl	0	1.21	0.95	0.77	0	NA	0.821139	0.904129	NA
ENSMUSG00000021196	Pfkp	0	1.34	1.78	1.72	0	0.648406	NA	NA	NA
ENSMUSG00000022707	Gbe1	0	1.21	2.04	2.22	1.13	NA	NA	NA	NA
ENSMUSG00000022901	Cd86	0	0.78	0.84	0	0	1.41394	-1.80198	NA	NA
ENSMUSG00000023034	Nr4a1	2.34	0	0	0	0	NA	-1.78432	NA	NA
ENSMUSG00000023456	Tpi1	0	0	1.85	1.7	0	0.887877	1.07272	0.788729	NA
ENSMUSG00000024401	Tnf	1.9	2.03	1.38	0	0	1.88292	NA	NA	NA
ENSMUSG00000025791	Pgm2	0	1.51	1.86	1.7	0	1.25287	1.14677	0.73512	NA
ENSMUSG00000025877	Hk3	0	0.84	1.22	1.15	0.96	2.11233	NA	NA	NA
ENSMUSG00000025950	Idh1	0	-1.23	-1.1	-0.86	0	-1.63559	NA	NA	NA
ENSMUSG00000026526	Fh1	0	0	0	-0.88	0	NA	NA	NA	NA
ENSMUSG00000026773	Pfkfb3	0	1.53	0.97	1.35	0	2.09398	NA	0.851931	0.827591
ENSMUSG00000026875	Traf1	0	0.95	0	0	0	1.0812	NA	NA	NA
ENSMUSG00000026981	IL1rn	0.95	1.65	1.91	1.42	0	3.78012	-1.36554	-1.18405	NA
ENSMUSG00000027398	IL1b	0	0	0	-1.32	0	2.17952	NA	NA	NA
ENSMUSG00000027947	IL6ra	0	-0.92	-1.15	-0.9	0	-0.801227	NA	NA	NA
ENSMUSG00000028645	Slc2a1	0	3.21	2.43	2.58	0	1.94399	NA	NA	0.658849
ENSMUSG00000028961	Pgd	0	0	0.76	0	0	NA	NA	NA	NA
ENSMUSG00000029379	Cxcl3	0	0.94	1.19	0	0	2.45289	NA	NA	NA
ENSMUSG00000029380	Cxcl1	1.55	1.1	0	0	0	3.63645	NA	NA	NA
ENSMUSG00000030695	Aldoa	0	0	0.81	0.92	0	NA	NA	NA	NA
ENSMUSG00000032294	Pkm2	0	0	1.05	0	0	0.668313	NA	NA	NA
ENSMUSG00000033538	Casp4	0	0.81	0	0	0	1.87044	NA	NA	NA
ENSMUSG00000034855	Cxcl10	0	0	1.2	1.42	0	NA	NA	NA	NA
ENSMUSG00000035493	Tgfbi	0	0	-1.75	0	0	-1.76374	NA	NA	NA
ENSMUSG00000036427	Gpi1	0	0	0	1.34	0	NA	NA	NA	NA
ENSMUSG00000037012	Hk1	0	1.21	1.12	1.28	0	1.98231	NA	NA	NA
ENSMUSG00000037405	Icam1	0	0.85	0	0	0	NA	NA	NA	NA
ENSMUSG00000041731	Pgm5	0	0	0	0.74	0	NA	NA	NA	NA
ENSMUSG00000057666	Gapdh	0	0	0	0.93	0	1.24701	1.1511	NA	NA
ENSMUSG00000058427	Cxcl2	3.25	2.1	2.34	0	0	3.72402	NA	NA	NA
ENSMUSG00000063229	Ldha	0	1.13	1.9	1.52	0	1.84852	0.711107	NA	NA
