# Supplementary material for: Simultaneous transcriptional profiling of Leishmania major and its murine macrophage host cell reveals insights into host-pathogen interactions
Source: BMC Genomics. 2015 Dec 29;16:1108. doi: 10.1186/s12864-015-2237-2 (PMC4696162; doi:10.1186/s12864-015-2237-2)
Supplement: Additional file 6: — Differentially expressed gene lists for L. major parasite stages and timepoints using limma. (XLS 547 kb) [file 12864_2015_2237_MOESM6_ESM.xls]

## Sheet: Legend
Additional file 6. Differentially expressed gene lists for L. major parasite stages and timepoints using limma. Pairwise comparisons were done to identify differentially expressed genes during the transition between metacyclic promastigotes and 4-hr amastigotes and between successive amastigote timepoints using limma after adjusting for batch effects within the statistical model. Differentially e…

## Sheet: metac_amast4
L. major, metacyclic promastigotes vs amastigotes 4 hpi
ID	Product Description	Fold change	adj.P.Val	Predicted GO Function	Predicted GO Process
LmjF.12.0940	promastigote surface antigen protein 2 PSA2	7.01428	2.47243e-07	null	null
LmjF.12.1000	promastigote surface antigen protein 2 PSA2	6.36897	2.47243e-07	null	null
LmjF.12.0980	promastigote surface antigen protein 2 PSA2	5.87058	3.14122e-07	null	null
LmjF.34.3645	hypothetical protein (pseudogene)	4.73886	0.000666453	null	null
LmjF.12.0910	promastigote surface antigen protein PSA	4.69473	2.60996e-07	null	null
LmjF.20.0150	hypothetical protein	4.59163	2.47243e-07	null	null
LmjF.12.0920	promastigote surface antigen protein PSA	4.45317	2.60996e-07	null	null
LmjF.12.1040	surface antigen protein putative	4.42121	3.81676e-07	null	null
LmjF.12.1020	surface antigen protein putative	4.41748	6.88495e-07	null	null
LmjF.14.1360	inositol-3-phosphate synthase (INO1)	4.36756	2.93884e-06	inositol-3-phosphate synthase activity	inositol biosynthetic process phospholipid biosynthetic process
LmjF.12.0860	surface antigen protein putative	4.28463	1.13672e-06	null	null
LmjF.12.1060	surface antigen protein putative	4.27989	6.88495e-07	null	null
LmjF.07.0745	hypothetical protein	4.23698	3.19337e-06	null	null
LmjF.12.0780	surface antigen protein 2 precursor	4.12759	1.30354e-05	null	null
LmjF.28.1570	hydrolase alpha/beta fold family putative	3.96625	3.19337e-06	null	null
LmjF.32.2260	heat shock protein Hsp20 putative	3.86231	4.99226e-05	null	null
LmjF.26.0640	10 kDa heat shock protein putative	3.66889	4.38228e-07	null	protein folding
LmjF.07.0745	hypothetical protein	3.65004	7.47025e-05	null	null
LmjF.36.4050	hypothetical protein conserved	3.60899	3.68531e-05	null	null
LmjF.31.1440	hypothetical protein unknown function	3.53328	8.41873e-05	null	null
LmjF.11.1250	ATP-binding cassette protein subfamily A member 4 putative (ABCA4)	3.52052	3.21659e-05	ATP binding ATPase activity nucleoside-triphosphatase activity nucleotide binding	null
LmjF.11.1220	ATP-binding cassette protein subfamily A member 2 putative (ABCA2)	3.44364	3.68531e-05	ATP binding ATPase activity nucleoside-triphosphatase activity nucleotide binding	null
LmjF.23.1665	hypothetical protein	3.44013	0.00215625	catalytic activity	null
LmjF.31.1440	hypothetical protein unknown function	3.39099	2.24419e-05	null	null
LmjF.12.0810	promastigote surface antigen protein 2 PSA2	3.32263	0.000660634	null	null
LmjF.07.1170	phosphoglycan beta 13 galactosyltransferase 1 (SCG1)	3.25102	5.21763e-06	galactosyltransferase activity	protein glycosylation
LmjF.25.2460	phosphoglycan beta 13 galactosyltransferase 6 (SCG6)	3.19988	1.30354e-05	galactosyltransferase activity	protein glycosylation
LmjF.25.2010	24-dihydroxyhept-2-ene-17-dioic acid aldolase putative	3.18193	2.60996e-07	carbon-carbon lyase activity catalytic activity	cellular aromatic compound metabolic process
LmjF.33.1140	hypothetical protein conserved	3.10739	3.85469e-06	null	null
LmjF.10.0465	GP63 leishmanolysin (GP63-2)	3.02381	3.56074e-05	metalloendopeptidase activity zinc ion binding	cell adhesion proteolysis
LmjF.36.2590	membrane-bound acid phosphatase 2 putative	3.01524	2.54355e-06	acid phosphatase activity	null
LmjF.35.4770	cyclophilin 40 (CYP40)	2.9677	3.19337e-06	peptidyl-prolyl cis-trans isomerase activity protein binding	protein folding
LmjF.36.0010	phosphoglycan beta 13 galactosyltransferase 4 (SCG4)	2.95963	1.37721e-05	galactosyltransferase activity	protein glycosylation
LmjF.12.0820	hypothetical protein conserved	2.94975	0.0388814	null	null
LmjF.19.1347	hypothetical protein conserved	2.93264	1.13672e-06	null	null
LmjF.30.1570	hypothetical protein conserved	2.88344	1.05901e-05	null	null
LmjF.35.2220	kinetoplastid membrane protein-11 (KMPII-2)	2.86885	2.10248e-05	null	defense response positive regulation of cell proliferation
LmjF.22.1150	hypothetical protein conserved	2.82006	2.52494e-05	ATP binding protein kinase activity	protein phosphorylation
LmjF.34.0960	amastin-like surface protein putative	2.8002	1.05901e-05	null	null
LmjF.36.2020	chaperonin HSP60 mitochondrial precursor	2.78991	0.000183655	ATP binding	cellular protein metabolic process protein refolding
LmjF.35.1160	oligosaccharyl transferase subunit putative	2.7752	8.47918e-07	oligosaccharyl transferase activity	protein glycosylation
LmjF.12.0840	hypothetical protein conserved	2.74758	0.0207137	null	null
LmjF.15.1080	tryparedoxin peroxidase (TRYP3)	2.71332	5.53824e-06	antioxidant activity oxidoreductase activity peroxiredoxin activity	oxidation-reduction process
LmjF.34.0390	hypothetical protein unknown function	2.69588	9.16238e-05	null	null
LmjF.08.0860	hypothetical protein unknown function	2.68021	2.24419e-05	null	null
LmjF.36.2030	chaperonin HSP60 mitochondrial precursor	2.66598	8.31803e-06	ATP binding	cellular protein metabolic process protein refolding
LmjF.25.0450	hypothetical protein conserved	2.65947	0.000825924	GTP binding	null
LmjF.18.1370	heat shock protein 110 putative	2.63054	1.05901e-05	null	null
LmjF.10.0460	GP63 leishmanolysin (GP63-1)	2.62978	8.00614e-05	metalloendopeptidase activity zinc ion binding	cell adhesion proteolysis
LmjF.26.0110	hypothetical protein conserved	2.6205	0.000147001	null	null
LmjF.21.0010	phosphoglycan beta 13 galactosyltransferase 2 (SCG2)	2.61355	2.73621e-05	galactosyltransferase activity	protein glycosylation
LmjF.27.1930	hypothetical protein unknown function	2.60525	7.55248e-05	null	null
LmjF.24.0580	hypothetical predicted transmembrane protein	2.59082	0.000570056	null	null
LmjF.29.2450	heat shock protein 20 putative	2.55849	6.47266e-05	null	null
LmjF.31.3120	phosphatidylethanolaminen-methyltransferase-lik e protein	2.51405	1.05901e-05	null	null
LmjF.35.4470	hypothetical protein conserved	2.51345	0.000181057	null	null
LmjF.12.0715	hypothetical protein conserved	2.47073	5.3288e-05	null	null
LmjF.17.0890	hypothetical protein conserved (META1)	2.46688	0.000713839	null	null
LmjF.26.1460	hypothetical protein unknown function	2.46595	3.68531e-05	null	null
LmjF.33.2410	hypothetical protein conserved	2.46588	7.43989e-06	null	peptidyl-diphthamide biosynthetic process from peptidyl-histidine
LmjF.12.0867	hypothetical protein conserved	2.46517	0.00126779	null	null
LmjF.36.6720	mitochondrial carrier protein putative	2.42678	0.000291191	null	null
LmjF.26.0070	hypothetical protein conserved	2.41366	5.86574e-05	null	null
LmjF.36.0570	Mitochondrial elongation factor G putative (MEFG)	2.40497	5.21763e-06	GTP binding GTPase activity translation elongation factor activity	translational elongation
LmjF.12.0930	hypothetical protein conserved	2.37296	0.0174368	null	null
LmjF.34.2180	hypothetical protein conserved	2.36506	0.000147001	null	null
LmjF.30.2980	glyceraldehyde 3-phosphate dehydrogenase glycosomal	2.35513	1.05901e-05	NAD binding NADP binding	glucose metabolic process oxidation-reduction process
LmjF.31.2950	mutt/nudix family protein-like protein	2.35243	8.41873e-05	hydrolase activity metal ion binding	null
LmjF.33.2390	heat shock protein putative	2.34217	2.31645e-05	ATP binding unfolded protein binding	protein folding response to stress
LmjF.19.1530	FK506-binding protein (FKBP)-type peptidyl-prolyl isomerase putative	2.32489	0.00112003	protein binding	protein folding
LmjF.12.0960	surface antigen protein 2 putative	2.32143	7.07505e-05	null	null
LmjF.34.1080	amastin-like surface protein putative	2.31317	3.05377e-05	null	null
LmjF.04.0310	beta-fructofuranosidase putative	2.30506	0.000523038	null	carbohydrate metabolic process
LmjF.12.0895	hypothetical protein conserved	2.28427	0.00251473	null	null
LmjF.36.4720	methionine synthase reductase mitochondrial precursor-like protein	2.27681	1.8984e-05	FMN binding oxidoreductase activity	oxidation-reduction process
LmjF.15.1040	tryparedoxin peroxidase (TRYP1)	2.26998	1.37741e-05	antioxidant activity oxidoreductase activity peroxiredoxin activity	oxidation-reduction process
LmjF.34.0510	phosphoglycan beta 12 arabinosyltransferase (SCA like) (SCAL)	2.26448	2.13827e-05	null	null
LmjF.29.0760	lipophosphoglycan biosynthetic protein putative (LPG3)	2.24898	0.000754409	ATP binding unfolded protein binding	protein folding response to stress
LmjF.13.0590	hypothetical protein conserved	2.23308	2.34222e-05	null	null
LmjF.33.0316	heat shock protein 83 (HSP83-3)	2.22109	0.00012326	ATP binding unfolded protein binding	protein folding response to stress
LmjF.01.0590	KREL1	2.20681	5.3288e-05	ATP binding RNA ligase (ATP) activity ligase activity	null
LmjF.35.0870	hypothetical protein conserved	2.19053	4.71039e-05	null	null
LmjF.22.0240	hypothetical protein unknown function	2.16685	0.000985576	null	null
LmjF.15.0520	ecotin putative (ISP3)	2.16289	0.00027675	null	null
LmjF.26.1270	hypothetical protein conserved	2.14988	7.47025e-05	heat shock protein binding	null
LmjF.15.1060	tryparedoxin peroxidase (TRYP2)	2.14246	2.6242e-05	antioxidant activity oxidoreductase activity peroxiredoxin activity	oxidation-reduction process
LmjF.25.0130	elongation factor putative	2.14092	0.000181057	GTP binding GTPase activity	null
LmjF.12.0180	hypothetical protein conserved	2.13674	0.000937865	null	null
LmjF.35.0720	hypothetical protein conserved	2.1361	0.000166903	null	null
LmjF.06.1000	hypothetical protein conserved	2.13266	0.00017714	protein binding zinc ion binding	null
LmjF.06.0790	hypothetical protein unknown function	2.12711	0.000180535	null	null
LmjF.05.0360	ATP-dependent RNA helicase putative	2.12008	0.000413458	ATP binding ATP-dependent helicase activity helicase activity nucleic acid binding	null
LmjF.08.0670	amastin-like protein	2.11586	0.000104448	null	null
LmjF.33.0312	heat shock protein 83 (HSP83-1)	2.08902	0.000719061	ATP binding unfolded protein binding	protein folding response to stress
LmjF.12.0950	hypothetical protein conserved	2.08863	0.0466437	null	null
LmjF.11.0550	nucleobase transporter (NT4)	2.07938	0.000102128	nucleoside transmembrane transporter activity	transport
LmjF.31.2600	calreticulin putative	2.07606	0.000162347	calcium ion binding unfolded protein binding	protein folding
LmjF.31.0110	intergrin alpha chain protein putative	2.0713	0.000210321	null	null
LmjF.28.2330	hypothetical protein conserved	2.0681	0.00176919	protein binding	null
LmjF.33.1630	cyclophilin 4 putative (CYP4)	2.04948	0.000129373	peptidyl-prolyl cis-trans isomerase activity	protein folding
LmjF.08.0690	amastin-like protein	2.04738	0.000251971	null	null
LmjF.03.0650	hypothetical protein	2.04307	2.27755e-05	null	null
LmjF.15.1050	developmentally regulated protein putative	2.0421	0.00340169	null	null
LmjF.34.0070	ascorbate peroxidase (APX)	2.03847	0.00126027	heme binding peroxidase activity	oxidation-reduction process response to oxidative stress
LmjF.23.0940	hypothetical protein conserved	2.03764	0.0015879	null	null
LmjF.31.3090	phosphoglycan beta 13 galactosyltransferase 5 (SCG5)	2.03181	0.000101104	catalytic activity metal ion binding metalloendopeptidase activity zinc ion binding	proteolysis
LmjF.35.3740	hypothetical protein conserved	2.03175	0.000660634	null	null
LmjF.23.1390	hypothetical protein conserved	2.02658	3.99807e-05	null	null
LmjF.26.2710	glutamate 5-kinase putative	2.02575	0.000226108	glutamate 5-kinase activity	cellular amino acid biosynthetic process proline biosynthetic process
LmjF.33.0520	d-xylulose reductase putative	2.02441	0.00260253	oxidoreductase activity zinc ion binding	oxidation-reduction process
LmjF.34.1410	d-isomer specific 2-hydroxyacid dehydrogenase- like protein	2.02121	0.000399882	cofactor binding	oxidation-reduction process
LmjF.31.3190	phosphoglycan beta 13 galactosyltransferase 5 (SCG5)	2.01793	0.000288941	galactosyltransferase activity	protein glycosylation
LmjF.35.0010	phosphoglycan beta 13 galactosyltransferase 7 (SCG7)	2.01324	0.000495376	null	null
LmjF.31.2740	hypothetical protein conserved	2.00923	8.16008e-05	null	null
LmjF.30.2690	SH3 domain protein-like protein	2.00853	0.000187325	protein binding	null
LmjF.15.0020	hypothetical protein conserved	2.00223	8.42183e-05	null	null
LmjF.10.0540	hypothetical protein unknown function	2.00193	0.00149518	null	null
LmjF.12.0830	surface antigen protein 2 putative	2.00141	0.000289735	null	null
LmjF.30.0310	hypothetical protein conserved	2.00086	0.000360672	null	null
LmjF.31.1445	hypothetical protein unknown function	1.99903	0.000644121	null	null
LmjF.22.0090	mRNA cap methyltransferase-like protein	1.99086	0.00020934	mRNA guanylyltransferase activity	null
LmjF.10.0480	GP63 leishmanolysin (GP63-4)	1.99069	0.00454953	metalloendopeptidase activity zinc ion binding	cell adhesion proteolysis
LmjF.29.1570	glutamamyl carboxypeptidase putative	1.98574	0.000228798	acetylornithine deacetylase activity cobalt ion binding hydrolase activity zinc ion binding	arginine biosynthetic process metabolic process
LmjF.08.0680	amastin-like protein	1.98557	0.000644121	null	null
LmjF.30.2970	glyceraldehyde 3-phosphate dehydrogenase glycosomal	1.97644	0.000196159	NAD binding NADP binding	glucose metabolic process oxidation-reduction process
LmjF.34.3510	hypothetical protein conserved	1.9726	0.000631553	null	null
LmjF.31.2300	3 -nucleotidase/nuclease putative	1.96899	0.000836801	endonuclease activity nucleic acid binding	DNA catabolic process
LmjF.25.1770	enoyl-CoA reductase putative (EnCR)	1.96628	0.000247225	null	lipid metabolic process
LmjF.26.2030	hypothetical protein conserved	1.96398	0.000166223	null	null
LmjF.31.0020	aquaglyceroporin (AQP1)	1.96175	0.00376318	transporter activity	transport
LmjF.32.1975	hypothetical protein conserved	1.96165	0.000661025	null	null
LmjF.12.0890	surface antigen protein 2 putative	1.96124	0.0224871	null	null
LmjF.21.1568	hypothetical protein conserved	1.95503	0.00135723	null	null
LmjF.31.1830	protein kinase-like protein	1.95312	0.000302725	ATP binding protein kinase activity signal transducer activity	protein phosphorylation signal transduction
LmjF.34.1930	tuzin-like protein	1.95256	0.0307119	null	null
LmjF.33.0314	heat shock protein 83 (HSP83-2)	1.9523	0.000345993	ATP binding unfolded protein binding	protein folding response to stress
LmjF.13.1690	protein associated with differentiation 4 putative	1.94903	0.000570493	null	transmembrane transport
LmjF.17.0720	hypothetical protein conserved	1.94822	0.00063623	null	null
LmjF.22.0220	hypothetical protein unknown function	1.94658	2.6242e-05	null	null
LmjF.17.1260	hypothetical protein conserved	1.93709	9.66766e-05	null	null
LmjF.31.2210	hypothetical protein unknown function	1.93415	0.00375812	null	null
LmjF.09.0600	cyclin 1 putative	1.92719	0.00012326	serine-type peptidase activity	proteolysis
LmjF.16.0150	hypothetical protein conserved	1.92703	0.000403645	null	null
LmjF.15.1120	tryparedoxin peroxidase (TRYP5)	1.91842	0.00176302	antioxidant activity oxidoreductase activity peroxiredoxin activity	oxidation-reduction process
LmjF.25.0430	hypothetical protein conserved	1.91704	0.000608095	protein binding	rRNA processing
LmjF.15.1090	developmentally regulated protein putative	1.91024	0.0173963	null	null
LmjF.23.0790	hypothetical protein conserved	1.91017	0.000166286	protein binding	null
LmjF.32.3060	hypothetical protein conserved	1.90753	0.00219089	null	null
LmjF.23.1065	hypothetical protein conserved	1.90694	0.000570493	null	null
LmjF.26.0230	hypothetical protein unknown function	1.90428	0.00189856	null	null
LmjF.17.0130	hypothetical protein unknown function	1.90375	6.51028e-05	null	null
LmjF.15.1540	hypothetical protein conserved	1.90341	9.66766e-05	catalytic activity iron-sulfur cluster binding	null
LmjF.22.1070	hypothetical protein conserved	1.89846	0.000502276	null	null
LmjF.05.0810	hypothetical protein conserved	1.88641	0.000228798	null	vesicle-mediated transport
LmjF.16.0490	hypothetical protein conserved	1.88463	0.0019684	null	null
LmjF.21.0440	ubiquitin-conjugating enzyme-like protein	1.88363	0.000221708	null	null
LmjF.36.4810	hypothetical protein conserved	1.88339	0.00159224	null	null
LmjF.24.0990	replication factor C subunit 1 putative	1.86569	0.00198662	ATP binding DNA binding DNA clamp loader activity nucleoside-triphosphatase activity nucleotide binding	DNA replication
LmjF.08.1100	hypothetical protein conserved	1.8636	0.000719141	null	null
LmjF.14.0450	hypothetical protein conserved	1.85506	0.000264365	null	null
LmjF.08.1110	stress-induced protein sti1	1.85417	0.000454936	protein binding	null
LmjF.31.1220	vacuolar-type proton translocating pyrophosphatase 1 putative	1.8526	0.000719061	hydrogen-translocating pyrophosphatase activity inorganic diphosphatase activity	proton transport
LmjF.15.1160	tryparedoxin peroxidase (TRYP7)	1.85256	0.00682911	antioxidant activity oxidoreductase activity peroxiredoxin activity	oxidation-reduction process
LmjF.27.2400	heat shock protein DNAJ putative	1.85151	0.000167041	heat shock protein binding unfolded protein binding	protein folding
LmjF.35.0740	hypothetical protein conserved	1.85006	6.90492e-05	null	null
LmjF.24.2045	hypothetical protein	1.84772	8.41873e-05	receptor activity	null
LmjF.34.0500	amastin-like protein	1.84705	0.00325885	null	null
LmjF.35.4350	hypothetical protein conserved	1.84326	0.000249411	null	GPI anchor metabolic process intracellular protein transport
LmjF.29.1430	hypothetical protein conserved	1.84289	0.00173245	null	null
LmjF.34.3800	hypothetical protein conserved	1.84224	0.000904611	null	null
LmjF.36.4145	DNA-directed RNA polymerase I subunit putative	1.83772	0.00650925	nucleic acid binding zinc ion binding	null
LmjF.24.1100	pre-mRNA splicing factor putative	1.83151	3.21659e-05	ATP binding ATP-dependent helicase activity helicase activity nucleic acid binding	null
LmjF.26.0220	hypothetical protein conserved	1.8314	0.000166903	null	null
LmjF.16.0810	hypothetical protein conserved	1.82948	0.000184499	null	null
LmjF.36.2530	DEAD/DEAH box helicase putative	1.82811	0.000269162	ATP binding ATP-dependent helicase activity helicase activity nucleic acid binding	null
LmjF.35.5160	hypothetical protein conserved	1.82755	0.000180535	null	null
LmjF.28.1930	zinc transporter putative	1.82054	0.00278226	metal ion transmembrane transporter activity	metal ion transport transmembrane transport
LmjF.34.1840	amastin-like surface protein putative	1.81886	0.00114896	null	null
LmjF.22.0150	hypothetical protein conserved	1.81501	0.000300547	null	null
LmjF.34.1400	d-isomer specific 2-hydroxyacid dehydrogenase- protein	1.81484	0.000808956	cofactor binding	oxidation-reduction process
LmjF.12.0970	hypothetical protein conserved	1.81459	0.00905915	null	null
LmjF.33.2835	hypothetical protein	1.81272	0.000494735	null	null
LmjF.28.2370	serine hydroxymethyltransferase (SHMT-L) (SHMT-L)	1.80834	4.93527e-05	glycine hydroxymethyltransferase activity	L-serine metabolic process glycine metabolic process
LmjF.17.1390	myo-inositol-1(or 4)-monophosphatase 1 putative	1.8055	0.000199527	null	phosphatidylinositol phosphorylation
LmjF.32.1750	pumilio/PUF RNA binding protein 7 putative (PUF7)	1.80531	0.000441069	RNA binding binding	null
LmjF.21.0791	putative PfkB family sugar kinase	1.80295	0.0431815	null	null
LmjF.25.1810	cytochrome c oxidase assembly protein putative	1.80001	0.00123711	null	null
LmjF.10.0240	hypothetical protein conserved	1.79825	0.00428506	null	null
LmjF.26.0930	hypothetical protein conserved	1.79793	0.00141745	null	null
LmjF.15.0740	hypothetical protein unknown function	1.79505	0.00161464	null	null
LmjF.16.1210	hypothetical protein conserved	1.7892	0.00136582	null	null
LmjF.04.0100	hypothetical protein conserved	1.78762	0.00242663	null	null
LmjF.09.1410	hypothetical protein conserved	1.78142	0.00156868	protein binding	null
LmjF.36.5630	hypothetical protein conserved	1.77763	0.000960477	zinc ion binding	null
LmjF.30.3550	cytochrome p450-like protein	1.77696	0.000927831	electron carrier activity heme binding iron ion binding	oxidation-reduction process
LmjF.31.0520	hypothetical protein conserved	1.77322	0.00342767	methyltransferase activity	tRNA processing
LmjF.16.0090	hypothetical protein conserved	1.77202	0.003325	null	null
LmjF.07.0660	hypothetical protein conserved	1.77166	0.000536111	null	null
LmjF.24.2140	hypothetical protein conserved	1.77093	0.00413446	acid-amino acid ligase activity	null
LmjF.19.1315	hypothetical protein conserved	1.76884	0.00342134	null	null
LmjF.34.0380	hypothetical protein unknown function	1.76707	0.00231245	null	null
LmjF.21.0827	hypothetical protein conserved	1.76648	0.000840563	null	null
LmjF.08.1180	hypothetical protein conserved	1.76601	0.00206529	null	null
LmjF.04.0510	hypothetical protein	1.76429	0.000413458	null	null
LmjF.24.0470	hypothetical protein conserved	1.75814	0.000272193	null	null
LmjF.34.1610	tuzin-like protein	1.75767	0.00370392	null	null
LmjF.32.2000	hypothetical protein conserved	1.75657	0.000885798	null	null
LmjF.19.1190	hypothetical protein conserved	1.75352	0.000840563	null	null
LmjF.04.0370	hypothetical protein conserved	1.75288	0.00151631	null	null
LmjF.23.1405	aminoacyclase putative	1.75214	0.000794252	null	null
LmjF.06.1090	hypothetical protein conserved	1.7521	0.000836801	null	null
LmjF.22.0510	hypothetical protein conserved	1.74953	0.000455191	null	null
LmjF.12.1280	hypothetical protein unknown function	1.74855	0.00262832	null	null
LmjF.36.0190	elongation factor 2 (EF2-2)	1.74719	0.000525727	GTP binding GTPase activity	null
LmjF.04.0320	beta-fructofuranosidase putative	1.74496	0.00908584	null	carbohydrate metabolic process
LmjF.35.0670	hypothetical protein conserved	1.74489	0.00133385	binding	null
LmjF.34.4260	Unc104-like kinesin putative	1.74463	0.000298428	ATP binding microtubule motor activity	microtubule-based movement
LmjF.20.1420	hypothetical protein conserved	1.74424	0.00113199	null	null
LmjF.34.2200	hypothetical protein conserved	1.74203	0.000871367	null	cell redox homeostasis
LmjF.12.1090	surface antigen protein putative	1.74143	0.0125664	null	null
LmjF.13.0940	N(2) N(2)-dimethylguanosine tRNA methyltransferase putative	1.74121	0.00580821	RNA binding tRNA (guanine-N2-)-methyltransferase activity	tRNA processing
LmjF.36.3870	hypothetical protein conserved	1.74108	0.00269706	null	null
LmjF.35.1130	oligosaccharyl transferase-like protein	1.73485	7.47025e-05	oligosaccharyl transferase activity	protein glycosylation
LmjF.34.3680	50S ribosomal protein L13-like protein	1.73184	0.00292353	structural constituent of ribosome	translation
LmjF.33.1280	hypothetical protein conserved	1.73181	0.00244789	null	cell redox homeostasis
LmjF.16.0270	hypothetical protein conserved	1.73157	0.000661951	null	null
LmjF.03.0180	hypothetical protein conserved	1.73121	0.00851062	null	null
LmjF.29.1995	hypothetical protein conserved	1.72574	0.00266303	null	null
LmjF.28.2590	hypothetical protein conserved	1.72532	0.000873059	null	null
LmjF.12.0150	leucine-rich repeat protein putative	1.72405	0.000836801	protein binding	null
LmjF.27.2410	aldo-keto reductase-like protein	1.72389	0.00348235	null	null
LmjF.31.2920	inositol polyphosphate 1-phosphatase putative	1.72066	0.000802501	null	phosphatidylinositol phosphorylation
LmjF.36.6270	chaperone protein DNAj putative	1.7193	0.00121545	heat shock protein binding unfolded protein binding	protein folding
LmjF.15.1070	developmentally regulated protein putative	1.71673	0.0319794	null	null
LmjF.29.0200	hypothetical protein conserved	1.71624	8.00614e-05	ATP binding DNA binding helicase activity nucleic acid binding	null
LmjF.33.0850	hypothetical protein unknown function	1.71569	0.000104448	null	null
LmjF.01.0450	nicotinamidase putative (PNC1)	1.71185	0.0152309	catalytic activity	metabolic process
LmjF.31.0120	hypothetical protein conserved	1.71147	0.00411771	null	null
LmjF.35.3150	class I transcription factor A subunit 2 putative	1.71063	0.00708715	null	null
LmjF.23.0440	hypothetical protein conserved	1.70795	0.0014948	null	null
LmjF.34.4250	hypothetical protein conserved	1.70324	0.00136945	null	null
LmjF.21.0350	hypothetical protein conserved	1.70114	0.0133117	null	null
LmjF.28.1460	ATPase putative	1.70069	0.004785	ATP binding nucleoside-triphosphatase activity nucleotide binding	null
LmjF.23.0470	hypothetical protein conserved	1.70026	0.00109254	null	null
LmjF.34.4610	hypothetical protein conserved	1.69881	0.000808443	null	null
LmjF.08.1265	unspecified product	1.69792	0.0195229	null	null
LmjF.15.0810	hypothetical protein conserved	1.69674	0.000932576	null	null
LmjF.25.0620	RNA polymerase I second largest subunit putative	1.69651	0.00110456	DNA binding DNA-directed RNA polymerase activity	null
LmjF.02.0330	glycosyl transferase putative	1.69574	0.00669807	fucosyltransferase activity	protein glycosylation
LmjF.16.0580	dihydroorotase putative	1.69569	0.0128011	null	null
LmjF.23.1490	hypothetical protein unknown function	1.69523	0.000413458	protein binding	null
LmjF.35.0340	hypothetical protein conserved	1.69509	0.0016398	null	null
LmjF.24.1340	translation initiation factor IF-2 putative	1.69457	0.000690973	GTP binding GTPase activity	null
LmjF.36.1200	GPI alpha-mannosyltransferase III (GPI10)	1.69427	0.000187325	null	GPI anchor biosynthetic process
LmjF.14.0500	hypothetical protein unknown function	1.69415	0.00114896	null	null
LmjF.31.0200	WD repeat protein	1.69335	0.00208007	protein binding	null
LmjF.36.3290	hypothetical protein conserved	1.69131	0.00109254	null	null
LmjF.07.0130	tRNA-methyl transferase putative	1.69023	0.00348328	transferase activity	tRNA processing
LmjF.35.0160	hypothetical protein conserved	1.68977	0.00650925	null	null
LmjF.28.1320	prenyltransferase putative	1.68872	0.00128576	prenyltransferase activity	null
LmjF.27.1830	GTP binding protein putative	1.68826	0.00104254	GTP binding	null
LmjF.31.2310	3 -nucleotidase/nuclease precursor putative	1.6862	0.00731413	endonuclease activity nucleic acid binding	DNA catabolic process
LmjF.26.0150	hypothetical protein conserved	1.68556	0.000732645	null	null
LmjF.19.1300	hypothetical protein unknown function	1.68473	0.00146353	ATP binding protein kinase activity	protein phosphorylation
LmjF.19.1620	potassium voltage-gated channel putative	1.683	0.00731929	protein binding	protein homooligomerization
LmjF.31.0430	calpain-like cysteine peptidase putative	1.68192	0.00136497	calcium-dependent cysteine-type endopeptidase activity	proteolysis
LmjF.36.6347	hypothetical protein conserved	1.68134	0.00703257	null	null
LmjF.05.0450	hypothetical protein conserved	1.67976	0.000929624	null	null
LmjF.13.0790	hypothetical protein conserved	1.67972	0.00215664	null	null
LmjF.02.0250	hypothetical protein conserved	1.67971	0.00546745	null	null
LmjF.26.1520	hypothetical protein conserved	1.67965	0.000331428	null	null
LmjF.35.1950	hypothetical protein conserved	1.6769	0.00726814	null	protein complex assembly
LmjF.33.0710	hypothetical protein conserved	1.67596	0.000196159	transporter activity	transport
LmjF.34.1740	amastin-like surface protein putative	1.67362	0.00335485	null	null
LmjF.33.0910	hypothetical protein conserved	1.67252	0.000885798	null	null
LmjF.36.6660	methyltransferase putative	1.67081	0.00230797	methyltransferase activity	methylation
LmjF.28.2730	hypothetical protein conserved	1.67058	0.00882977	null	null
LmjF.26.0620	10 kDa heat shock protein putative	1.66641	0.00517071	null	protein folding
LmjF.05.0790	hypothetical protein conserved	1.66398	0.00333858	null	null
LmjF.25.1890	hypothetical protein conserved	1.66113	0.00341578	null	null
LmjF.30.3160	hypothetical protein conserved	1.65727	0.00565292	null	null
LmjF.23.1715	hypothetical protein conserved	1.6563	0.042715	null	null
LmjF.23.0050	cyclophilin 11 putative (CYP11)	1.65617	0.00076854	peptidyl-prolyl cis-trans isomerase activity	protein folding
LmjF.27.1280	hypothetical protein conserved	1.65588	0.00824826	RNA binding ribonuclease III activity	RNA processing
LmjF.26.2230	GDP-mannose 46 dehydratase putative	1.65566	0.00272845	catalytic activity coenzyme binding	cellular metabolic process
LmjF.33.3220	hypothetical protein conserved	1.65561	0.000524818	null	null
LmjF.22.1080	hypothetical protein conserved	1.65482	0.00236182	null	null
LmjF.33.2660	hypothetical protein conserved	1.65433	0.00215559	nucleic acid binding zinc ion binding	null
LmjF.36.0180	elongation factor 2 (EF2-1)	1.65263	0.000885798	GTP binding GTPase activity	null
LmjF.24.2000	hypothetical protein conserved	1.65022	0.0177498	null	null
LmjF.12.0160	dolichyl-P-Man:GDP-Man5GlcNAc2-PP-dolichyl alpha-12-mannosyltransferase putative (ALG9)	1.64938	0.000508201	null	GPI anchor biosynthetic process
LmjF.19.1260	hypothetical protein conserved	1.64917	0.00511387	null	null
LmjF.30.0620	ribosome biogenesis regulatory protein (RRS1) putative	1.64913	0.0024432	null	ribosome biogenesis
LmjF.27.0360	ATPase putative	1.64782	0.00155115	ATP binding nucleoside-triphosphatase activity nucleotide binding	null
LmjF.34.0130	malate dehydrogenase putative	1.64497	0.00141561	catalytic activity oxidoreductase activity	carbohydrate metabolic process cellular carbohydrate metabolic process oxidation-reduction process
LmjF.32.1635	hypothetical protein conserved	1.64266	0.00451859	null	null
LmjF.08.1270	hypothetical protein unknown function	1.64222	0.0146251	null	null
LmjF.09.0850	ras family protein-like protein	1.64084	0.0213025	GTP binding GTPase activity	GTP catabolic process protein transport signal transduction small GTPase mediated signal transduction
LmjF.36.6844	hypothetical protein	1.64081	0.0195814	null	null
LmjF.34.1560	amastin-like surface protein putative	1.64059	0.00726814	null	null
LmjF.31.0030	hypothetical protein conserved	1.64058	0.00123846	zinc ion binding	null
LmjF.02.0730	dehydrogenase/oxidoreductase-like protein	1.64056	0.0114364	null	null
LmjF.16.1620	hypothetical protein conserved	1.63978	0.00132228	protein binding	null
LmjF.21.0885	mis-match repair protein putative	1.6397	0.00325885	ATP binding mismatched DNA binding	mismatch repair
LmjF.33.0365	heat shock protein 83heat shock protein 83 (HSP83-17)	1.63944	0.00387207	ATP binding unfolded protein binding	protein folding response to stress
LmjF.30.1620	hypothetical protein conserved	1.63827	0.000692698	null	null
LmjF.20.1410	hypothetical protein conserved	1.63538	0.0132717	null	null
LmjF.13.1060	NADH-cytochrome b5 reductase putative	1.63441	0.00112735	oxidoreductase activity	oxidation-reduction process
LmjF.27.2500	hypothetical protein conserved	1.63405	0.0213025	null	null
LmjF.01.0240	DNA excision/repair protein SNF2 putative	1.63286	0.00215625	ATP binding DNA binding helicase activity nucleic acid binding	null
LmjF.24.0710	hypothetical protein conserved	1.63234	0.00155105	null	null
LmjF.25.0180	hypothetical protein conserved	1.63214	0.00373561	null	null
LmjF.01.0250	hypothetical protein conserved	1.63088	0.00650925	null	null
LmjF.26.0250	hypothetical protein conserved	1.62939	0.000166903	null	null
LmjF.24.0600	hypothetical protein conserved	1.62883	0.000911932	null	null
LmjF.36.6260	carboxypeptidase putative	1.62864	0.000794252	metallocarboxypeptidase activity	proteolysis
LmjF.02.0100	hypothetical protein conserved (pseudogene)	1.62769	0.00912887	nucleic acid binding zinc ion binding	null
LmjF.32.3340	hypothetical protein conserved	1.62753	0.00136782	null	null
LmjF.06.0210	hypothetical protein conserved	1.62751	0.0112875	protein binding	null
LmjF.26.2010	hypothetical protein conserved	1.62579	0.00305546	protein binding zinc ion binding	null
LmjF.33.1130	hypothetical protein conserved	1.62557	0.000140851	null	null
LmjF.26.0550	galactofuranosyltransferase lpg1-like protein (LPG1L)	1.62418	0.00048238	null	null
LmjF.32.2700	hypothetical protein conserved	1.62415	0.000230386	null	null
LmjF.29.0400	hypothetical protein conserved	1.62392	0.00898058	DNA-directed RNA polymerase activity catalytic activity nucleotide binding	cellular metabolic process
LmjF.34.1390	hypothetical protein conserved	1.62298	0.00894999	null	protein localization
LmjF.06.1200	hypothetical protein unknown function	1.62289	0.0266573	null	null
LmjF.30.2950	phospholipase c-like protein	1.62272	0.00057881	phosphatidylinositol phospholipase C activity phospholipase C activity phosphoric diester hydrolase activity protein binding	intracellular signal transduction lipid metabolic process signal transduction
LmjF.21.1360	hypothetical protein conserved	1.62144	0.000190609	null	null
LmjF.36.1850	DEAD box RNA helicase putative	1.62136	0.00141561	ATP binding ATP-dependent helicase activity helicase activity nucleic acid binding	null
LmjF.36.1720	neurobeachin/beige protein putative	1.62112	0.00407744	protein binding	null
LmjF.03.0010	hypothetical protein	1.62014	0.012116	protein binding zinc ion binding	null
LmjF.27.2650	dehydrogenase/oxidoreductase-like protein	1.61993	0.00631472	null	null
LmjF.34.1570	tuzin-like protein	1.61987	0.00876852	null	null
LmjF.31.2130	hypothetical protein conserved	1.61972	0.00408727	ATP binding RNA ligase (ATP) activity	null
LmjF.21.0520	hypothetical protein conserved	1.61858	0.018704	null	null
LmjF.01.0730	hypothetical protein conserved	1.61822	0.0187634	protein binding	null
LmjF.31.2590	hypothetical protein conserved	1.61805	0.00057881	null	null
LmjF.26.2190	hypothetical protein conserved	1.61805	0.000697332	GTP binding	small GTPase mediated signal transduction
LmjF.26.0680	hypothetical protein conserved	1.61757	0.000666453	null	null
LmjF.11.1200	hypothetical protein conserved	1.61741	0.00143047	null	null
LmjF.25.1645	hypothetical protein conserved	1.61682	0.013956	null	null
LmjF.33.3050	tyrosyl-DNA phosphodiesterase 1 (TDBP1)	1.61444	0.00052818	phosphoric diester hydrolase activity	DNA repair
LmjF.08.1225	hypothetical protein unknown function	1.61397	0.0188756	null	null
LmjF.23.1405	aminoacyclase putative	1.61223	0.00527004	null	null
LmjF.31.0900	hypothetical protein conserved	1.61218	0.0016994	null	null
LmjF.27.1690	hypothetical protein conserved	1.61136	0.00203344	nucleic acid binding protein binding zinc ion binding	null
LmjF.34.3760	actin-like protein putative	1.61058	0.00189215	null	null
LmjF.17.0020	hypothetical protein conserved	1.61051	0.00315433	null	null
LmjF.34.3370	hypothetical protein conserved	1.60961	0.0175708	null	null
LmjF.10.0425	hypothetical protein	1.60959	0.000233048	null	null
LmjF.22.1580	exosome complex exonuclease RRP45 homolog putative	1.60917	0.00579354	null	null
LmjF.05.0285	ARP2/3 complex 16kDa subunit putative	1.60352	0.0026663	null	regulation of actin filament polymerization
LmjF.09.1200	hypothetical protein conserved	1.60351	0.00560106	protein binding	null
LmjF.36.6190	hypothetical protein conserved	1.6034	0.00348328	null	null
LmjF.33.1060	chloride channel protein putative	1.60308	0.000136653	ion channel activity protein binding voltage-gated chloride channel activity	chloride transport transmembrane transport
LmjF.01.0710	ubiquitin activating enzyme putative	1.601	0.0269109	ATP binding catalytic activity small protein activating enzyme activity	cellular protein modification process
LmjF.31.0610	hypothetical protein conserved	1.60092	0.00142603	null	null
LmjF.33.3210	beta prime cop protein putative	1.60066	0.000671868	protein binding structural molecule activity	intracellular protein transport vesicle-mediated transport
LmjF.19.0920	folate/biopterin transporter putative	1.60053	0.0219822	null	null
LmjF.30.1150	hypothetical protein conserved	1.59913	0.00213703	DNA binding RNA binding protein binding	null
LmjF.31.0280	hypothetical protein conserved	1.59609	0.00112735	null	null
LmjF.35.0360	enoyl-CoA hydratase/isomerase family protein conserved	1.59549	0.0195229	catalytic activity	metabolic process
LmjF.27.0220	hypothetical protein conserved	1.59495	0.013167	null	null
LmjF.27.2010	hypothetical protein conserved	1.59473	0.0277731	null	null
LmjF.06.1250	hypothetical protein conserved	1.59441	0.000909688	null	null
LmjF.21.0882	hypothetical protein conserved	1.59423	0.00584153	null	null
LmjF.31.0190	nucleolar protein putative	1.59245	0.000608095	RNA binding S-adenosylmethionine-dependent methyltransferase activity	rRNA processing
LmjF.16.0050	hypothetical protein conserved	1.59228	0.000493667	ATP binding ATP-dependent helicase activity helicase activity nucleic acid binding	null
LmjF.25.0390	hypothetical protein conserved	1.59127	0.0083258	null	null
LmjF.32.3380	hypothetical protein conserved	1.59118	0.00632892	RNA binding pseudouridine synthase activity	RNA modification pseudouridine synthesis
LmjF.08.1230	beta tubulin	1.5905	0.00525056	GTP binding GTPase activity	GTP catabolic process protein polymerization
LmjF.32.1170	hypothetical protein conserved	1.58987	0.00140452	null	null
LmjF.33.2260	glycosyl hydrolase-like protein	1.58977	0.00264618	mannosyl-glycoprotein endo-beta-N-acetylglucosaminidase activity	null
LmjF.08.0640	hypothetical protein unknown function	1.58903	0.000883462	null	null
LmjF.31.0480	hypothetical protein conserved	1.58878	0.00708715	null	null
LmjF.08.0940	hypothetical protein conserved	1.58815	0.0290117	null	null
LmjF.32.2560	GPI transamidase component Tta1 putative (TTA1)	1.58725	0.00048537	null	null
LmjF.34.1590	tuzin-like protein	1.58673	0.00699847	null	null
LmjF.03.0880	hypothetical protein conserved	1.58644	0.00457264	null	null
LmjF.26.0075	hypothetical protein conserved	1.58639	0.00629666	null	null
LmjF.36.6540	similarity to endo-1-like protein	1.58392	0.00661209	hydrolase activity	null
LmjF.32.2330	hypothetical protein conserved	1.58309	0.0106687	null	null
LmjF.02.0080	hypothetical protein conserved	1.5827	0.00172133	null	null
LmjF.08.0250	hypothetical protein conserved	1.58183	0.000814873	null	null
LmjF.36.2000	hypothetical protein conserved	1.58087	0.000955053	binding	null
LmjF.30.2880	hypothetical protein conserved	1.5802	0.00165327	null	null
LmjF.26.0860	RNA-editing complex protein MP100 putative (MP100)	1.58013	0.000689953	null	null
LmjF.35.0250	hypothetical protein conserved	1.57857	0.00194425	null	null
LmjF.27.2020	D-lactate dehydrogenase-like protein	1.57851	0.0408367	UDP-N-acetylmuramate dehydrogenase activity catalytic activity flavin adenine dinucleotide binding oxidoreductase activity	oxidation-reduction process
LmjF.16.0890	hypothetical protein conserved	1.57742	0.00640277	null	rRNA processing
LmjF.25.0650	hypothetical protein conserved	1.57715	0.00282852	null	null
LmjF.31.0050	cyclophilin 5 putative (CYP5)	1.57621	0.00176919	peptidyl-prolyl cis-trans isomerase activity	protein folding
LmjF.35.0470	hypothetical protein conserved	1.5749	0.00650925	null	null
LmjF.09.0830	DEAD/DEAH box helicase-like protein	1.57279	0.00177804	ATP binding ATP-dependent helicase activity helicase activity nucleic acid binding	null
LmjF.11.1320	hypothetical protein conserved	1.57212	0.000548683	null	null
LmjF.31.0150	hypothetical protein conserved	1.57202	0.00270672	null	null
LmjF.34.1900	amastin-like surface protein putative	1.57177	0.00517071	null	null
LmjF.25.1550	hypothetical protein conserved	1.57114	0.00262827	null	protein import into mitochondrial inner membrane protein targeting to mitochondrion
LmjF.10.0560	zinc binding dehydrogenase-like protein	1.56999	0.00282852	oxidoreductase activity zinc ion binding	oxidation-reduction process
LmjF.27.1330	hypothetical protein conserved	1.56889	0.00232174	null	null
LmjF.31.1190	hypothetical protein unknown function	1.56835	0.00764878	heme binding	null
LmjF.13.1480	Ran-binding protein 1 putative	1.56768	0.00273466	null	intracellular transport
LmjF.29.0230	hypothetical protein conserved	1.56766	0.0451418	null	null
LmjF.36.0850	hypothetical protein conserved	1.56762	0.000589874	null	null
LmjF.09.0960	hypothetical protein conserved	1.56733	0.0071122	null	null
LmjF.16.0330	hypothetical protein conserved	1.56577	0.00155424	null	null
LmjF.31.0310	hypothetical protein conserved	1.56442	0.00274019	null	null
LmjF.03.0260	hypothetical protein conserved	1.56409	0.0239328	null	null
LmjF.34.1920	amastin-like surface protein putative	1.56334	0.00601148	null	null
LmjF.01.0700	hypothetical protein unknown function	1.56317	0.00149518	null	null
LmjF.28.1510	hypothetical protein conserved	1.56222	0.0102123	null	null
LmjF.34.2260	ATP-dependent RNA helicase-like protein	1.56147	0.00101415	ATP binding ATP-dependent helicase activity helicase activity nucleic acid binding	null
LmjF.17.0770	hypothetical protein conserved	1.56139	0.0239303	null	null
LmjF.26.2590	hypothetical protein conserved	1.56049	0.0210791	null	null
LmjF.02.0710	ATP-dependent Clp protease subunit heat shock protein 78 (HSP78) putative	1.55947	0.00147792	ATP binding nucleoside-triphosphatase activity nucleotide binding	null
LmjF.36.4210	hypothetical protein conserved	1.55917	0.00497197	protein binding	rRNA processing
LmjF.24.0970	hypothetical protein conserved	1.55879	0.00570336	null	null
LmjF.16.0620	hypothetical protein unknown function	1.55854	0.0013165	null	null
LmjF.18.1390	hypothetical protein conserved	1.5584	0.00212208	null	null
LmjF.33.0310	ATP-binding cassette protein subfamily F member 3 putative (ABCF2)	1.55827	0.000570056	ATP binding ATPase activity nucleoside-triphosphatase activity nucleotide binding	null
LmjF.09.1210	hypothetical protein unknown function	1.55779	0.00330658	protein binding zinc ion binding	null
LmjF.30.2300	hypothetical protein conserved	1.55762	0.000780414	null	null
LmjF.04.0120	exosome complex exonuclease RRP40 putative	1.55674	0.0165704	null	null
LmjF.26.1660	hypothetical protein conserved	1.55668	0.00196483	protein binding	null
LmjF.33.0323	heat shock protein 83 (HSP83-6)	1.55614	0.00705621	ATP binding unfolded protein binding	protein folding response to stress
LmjF.13.1080	hypothetical protein unknown function	1.55609	0.00101633	null	null
LmjF.35.5280	hypothetical protein conserved	1.55494	0.0133289	null	null
LmjF.01.0280	pseudouridylate synthase-like protein	1.5547	0.0141236	RNA binding pseudouridine synthase activity	RNA modification pseudouridine synthesis
LmjF.33.0360	heat shock protein 83 (HSP83-16)	1.55377	0.00300451	ATP binding unfolded protein binding	protein folding response to stress
LmjF.07.1060	lipoate-protein ligase-like	1.55343	0.0162868	catalytic activity	cellular protein modification process
LmjF.13.1000	hypothetical protein conserved	1.55216	0.0148655	null	null
LmjF.10.1010	nucleoside phosphorylase-like protein	1.5515	0.00573187	catalytic activity	nucleoside metabolic process
LmjF.31.1820	amino acid permease (AAT8.3)	1.55136	0.00402109	null	null
LmjF.31.0130	hypothetical protein unknown function	1.55109	0.00282417	null	null
LmjF.35.5020	hypothetical protein conserved	1.55104	0.000533704	null	null
LmjF.28.0860	hypothetical protein	1.55078	0.00923169	null	null
LmjF.28.2680	cytochrome oxidase assembly protein-like protein	1.55027	0.00244829	null	heme a biosynthetic process oxidation-reduction process
LmjF.16.0690	hypothetical protein conserved	1.5494	0.000836801	null	null
LmjF.34.1155	hypothetical protein conserved	1.54872	0.0221893	null	null
LmjF.33.0333	heat shock protein 83 (HSP83-9)	1.54831	0.00862398	ATP binding unfolded protein binding	protein folding response to stress
LmjF.36.1330	heat shock protein putative	1.54814	0.00681286	heat shock protein binding	null
LmjF.36.6940	protein disulfide isomerase (PDI-2)	1.54776	0.00531182	isomerase activity	cell redox homeostasis
LmjF.30.0300	hypothetical protein conserved	1.54703	0.0398013	null	null
LmjF.24.2010	phosphatidylinositol 3-kinase putative	1.54561	0.0016651	binding protein binding	null
LmjF.21.1810	GPI transamidase component GAA1 putative (GAA1)	1.54558	0.000692698	null	null
LmjF.28.2710	hypothetical protein conserved	1.54505	0.00539635	null	null
LmjF.04.1230	actin (ACT)	1.54449	0.00308662	null	null
LmjF.21.0901	hypothetical protein	1.54416	0.0153618	null	null
LmjF.21.0290	hypothetical protein conserved	1.54328	0.00264618	null	null
LmjF.26.0115	hypothetical protein conserved	1.54273	0.00525056	null	null
LmjF.35.2940	hypothetical protein conserved	1.54234	0.00136782	methyltransferase activity protein binding	methylation
LmjF.28.2385	DNA replication licensing factor MCM6 putative	1.5423	0.00772143	ATP binding DNA binding	DNA replication
LmjF.13.1040	subtilisin-like serine peptidase	1.54194	0.000955053	serine-type endopeptidase activity	proteolysis
LmjF.29.0050	hypothetical protein conserved	1.54185	0.00135302	null	null
LmjF.24.0780	hypothetical protein conserved	1.54123	0.0333542	null	null
LmjF.33.2580	hypothetical protein conserved	1.54058	0.00333213	null	null
LmjF.28.1165	hypothetical protein	1.54028	0.0196351	null	null
LmjF.05.0350	trypanothione reductase (TRYR)	1.53943	0.00370872	disulfide oxidoreductase activity flavin adenine dinucleotide binding oxidoreductase activity	cell redox homeostasis oxidation-reduction process
LmjF.27.1940	protein kinase-like protein	1.53929	0.00221786	ATP binding protein kinase activity protein tyrosine kinase activity	protein phosphorylation
LmjF.02.0670	mitochondrial carrier protein putative	1.53927	0.00313762	null	null
LmjF.15.0820	hypothetical protein conserved	1.53853	0.00356852	null	null
LmjF.34.0590	hypothetical protein conserved	1.53787	0.000618667	null	null
LmjF.04.1030	hypothetical protein conserved	1.53741	0.00377403	null	null
LmjF.35.0480	hypothetical protein conserved	1.53667	0.0240436	null	null
LmjF.27.2630	ATP-dependent Clp protease subunit heat shock protein 78 (HSP78) putative	1.53581	0.00256836	ATP binding nucleoside-triphosphatase activity nucleotide binding	null
LmjF.21.1295	hypothetical protein conserved	1.53522	0.023262	protein binding zinc ion binding	null
LmjF.23.0620	hypothetical protein conserved	1.53505	0.00970495	protein binding	null
LmjF.24.0340	ethanolamine phosphotransferase putative	1.53473	0.00220109	catalytic activity	metabolic process
LmjF.04.0840	tyrosine phospatase-like protein	1.53469	0.0121897	null	null
LmjF.32.0180	hypothetical protein conserved	1.53467	0.00657222	null	null
LmjF.33.0355	heat shock protein 83 (HSP83-15)	1.53456	0.0061108	ATP binding unfolded protein binding	protein folding response to stress
LmjF.03.0330	hypothetical protein conserved	1.53451	0.0186693	null	null
LmjF.32.2650	hypothetical protein conserved	1.53438	0.0020369	RNA binding RNA methyltransferase activity	RNA processing
LmjF.27.1510	hypothetical protein conserved	1.53305	0.00237599	null	null
LmjF.03.0920	hypothetical protein conserved	1.53261	0.0157465	null	vesicle-mediated transport
LmjF.30.2670	hypothetical protein conserved	1.53235	0.00308889	null	null
LmjF.27.1020	hypothetical protein conserved	1.5323	0.003325	null	null
LmjF.23.1770	Csl4p homologue putative	1.52864	0.0054206	null	null
LmjF.20.0330	hypothetical protein conserved	1.52807	0.0104503	null	null
LmjF.04.1020	hypothetical protein conserved	1.52779	0.0133289	null	null
LmjF.21.1350	hypothetical protein conserved	1.52734	0.00423635	protein binding	null
LmjF.05.0770	hypothetical protein unknown function	1.52712	0.00540873	null	null
LmjF.26.2280	nitrilase putative	1.52583	0.045261	null	nitrogen compound metabolic process
LmjF.28.0890	ribonucleoside-diphosphate reductase large chain putative	1.52514	0.00748369	ATP binding	DNA replication oxidation-reduction process
LmjF.33.0326	heat shock protein 83 (HSP83-7)	1.52436	0.0219896	ATP binding unfolded protein binding	protein folding response to stress
LmjF.26.0590	spliced leader RNA PSE-promoter transcription factor putative	1.52416	0.00469426	null	null
LmjF.23.1340	hypothetical protein conserved	1.52411	0.00893962	null	null
LmjF.01.0320	poly(A) export protein putative	1.52402	0.00268956	protein binding	null
LmjF.24.0420	ubiquitin carboxyl-terminal hydrolase putative	1.52386	0.00167473	omega peptidase activity ubiquitin thiolesterase activity	ubiquitin-dependent protein catabolic process
LmjF.26.2610	hypothetical protein conserved	1.52333	0.0161601	null	null
LmjF.03.0740	cytochrome c oxidase copper chaperone putative	1.52317	0.00292207	copper chaperone activity copper ion binding	copper ion transport
LmjF.10.0190	hypothetical protein unknown function	1.52308	0.0121945	protein binding	null
LmjF.09.0280	hypothetical protein conserved	1.5213	0.003325	null	null
LmjF.34.0470	hypothetical protein conserved	1.52121	0.0047813	protein binding	null
LmjF.13.0140	hypothetical protein conserved	1.52117	0.00260255	null	null
LmjF.33.0320	heat shock protein 83 (HSP83-5)	1.52101	0.0161104	ATP binding unfolded protein binding	protein folding response to stress
LmjF.34.1340	hypothetical protein conserved	1.52086	0.000523038	null	null
LmjF.30.1380	N-acyl-L-amino acid amidohydrolase putative	1.52081	0.00355361	hydrolase activity	metabolic process
LmjF.23.1280	hypothetical protein conserved	1.52076	0.00307189	null	null
LmjF.35.1355	hypothetical protein	1.52046	0.0177769	null	null
LmjF.26.2500	hypothetical protein conserved	1.52032	0.00772351	null	null
LmjF.31.2890	hypothetical protein conserved	1.52023	0.00113199	protein binding zinc ion binding	intracellular protein transport vesicle-mediated transport
LmjF.30.0650	hypothetical protein conserved	1.52014	0.00525056	null	null
LmjF.14.0600	hypothetical protein conserved	1.51992	0.00534472	null	null
LmjF.03.0570	quinone oxidoreductase putative	1.51927	0.0228294	oxidoreductase activity zinc ion binding	oxidation-reduction process
LmjF.36.4110	hypothetical protein conserved	1.51829	0.000589874	null	null
LmjF.34.2050	ATP-dependent RNA helicase putative	1.51828	0.00191398	ATP binding ATP-dependent helicase activity RNA binding helicase activity nucleic acid binding	null
LmjF.33.0565	hypothetical protein conserved	1.51814	0.0372095	null	null
LmjF.31.1790	amino acid permease (AAT8.1)	1.51796	0.00559224	null	null
LmjF.36.0800	TFIIH basal transcription factor subunit putative	1.51784	0.00271233	null	DNA repair
LmjF.32.3800	hypothetical protein conserved	1.51767	0.0286806	protein binding	null
LmjF.10.0650	hypothetical protein unknown function	1.51719	0.0160992	null	null
LmjF.34.1620	amastin-like surface protein putative	1.51708	0.00879236	null	null
LmjF.11.1340	hypothetical protein conserved	1.51692	0.00101633	null	transmembrane transport
LmjF.35.4440	hypothetical protein conserved	1.51664	0.0395498	null	null
LmjF.35.4310	hypothetical protein conserved	1.51639	0.00798851	null	null
LmjF.10.0670	hypothetical protein conserved	1.5161	0.00144882	null	null
LmjF.06.0150	hypothetical protein conserved	1.51561	0.0222198	null	null
LmjF.30.0010	hypothetical protein conserved	1.51546	0.00205956	carboxylesterase activity	null
LmjF.31.2870	hypothetical protein conserved	1.51517	0.00182135	null	null
LmjF.07.1035	hypothetical protein conserved	1.51508	0.0191877	null	null
LmjF.15.1250	E2-like ubiquitin-conjugation enzyme putative (UFC1)	1.51479	0.0208519	null	null
LmjF.34.0020	hypothetical protein unknown function	1.51393	0.00766365	null	null
LmjF.36.1660	tRNA pseudouridine synthase A putative	1.51374	0.00619068	RNA binding pseudouridine synthase activity	RNA modification pseudouridine synthesis
LmjF.15.0830	hypothetical protein conserved	1.51367	0.00697648	null	null
LmjF.35.3020	phospholipase A1 putative	1.51358	0.000845893	1-alkyl-2-acetylglycerophosphocholine esterase activity	lipid catabolic process
LmjF.23.1530	hypothetical protein conserved	1.51344	0.00159224	null	null
LmjF.28.2565	hypothetical protein conserved	1.51333	0.00909577	null	null
LmjF.26.0210	silent information regulator 2 putative (SIR2RP1)	1.51308	0.0120327	NAD binding NAD+ binding zinc ion binding	protein deacetylation
LmjF.26.0270	ras-like small GTPases putative	1.51185	0.00451859	GTP binding	null
LmjF.19.1610	protein kinase putative	1.51137	0.0202891	ATP binding protein kinase activity	protein phosphorylation
LmjF.09.0003	hypothetical protein conserved	1.51071	0.0216989	null	null
LmjF.26.1290	hypothetical protein conserved	1.50971	0.00818606	protein binding	null
LmjF.34.0300	hypothetical protein conserved	1.50808	0.00752857	protein binding	null
LmjF.16.1500	hypothetical protein conserved	1.50787	0.00661636	null	null
LmjF.12.0290	hypothetical protein unknown function	1.50733	0.00212208	null	null
LmjF.36.3930	telomerase reverse transcriptase putative	1.50696	0.00731131	RNA binding RNA-directed DNA polymerase activity	RNA-dependent DNA replication
LmjF.24.0860	hypothetical protein conserved	1.50536	0.00342134	null	null
LmjF.23.0800	hypothetical protein conserved	1.50509	0.00876852	null	null
LmjF.07.0240	hypothetical protein conserved	1.50431	0.00928429	null	null
LmjF.36.1670	hypothetical protein conserved	1.50408	0.00560106	null	null
LmjF.21.0905	hypothetical protein conserved	1.50401	0.00600325	null	null
LmjF.11.0420	chromatin binding protein putative	1.50299	0.00727503	null	null
LmjF.21.0300	hypothetical protein conserved	1.50287	0.00883992	null	null
LmjF.30.0710	CDC16 putative	1.50258	0.00800415	protein binding	null
LmjF.08.1170	MRB1-associated protein putative	1.5021	0.00451859	null	null
LmjF.03.0090	DNA primase large subunit putative	1.50125	0.00208526	DNA primase activity nucleotidyltransferase activity	null
LmjF.33.1080	hypothetical protein conserved	1.50022	0.00529157	null	null
LmjF.35.4170	hypothetical protein conserved	1.49954	0.00542689	DNA binding DNA-directed RNA polymerase activity	transcription from RNA polymerase III promoter
LmjF.02.0120	phosphatidylinositol kinase related protein putative	1.49888	0.00315326	protein binding	null
LmjF.31.2230	hypothetical protein unknown function	1.49837	0.00431705	null	null
LmjF.09.0510	hypothetical protein conserved	1.49805	0.00788605	null	null
LmjF.35.4530	hypothetical protein conserved	1.49802	0.00176919	null	null
LmjF.36.3460	hypothetical protein conserved	1.49799	0.00905915	null	null
LmjF.36.1590	hypothetical protein conserved	1.49726	0.00406677	binding	null
LmjF.35.1140	oligosaccharyl transferase-like protein	1.49645	0.00517567	oligosaccharyl transferase activity	protein glycosylation
LmjF.21.1460	hypothetical protein conserved	1.49632	0.0125387	null	null
LmjF.12.1100	hypothetical protein conserved	1.49612	0.00313241	null	null
LmjF.28.2220	23-bisphosphoglycerate-independent phosphoglycerate mutase-like	1.49606	0.000729659	catalytic activity metal ion binding	metabolic process
LmjF.20.0400	hypothetical protein conserved	1.49604	0.0244089	null	null
LmjF.15.0350	hypothetical protein conserved	1.496	0.00878685	null	null
LmjF.24.2200	hypothetical protein conserved	1.49597	0.00426673	null	null
LmjF.29.1300	hypothetical protein conserved	1.49576	0.00183343	null	null
LmjF.36.1870	major vault protein putative	1.49495	0.0106687	null	null
LmjF.32.1710	hypothetical protein conserved	1.49438	0.00327411	null	null
LmjF.36.5990	hypothetical protein conserved	1.4943	0.00296125	null	null
LmjF.36.2990	GTP-binding protein putative	1.49402	0.0028118	GTP binding GTPase activity magnesium ion binding	null
LmjF.25.0310	hypothetical protein conserved	1.49379	0.00652216	null	null
LmjF.34.1050	hypothetical protein conserved	1.49369	0.000887752	protein binding	null
LmjF.11.1380	hypothetical protein conserved	1.49355	0.0177498	protein binding	null
LmjF.32.3440	hypothetical protein conserved	1.49329	0.0113181	null	null
LmjF.33.0343	heat shock protein 83 (HSP83-12)	1.49308	0.0128615	ATP binding unfolded protein binding	protein folding response to stress
LmjF.35.1310	histone H4	1.49268	0.0358694	DNA binding protein heterodimerization activity	nucleosome assembly
LmjF.21.0883	hypothetical protein conserved	1.49243	0.00460352	null	null
LmjF.13.0250	hypothetical protein conserved	1.49168	0.0328012	protein binding	null
LmjF.10.0170	guanosine diphosphatase putative	1.49163	0.00288451	hydrolase activity	null
LmjF.27.0900	hypothetical protein conserved	1.4909	0.00353206	null	null
LmjF.16.0310	hypothetical protein conserved	1.49065	0.00106819	transferase activity	null
LmjF.16.1540	DNA polymerase I alpha catalytic subunit putative	1.49063	0.00560702	DNA binding DNA-directed DNA polymerase activity nucleic acid binding nucleotide binding	DNA replication nucleobase-containing compound metabolic process
LmjF.33.0346	heat shock protein 83 (HSP83-13)	1.49048	0.0152956	ATP binding unfolded protein binding	protein folding response to stress
LmjF.33.0336	heat shock protein 83 (HSP83-10)	1.49036	0.0181079	ATP binding unfolded protein binding	protein folding response to stress
LmjF.33.2540	carboxypeptidase putative	1.49034	0.00496417	metallocarboxypeptidase activity	proteolysis
LmjF.34.3220	aminophospholipid translocase putative	1.48989	0.00241014	ATP binding magnesium ion binding metal ion binding nucleotide binding phospholipid-translocating ATPase activity	cation transport phospholipid transport
LmjF.31.2290	phosphatidylethanolaminen-methyltransferase-lik e protein	1.48983	0.000871367	N-methyltransferase activity	phospholipid metabolic process
LmjF.34.1640	amastin-like surface protein putative	1.48903	0.00279339	null	null
LmjF.32.2490	hypothetical protein conserved	1.48891	0.00607175	protein binding	null
LmjF.33.1950	hypothetical protein conserved	1.48885	0.00420207	null	null
LmjF.13.0260	N-acetyltransferase subunit ARD1 putative	1.48852	0.0251453	N-acetyltransferase activity	null
LmjF.30.3630	CYC2-like protein putative (CYC7)	1.48809	0.0132729	protein kinase binding	regulation of cyclin-dependent protein kinase activity
LmjF.19.0660	RNA-binding protein RPC40 putative	1.487	0.00591965	DNA binding DNA-directed RNA polymerase activity protein dimerization activity	null
LmjF.34.1580	amastin-like surface protein putative (MCA5)	1.48631	0.0179801	null	null
LmjF.15.0610	hypothetical protein unknown function	1.48628	0.00489592	null	null
LmjF.06.0230	hypothetical protein conserved	1.48617	0.0105468	null	null
LmjF.36.5190	helicase putative	1.48599	0.000836801	ATP binding DNA binding helicase activity nucleic acid binding	null
LmjF.36.6390	methylenetetrahydrofolate reductase putative	1.48584	0.0323924	methylenetetrahydrofolate reductase (NADPH) activity	methionine metabolic process oxidation-reduction process
LmjF.18.1500	hypothetical protein conserved	1.4857	0.0107337	null	null
LmjF.28.2040	hypothetical protein conserved	1.48477	0.0217632	null	null
LmjF.06.0685	hypothetical protein conserved	1.4847	0.0424846	null	null
LmjF.25.1500	hypothetical protein conserved	1.48424	0.00400747	RNA binding	null
LmjF.18.1580	nonspecific nucleoside hydrolase (NH)	1.48411	0.00711676	null	null
LmjF.29.1900	hypothetical protein conserved	1.48377	0.00528296	zinc ion binding	null
LmjF.02.0100	hypothetical protein conserved (pseudogene)	1.48376	0.0269641	nucleic acid binding zinc ion binding	null
LmjF.36.2520	small nuclear RNA-activating protein	1.48301	0.0121897	null	null
LmjF.32.0860	hypothetical protein conserved	1.48299	0.00877239	null	null
LmjF.16.0190	hypothetical protein conserved	1.48268	0.0160992	null	null
LmjF.23.1055	hypothetical protein conserved	1.48227	0.0214828	catalytic activity	null
LmjF.25.1370	hypothetical protein conserved	1.48203	0.0169078	null	regulation of signal transduction
LmjF.26.0470	hypothetical protein conserved	1.4819	0.00241067	binding	null
LmjF.33.0318	heat shock protein 83 (HSP83-4)	1.4817	0.0191843	ATP binding unfolded protein binding	protein folding response to stress
LmjF.30.2380	hypothetical protein conserved	1.48162	0.020265	null	null
LmjF.27.1320	hypothetical protein conserved	1.48128	0.0040339	protein binding	null
LmjF.32.1340	cleavage and polyadenylation specificity factor- like protein	1.48127	0.00223784	nucleic acid binding	null
LmjF.24.1130	actin-interacting protein-like protein	1.4811	0.00811709	null	null
LmjF.36.1270	amastin-like surface protein-like protein	1.48103	0.0048002	null	null
LmjF.29.0980	hypothetical protein unknown function	1.48082	0.00465646	null	null
LmjF.24.1680	hypothetical protein conserved	1.48072	0.00326036	protein binding	null
LmjF.31.0160	DNA-directed RNA polymerase II subunit 2 putative	1.4793	0.00224669	DNA binding DNA-directed RNA polymerase activity	null
LmjF.31.2620	hypothetical protein conserved	1.47877	0.00607175	null	null
LmjF.35.2980	chaperone protein DNAj putative	1.47803	0.0149631	heat shock protein binding unfolded protein binding	protein folding
LmjF.28.1150	long-chain-fatty-acid-CoA ligase putative	1.47752	0.00198088	catalytic activity	metabolic process
LmjF.29.0320	hypothetical protein conserved	1.47745	0.0313375	protein binding	null
LmjF.36.2500	chromatin assembly factor 1 subunit b-like protein	1.47714	0.00972739	protein binding	null
LmjF.31.1610	diphthine synthase-like protein	1.47711	0.0102474	diphthine synthase activity methyltransferase activity	metabolic process peptidyl-diphthamide biosynthetic process from peptidyl-histidine
LmjF.27.1030	hypothetical protein conserved	1.47704	0.00560702	null	null
LmjF.31.2470	uridine kinase-like protein	1.476	0.00372668	ATP binding kinase activity	metabolic process
LmjF.17.0400	hypothetical protein unknown function	1.47574	0.0287647	protein binding zinc ion binding	null
LmjF.35.0660	RING finger protein conserved	1.47499	0.00967019	protein binding zinc ion binding	null
LmjF.31.0330	amino acid transporter aATP11 putative (AAT1.2)	1.47492	0.00415838	null	null
LmjF.06.0710	hypothetical protein unknown function	1.47402	0.011472	null	null
LmjF.33.2080	hypothetical protein conserved	1.47376	0.010545	null	null
LmjF.25.1070	hypothetical protein conserved	1.47333	0.00215559	null	null
LmjF.34.4240	hypothetical protein conserved	1.47318	0.0040307	protein binding	null
LmjF.02.0010	phosphoglycan beta 13 galactosyltransferase 3 (SCG3)	1.47305	0.00579354	galactosyltransferase activity	protein glycosylation
LmjF.18.1540	hypothetical protein conserved	1.47291	0.00176919	null	transmembrane transport
LmjF.04.0740	hypothetical protein conserved	1.47288	0.021622	null	null
LmjF.10.0080	hypothetical protein unknown function	1.47263	0.00129902	null	null
LmjF.35.0080	Trk system potassium uptake protein (HKT1)	1.47153	0.010545	cation transmembrane transporter activity	cation transport transmembrane transport
LmjF.36.4650	60S acidic ribosomal protein putative	1.47127	0.00403029	null	ribosome biogenesis
LmjF.30.2860	hypothetical protein conserved	1.47113	0.0127264	null	null
LmjF.22.1100	hypothetical protein conserved	1.47111	0.0143489	null	null
LmjF.21.0910	hypothetical protein conserved	1.4702	0.0164626	null	null
LmjF.24.0330	hypothetical protein conserved	1.47018	0.00906607	methyltransferase activity	translation
LmjF.25.1440	hypothetical protein conserved	1.47009	0.0064978	exonuclease activity nucleic acid binding	null
LmjF.18.0140	hypothetical protein conserved	1.4694	0.00423905	null	null
LmjF.24.2170	hypothetical protein conserved	1.46939	0.00342134	null	null
LmjF.24.1660	hypothetical protein conserved	1.46718	0.0110247	RNA binding RNA methyltransferase activity	RNA processing
LmjF.31.2980	hypothetical protein conserved	1.46692	0.00433715	null	null
LmjF.31.0060	hypothetical protein conserved	1.46606	0.00585254	null	null
LmjF.20.1150	hypothetical protein conserved	1.46569	0.0292594	null	null
LmjF.32.1800	hypothetical protein conserved	1.46515	0.0133379	null	null
LmjF.36.6700	hypothetical protein conserved	1.46484	0.00711607	null	null
LmjF.35.4030	ATP-dependent RNA helicase putative	1.46402	0.00329983	ATP binding ATP-dependent helicase activity helicase activity nucleic acid binding	null
LmjF.28.2410	dolichyl-P-Man:GDP-Man5GlcNAc2-PP-dolichyl alpha-12-mannosyltranslocase putative	1.46395	0.00185882	lipid transporter activity	lipid transport
LmjF.20.1090	hypothetical protein conserved	1.46388	0.00255661	null	null
LmjF.19.0650	hypothetical protein conserved	1.46312	0.0164626	RNA binding	RNA processing
LmjF.23.0543	5 -3 exonuclease XRNC putative	1.46239	0.00745625	exonuclease activity nucleic acid binding	null
LmjF.05.0820	hypothetical protein conserved	1.46226	0.0102123	null	null
LmjF.30.0470	hypothetical protein conserved	1.46181	0.00540873	null	null
LmjF.36.6350	Poly(A)-specific ribonuclease PARN putative	1.46175	0.0040245	nucleic acid binding	null
LmjF.34.0050	hypothetical protein conserved	1.4606	0.00163704	null	null
LmjF.12.1310	hypothetical protein conserved	1.46037	0.00173245	null	null
LmjF.31.2370	hypothetical protein conserved	1.46032	0.00305529	protein binding	null
LmjF.33.3040	ABC transporter family-like protein	1.46013	0.00166534	null	null
LmjF.27.0950	hypothetical protein conserved	1.45955	0.00150009	null	null
LmjF.16.0470	hypothetical protein conserved	1.4586	0.00802401	null	null
LmjF.31.0070	helicase-like protein	1.4585	0.00274019	ATP binding DNA binding helicase activity hydrolase activity nucleic acid binding	null
LmjF.28.2100	glycerophosphoryl diester phosphodiesterase putative	1.45849	0.00564414	glycerophosphodiester phosphodiesterase activity phosphoric diester hydrolase activity	glycerol metabolic process lipid metabolic process
LmjF.16.0170	hypothetical protein conserved	1.45818	0.0439766	protein binding	null
LmjF.04.0520	palmitoyl acyltransferase 1 putative	1.45756	0.00266303	protein binding zinc ion binding	null
LmjF.36.5800	hypothetical protein conserved	1.45713	0.00361931	null	null
LmjF.26.0300	aminopeptidase-like protein	1.45683	0.00711676	metallopeptidase activity zinc ion binding	null
LmjF.02.0660	hypothetical protein conserved	1.45656	0.012997	null	null
LmjF.24.1170	hypothetical protein conserved	1.45629	0.00349954	null	null
LmjF.23.1710	hypothetical protein conserved	1.45602	0.00404342	null	null
LmjF.23.1700	hypothetical protein conserved	1.45595	0.0281334	null	null
LmjF.29.2590	hypothetical protein conserved	1.45507	0.00235266	null	intracellular signal transduction
LmjF.06.0170	hypothetical protein conserved	1.45387	0.0329048	null	null
LmjF.28.1450	hypothetical protein conserved	1.45387	0.0246621	null	null
LmjF.19.1420	cysteine peptidase A (CPA) (CPA)	1.45305	0.0155582	cysteine-type peptidase activity	proteolysis
LmjF.30.0990	hypothetical protein conserved	1.45293	0.0191247	null	null
LmjF.31.1740	hypothetical protein conserved	1.45239	0.00711382	null	null
LmjF.35.2590	hypothetical protein conserved	1.45168	0.00301661	zinc ion binding	null
LmjF.19.1460	hypothetical protein conserved	1.45148	0.0170019	null	null
LmjF.26.2360	SLY1 protein putative	1.45107	0.00599066	null	vesicle docking involved in exocytosis vesicle-mediated transport
LmjF.33.0340	heat shock protein 83 (HSP83-11)	1.45073	0.00886983	ATP binding unfolded protein binding	protein folding response to stress
LmjF.10.0470	GP63 leishmanolysin (GP63-3)	1.4506	0.0175708	metalloendopeptidase activity zinc ion binding	cell adhesion proteolysis
LmjF.09.0820	hypothetical protein conserved	1.44888	0.00478279	nucleoside-triphosphatase activity nucleotide binding	null
LmjF.29.1970	hypothetical protein unknown function	1.44882	0.0438378	null	null
LmjF.04.0850	serine peptidase Clan S- family S54 putative	1.44809	0.00482708	serine-type endopeptidase activity	null
LmjF.18.1110	methyltransferase putative	1.44758	0.0079927	null	null
LmjF.09.0990	hypothetical protein conserved	1.44742	0.0259264	null	null
LmjF.36.1180	hypothetical protein conserved	1.44731	0.0219896	null	null
LmjF.25.2155	hypothetical protein conserved	1.44685	0.0304801	null	null
LmjF.31.0080	hypothetical protein conserved	1.44612	0.00858895	nucleic acid binding zinc ion binding	null
LmjF.33.0330	heat shock protein 83 (HSP83-8)	1.44593	0.0274957	ATP binding unfolded protein binding	protein folding response to stress
LmjF.36.6750	prolyl oligopeptidase putative	1.44556	0.00540873	serine-type endopeptidase activity serine-type peptidase activity	proteolysis
LmjF.25.0340	hypothetical protein conserved	1.44546	0.00680316	protein binding zinc ion binding	null
LmjF.36.0060	L-ribulokinase putative	1.44544	0.00333858	ribulokinase activity	L-arabinose catabolic process carbohydrate metabolic process
LmjF.28.0850	DNA replication licensing factor MCM2 putative	1.44509	0.00299749	ATP binding DNA binding nucleoside-triphosphatase activity nucleotide binding	DNA replication DNA-dependent DNA replication initiation
LmjF.02.0085	hypothetical protein conserved	1.44372	0.0156146	null	null
LmjF.28.1095	hypothetical protein conserved	1.44313	0.0178287	null	null
LmjF.23.0820	hypothetical protein conserved	1.4431	0.0309068	protein binding	null
LmjF.26.2700	6-phosphogluconolactonase	1.44303	0.0157281	6-phosphogluconolactonase activity	carbohydrate metabolic process pentose-phosphate shunt
LmjF.04.0440	serine/threonine protein kinase-like protein	1.44258	0.0375333	ATP binding protein kinase activity protein tyrosine kinase activity	protein phosphorylation
LmjF.09.0250	DNA replication licensing factor MCM4 putativeDNA replication licensing factor MCM4 (MCM4)	1.44257	0.00223784	ATP binding DNA binding nucleoside-triphosphatase activity nucleotide binding	DNA replication
LmjF.34.3780	phosphomannomutase-like protein	1.4422	0.0115154	null	carbohydrate metabolic process
LmjF.32.3860	hypothetical protein conserved	1.44184	0.00855448	null	null
LmjF.24.0540	hypothetical protein unknown function	1.44157	0.0200229	methyltransferase activity	tRNA processing
LmjF.11.0630	aminopeptidase putative	1.44128	0.00311944	aminopeptidase activity	proteolysis
LmjF.03.0240	hypothetical protein conserved	1.44097	0.012997	null	null
LmjF.27.1910	hypothetical protein conserved	1.44035	0.0290366	null	null
LmjF.08.0440	hypothetical protein conserved	1.43966	0.015763	null	null
LmjF.32.2380	aquaporin-like protein	1.43958	0.00175203	transporter activity	transport
LmjF.18.0120	ARF-like 2-binding protein putative	1.43908	0.0191949	null	null
LmjF.34.4090	hypothetical protein conserved	1.43904	0.00517071	protein binding	protein targeting to Golgi
LmjF.29.2110	hypothetical protein conserved	1.4385	0.00215625	UDP-glucose:glycoprotein glucosyltransferase activity	protein glycosylation
LmjF.31.2350	hypothetical protein conserved	1.43809	0.00286353	null	null
LmjF.36.4895	exosome-associated protein 4 putative	1.43802	0.0345429	null	null
LmjF.16.1630	hypothetical protein conserved	1.43756	0.0263865	null	null
LmjF.15.0880	myo-inositol-1 phosphatase putative	1.43702	0.00854247	null	phosphatidylinositol phosphorylation
LmjF.11.1370	hypothetical protein conserved	1.43697	0.00174233	RNA binding pseudouridine synthase activity	RNA modification pseudouridine synthesis
LmjF.29.0260	hypothetical protein conserved	1.43637	0.00243951	tubulin-tyrosine ligase activity	cellular protein modification process
LmjF.06.1010	hypothetical protein conserved	1.43624	0.0116228	null	null
LmjF.36.2840	hypothetical protein conserved	1.43601	0.00264237	null	null
LmjF.13.1560	ras-like small GTPases putative	1.43585	0.0155081	GTP binding	null
LmjF.32.0910	hypothetical protein conserved	1.43582	0.0488398	carboxylesterase activity	null
LmjF.23.1660	metallo-beta-lactamase family protein-like protein	1.43566	0.00430556	hydrolase activity	null
LmjF.30.1440	hypothetical protein conserved	1.43488	0.00420161	null	null
LmjF.20.1680	separin putative	1.43461	0.00265897	peptidase activity	proteolysis
LmjF.32.3400	hypothetical protein conserved	1.43431	0.0200697	null	null
LmjF.36.0810	hypothetical protein conserved	1.43423	0.00395801	null	null
LmjF.20.0790	tubulin-tyrosine ligase putative	1.43376	0.00833855	tubulin-tyrosine ligase activity	cellular protein modification process
LmjF.26.1880	hypothetical protein conserved	1.43341	0.00332563	null	null
LmjF.30.1280	vacuolar assembly protein vps41 putative	1.43305	0.00411771	protein binding	intracellular protein transport vesicle-mediated transport
LmjF.24.1850	hypothetical predicted multi-pass transmembrane protein	1.43248	0.00640613	null	null
LmjF.31.2000	GP63-like protein leishmanolysin-like protein	1.43222	0.0293565	metalloendopeptidase activity zinc ion binding	cell adhesion proteolysis
LmjF.16.0530	dihydroorotate dehydrogenase (fumarate) (DHODH)	1.43216	0.0120286	dihydroorotate dehydrogenase activity	UMP biosynthetic process oxidation-reduction process
LmjF.08.0340	hypothetical protein conserved	1.43155	0.0219822	null	null
LmjF.06.1140	hypothetical protein conserved	1.43067	0.0114854	null	null
LmjF.34.4210	hypothetical protein conserved	1.43015	0.0278671	null	null
LmjF.34.0570	GTP-binding protein putative	1.43005	0.00876852	GTP binding GTPase activity	null
LmjF.29.0740	peroxisomal targeting signal type 2 receptor putative (PEX7)	1.43004	0.00972739	protein binding	null
LmjF.30.1255	hypothetical protein conserved	1.43001	0.00397541	N-acetyltransferase activity	null
LmjF.06.0870	arginine N-methyltransferase type III putative (PRMT7)	1.42937	0.0125664	null	null
LmjF.34.3340	hypothetical protein conserved	1.42923	0.00757007	null	null
LmjF.31.0600	hypothetical protein conserved	1.42922	0.0139137	null	null
LmjF.23.1320	hypothetical protein conserved	1.42897	0.0337429	null	null
LmjF.34.3320	hypothetical protein conserved	1.42858	0.0222158	null	null
LmjF.14.0420	hypothetical protein conserved	1.4283	0.0146794	zinc ion binding	null
LmjF.22.0110	glutamine amidotransferase putative	1.4278	0.00223784	ATP binding GMP synthase (glutamine-hydrolyzing) activity pyrophosphatase activity	GMP biosynthetic process purine nucleotide biosynthetic process
LmjF.25.1410	DNA polymerase delta subunit 2 putative	1.4277	0.00441156	DNA binding DNA-directed DNA polymerase activity	DNA replication
LmjF.35.0210	hypothetical protein conserved	1.42756	0.0101409	null	null
LmjF.27.1520	hypothetical protein conserved	1.42644	0.00400625	null	null
LmjF.15.0760	ATP-binding cassette protein subfamily A member 7 putative (ABCA7)	1.42638	0.0172175	ATP binding ATPase activity nucleoside-triphosphatase activity nucleotide binding	null
LmjF.31.2970	acetyl-CoA carboxylase putative	1.4263	0.0157281	ATP binding acetyl-CoA carboxylase activity biotin carboxylase activity catalytic activity ligase activity metal ion binding	fatty acid biosynthetic process metabolic process
LmjF.18.1550	hypothetical protein unknown function	1.42571	0.0160719	null	null
LmjF.31.0980	hypothetical protein conserved	1.42571	0.00731131	null	null
LmjF.19.1070	hypothetical protein conserved	1.42563	0.0167501	diacylglycerol kinase activity	protein kinase C-activating G-protein coupled receptor signaling pathway
LmjF.30.0290	hypothetical protein unknown function	1.42513	0.00734707	null	null
LmjF.09.1420	hypothetical protein conserved	1.42504	0.00554832	null	protein folding protein transport
LmjF.26.2540	hypothetical protein conserved	1.42494	0.0120699	null	null
LmjF.19.0510	hypothetical protein conserved	1.42488	0.00304446	null	null
LmjF.36.4070	phosphoglycerate mutase family member 5 putative	1.42476	0.00265897	null	null
LmjF.15.0490	hypothetical protein conserved	1.42462	0.00357754	null	null
LmjF.24.1810	beta-ketoacyl-ACP reductase 2 putative	1.42423	0.042347	oxidoreductase activity	metabolic process
LmjF.20.0840	cytochrome c oxidase assembly factor-like protein	1.42404	0.0253395	null	null
LmjF.28.1740	hypothetical protein conserved	1.42359	0.0327939	null	null
LmjF.30.2280	tubulin-tyrosine ligase-like protein	1.42355	0.0107076	tubulin-tyrosine ligase activity	cellular protein modification process
LmjF.06.0830	lipin putative	1.42339	0.0246621	null	null
LmjF.16.0100	hypothetical protein conserved	1.42316	0.00474286	null	null
LmjF.33.0150	hypothetical protein conserved	1.42269	0.0395817	null	null
LmjF.31.1210	hypothetical protein conserved	1.42247	0.034112	protein binding zinc ion binding	null
LmjF.04.0070	hypothetical protein conserved	1.42241	0.0231907	null	null
LmjF.27.1430	hypothetical protein conserved	1.42206	0.00747076	null	null
LmjF.32.0220	hypothetical protein conserved	1.42194	0.0160034	null	null
LmjF.32.0010	hypothetical protein conserved	1.42194	0.0117083	null	null
LmjF.06.0300	MYND finger domain-like protein	1.42183	0.0127434	zinc ion binding	null
LmjF.01.0160	hypothetical protein conserved	1.42135	0.0137609	null	null
LmjF.33.3140	hypothetical protein conserved	1.42123	0.00377663	binding	null
LmjF.31.2460	lipase putative	1.4211	0.030489	triglyceride lipase activity	lipid metabolic process
LmjF.29.2770	hypothetical protein conserved	1.421	0.0225149	catalytic activity	null
LmjF.26.2460	hypothetical protein conserved	1.42094	0.0193416	null	null
LmjF.36.4900	hypothetical protein conserved	1.41944	0.00984749	null	intracellular protein transport vesicle-mediated transport
LmjF.25.0300	hypothetical protein conserved	1.41932	0.00853024	null	null
LmjF.18.0940	hypothetical protein conserved	1.419	0.0478343	null	null
LmjF.17.0470	hypothetical protein conserved	1.41885	0.0090675	null	null
LmjF.09.0290	kinesin putative	1.41882	0.0313874	ATP binding microtubule motor activity	microtubule-based movement
LmjF.36.1130	hypothetical protein unknown function	1.41864	0.00423635	null	null
LmjF.34.1300	hypothetical protein conserved	1.41828	0.0103492	null	response to stress
LmjF.21.0970	hypothetical protein conserved	1.41807	0.00742302	null	null
LmjF.25.1800	hypothetical protein conserved	1.41714	0.0218624	null	null
LmjF.33.1990	hypothetical protein conserved	1.41666	0.0219344	null	null
LmjF.25.0740	DNA repair protein putative	1.41659	0.00272845	ATP binding DNA binding helicase activity nucleic acid binding protein binding zinc ion binding	null
LmjF.33.2600	enoyl-CoA hydratase/Enoyl-CoA isomerase/3- hydroxyacyl-CoA dehydrogenase putative	1.41659	0.0355809	3-hydroxyacyl-CoA dehydrogenase activity catalytic activity oxidoreductase activity	fatty acid metabolic process metabolic process oxidation-reduction process
LmjF.16.0680	apurinic/apyrimidinic endonuclease-redox protein	1.41637	0.00896747	nuclease activity	DNA repair
LmjF.35.1945	hypothetical protein conserved	1.41578	0.0152792	null	null
LmjF.36.1840	DEAD box RNA helicase putative	1.41568	0.00235266	ATP binding ATP-dependent helicase activity helicase activity nucleic acid binding	null
LmjF.06.0750	hypothetical protein conserved	1.41568	0.0428157	null	null
LmjF.21.0320	U1 small nuclear ribonucleoprotein C putative	1.41549	0.0314896	nucleic acid binding zinc ion binding	null
LmjF.25.2410	hypothetical protein conserved	1.41546	0.013418	DNA binding	null
LmjF.28.1850	C-terminal motor kinesin putative	1.41505	0.00349954	ATP binding microtubule motor activity	microtubule-based movement
LmjF.31.1250	hypothetical protein conserved	1.41473	0.00580821	null	null
LmjF.30.1670	hypothetical protein conserved	1.41437	0.02635	unfolded protein binding	protein folding
LmjF.31.2715	hypothetical protein conserved	1.41422	0.0182521	null	null
LmjF.21.0410	argonaut-like protein putative	1.41409	0.0170381	nucleic acid binding protein binding	null
LmjF.24.1210	translation factor sui1 putative	1.41369	0.010224	translation initiation factor activity	translational initiation
LmjF.35.3770	hypothetical protein conserved	1.41366	0.00291887	null	null
LmjF.28.2150	hypothetical protein conserved	1.41335	0.00239652	null	null
LmjF.11.0170	hypothetical protein conserved	1.4129	0.0106392	null	null
LmjF.06.0720	hypothetical protein conserved	1.41281	0.0379576	null	null
LmjF.06.0760	hypothetical protein conserved	1.41248	0.011469	null	null
LmjF.04.0975	hypothetical protein	1.41183	0.0267626	null	null
LmjF.24.2220	hypothetical protein conserved	1.4113	0.0154811	null	null
LmjF.09.0680	hypothetical protein conserved	1.41117	0.0323038	null	null
LmjF.15.0510	ecotin putative (ISP2)	1.41096	0.0137895	null	null
LmjF.31.0550	hypothetical protein conserved	1.41054	0.00930934	null	null
LmjF.07.1140	peptide methionine sulfoxide reductase-like	1.4104	0.00674429	null	oxidation-reduction process protein metabolic process
LmjF.09.0620	hypothetical protein conserved	1.40999	0.00607175	null	null
LmjF.30.0940	hypothetical protein conserved	1.40992	0.00478279	null	microtubule cytoskeleton organization
LmjF.34.1330	hypothetical protein conserved	1.40966	0.0102117	ATP binding nucleoside-triphosphatase activity nucleotide binding	null
LmjF.35.0350	hypothetical protein conserved	1.40945	0.00411771	null	null
LmjF.17.1080	hypothetical protein unknown function	1.4094	0.0105774	null	null
LmjF.03.0470	hypothetical protein conserved	1.40939	0.0425043	null	null
LmjF.19.1540	choline/Carnitine o-acyltransferase-like protein	1.40914	0.00772351	null	null
LmjF.20.0590	hypothetical protein conserved	1.40851	0.0112538	null	null
LmjF.33.1510	hypothetical protein conserved	1.40817	0.00231887	null	null
LmjF.31.1690	hypothetical protein conserved	1.40791	0.0127366	null	null
LmjF.31.2720	hypothetical protein conserved	1.40738	0.00866699	null	null
LmjF.33.0480	hypothetical protein conserved	1.40688	0.0100331	null	null
LmjF.32.0990	hypothetical protein conserved	1.40671	0.00699494	protein binding	null
LmjF.33.0450	hypothetical protein conserved	1.40612	0.00875931	null	null
LmjF.35.0620	hypothetical protein unknown function	1.40557	0.0157281	null	null
LmjF.03.0270	hypothetical protein	1.40557	0.0494076	lipid binding metal ion binding	lipid transport lipoprotein metabolic process
LmjF.30.0420	hypothetical protein conserved	1.40539	0.00672087	diacylglycerol kinase activity	protein kinase C-activating G-protein coupled receptor signaling pathway
LmjF.34.3590	phosphatidylinositol 4-kinase putative	1.40505	0.00411771	null	null
LmjF.32.2600	hypothetical protein conserved	1.4045	0.00273466	null	null
LmjF.28.0470	hypothetical protein conserved	1.40438	0.0142685	protein binding	null
LmjF.32.1400	DEAD/DEAH box helicase-like protein putative	1.40431	0.018818	ATP binding ATP-dependent helicase activity helicase activity nucleic acid binding	null
LmjF.14.0550	hypothetical protein unknown function	1.40394	0.0395696	null	null
LmjF.34.4130	hypothetical protein conserved	1.4039	0.0032612	null	null
LmjF.09.0200	hypothetical protein conserved	1.40356	0.00788401	null	null
LmjF.33.0630	hypothetical protein conserved	1.40289	0.0219462	null	null
LmjF.36.3110	hypothetical protein conserved	1.40234	0.00722725	null	null
LmjF.04.0980	hypothetical protein conserved	1.40188	0.0313659	null	null
LmjF.13.0010	hypothetical protein conserved	1.40118	0.00873514	protein binding	null
LmjF.34.2280	hypothetical protein conserved	1.40117	0.0105904	null	null
LmjF.07.0910	hypothetical protein conserved	1.40104	0.00690178	null	null
LmjF.25.2000	hypothetical protein conserved	1.40095	0.0090111	null	null
LmjF.34.1200	hypothetical protein conserved	1.40082	0.0223606	null	null
LmjF.33.1430	hypothetical protein conserved	1.3997	0.00708715	null	null
LmjF.13.1280	XPA-interacting protein putative	1.3993	0.0157281	nucleoside-triphosphatase activity nucleotide binding	null
LmjF.11.0730	hypothetical protein conserved	1.39872	0.0125127	null	null
LmjF.15.0360	hypothetical protein conserved	1.39776	0.030263	RNA binding pseudouridine synthase activity	RNA modification pseudouridine synthesis
LmjF.36.1430	translation elongation factor 1-beta putative	1.39766	0.0102818	translation elongation factor activity	translational elongation
LmjF.36.5660	hypothetical protein conserved	1.3976	0.00352543	oxidoreductase activity	oxidation-reduction process
LmjF.15.1100	tryparedoxin peroxidase (TRYP4)	1.39759	0.0408256	antioxidant activity oxidoreductase activity peroxiredoxin activity	oxidation-reduction process
LmjF.34.3840	hypothetical protein conserved	1.39758	0.00331871	null	null
LmjF.21.0750	hypothetical protein conserved	1.39741	0.00620143	null	null
LmjF.36.0260	xylulokinase putative	1.39637	0.0132173	xylulokinase activity	carbohydrate metabolic process xylulose metabolic process
LmjF.16.1340	hypothetical protein conserved	1.39613	0.0243919	null	null
LmjF.36.5690	hypothetical protein conserved	1.39573	0.0108393	null	null
LmjF.35.4320	hypothetical protein conserved	1.39562	0.00579263	hydrolase activity	metabolic process
LmjF.13.1030	hypothetical protein conserved	1.39532	0.00851376	null	null
LmjF.31.2250	32-trans-enoyl-CoA isomerase mitochondrial precursor putative	1.39529	0.00768897	catalytic activity	metabolic process
LmjF.11.0600	hypothetical protein conserved	1.39519	0.0336358	nucleic acid binding zinc ion binding	null
LmjF.11.0430	hypothetical protein conserved	1.39515	0.0102746	null	null
LmjF.13.1020	hypothetical protein unknown function	1.39461	0.0133763	null	null
LmjF.36.0120	mRNA capping methyltransferase putative	1.39437	0.0200762	null	null
LmjF.18.1610	hypothetical protein conserved	1.39308	0.00362493	null	null
LmjF.35.2710	hypothetical protein conserved	1.39266	0.019514	null	null
LmjF.29.2700	hypothetical protein conserved	1.39257	0.00331871	null	null
LmjF.28.0060	hypothetical protein conserved	1.39238	0.0186857	null	null
LmjF.30.2810	hypothetical protein conserved	1.39206	0.0221893	null	null
LmjF.27.0170	hypothetical protein conserved	1.39199	0.0108712	null	null
LmjF.04.0810	hypothetical protein conserved	1.39173	0.00672341	null	ribosome biogenesis
LmjF.03.0890	hypothetical protein conserved	1.39172	0.0321017	protein binding	null
LmjF.29.1980	hypothetical protein conserved	1.391	0.00709872	nucleotide binding	null
LmjF.11.0320	DNA repair and recombination helicase protein PIF2 putative	1.39038	0.00658395	nucleoside-triphosphatase activity nucleotide binding	null
LmjF.15.1410	hypothetical protein conserved	1.39031	0.010032	protein binding zinc ion binding	null
LmjF.35.3820	hypothetical protein conserved	1.39028	0.0306633	null	null
LmjF.09.0220	catalytic subunit of the vacuolar transporter chaperone 4 putative	1.39001	0.00379423	null	null
LmjF.06.1160	hypothetical protein conserved	1.38992	0.0133289	null	null
LmjF.32.1670	NAD synthase putative	1.3896	0.0248979	ATP binding NAD+ synthase (glutamine-hydrolyzing) activity	NAD biosynthetic process
LmjF.04.0430	hypothetical protein conserved	1.3895	0.0202891	carbohydrate binding	null
LmjF.32.1410	hypothetical protein unknown function	1.38923	0.00752725	null	null
LmjF.17.1410	zinc-finger protein ZPR1 putative	1.38904	0.0173052	zinc ion binding	null
LmjF.23.0900	hypothetical protein conserved	1.38896	0.00361545	null	null
LmjF.17.1050	hydrolase-like protein	1.38874	0.0165176	null	null
LmjF.31.1700	hypothetical protein conserved	1.38868	0.00726814	null	null
LmjF.15.0400	hypothetical protein conserved	1.38831	0.0497757	null	null
LmjF.30.1990	cyclosome subunit-like protein	1.38783	0.00341789	null	null
LmjF.29.0840	hypothetical protein conserved	1.38751	0.00862398	null	null
LmjF.13.0930	glycosyltransferase family-like protein	1.38751	0.0121433	null	lipopolysaccharide biosynthetic process
LmjF.36.4740	hypothetical protein conserved	1.38739	0.00930934	null	null
LmjF.35.0390	hypothetical protein conserved	1.3869	0.0273552	null	null
LmjF.36.5890	hypothetical protein conserved	1.38652	0.00843625	null	null
LmjF.36.3910	S-adenosylhomocysteine hydrolase	1.38651	0.0288747	adenosylhomocysteinase activity	one-carbon metabolic process
LmjF.19.1505	hypothetical protein conserved	1.38644	0.0114273	null	null
LmjF.31.2930	hypothetical protein conserved	1.38565	0.0111315	null	null
LmjF.26.2050	hypothetical protein conserved	1.38556	0.0449254	null	null
LmjF.05.0410	hypothetical protein conserved	1.3852	0.0398013	protein binding	null
LmjF.27.2330	GTP binding protein putative	1.38478	0.00901928	GTP binding	null
LmjF.15.0570	hypothetical protein unknown function	1.38369	0.010433	null	null
LmjF.31.1660	GINS complex subunit Psf3 putative	1.38368	0.021785	null	null
LmjF.35.2070	hypothetical protein conserved	1.38291	0.0286474	null	null
LmjF.21.0880	hypothetical protein conserved	1.38272	0.0238914	ATP binding ATPase activity	null
LmjF.06.0070	hypothetical protein conserved	1.38266	0.0113181	null	null
LmjF.13.0150	hypothetical protein conserved	1.38244	0.0170381	null	null
LmjF.28.2720	hypothetical protein conserved	1.38181	0.0153493	null	null
LmjF.31.1170	hypothetical protein unknown function	1.38161	0.0275972	heme binding	null
LmjF.32.3940	hypothetical protein conserved	1.38159	0.0336867	null	null
LmjF.19.1520	hypothetical protein conserved	1.38088	0.00478279	null	null
LmjF.36.4520	hypothetical protein conserved	1.38073	0.00559416	null	null
LmjF.21.1670	hypothetical protein conserved	1.38065	0.0102117	null	null
LmjF.23.1620	hypothetical protein	1.38028	0.0247255	null	null
LmjF.21.0891	hypothetical protein	1.38018	0.015763	actin binding	cytoskeleton organization
LmjF.32.3710	hypothetical protein conserved	1.37989	0.0488747	null	null
LmjF.29.1400	hypothetical Zinc-finger containing protein	1.37987	0.0191332	null	null
LmjF.33.2490	recombinase rad51 putative	1.37932	0.0060073	ATP binding DNA binding DNA-dependent ATPase activity	DNA metabolic process
LmjF.20.1500	hypothetical protein conserved	1.37908	0.0387271	null	null
LmjF.31.2860	tousled-like kinase II putative	1.37881	0.0105468	ATP binding protein kinase activity protein tyrosine kinase activity	protein phosphorylation
LmjF.13.1450	EF hand-like protein	1.37862	0.0301368	calcium ion binding	null
LmjF.33.0840	hypothetical protein conserved	1.37818	0.00566705	null	null
LmjF.29.0150	hypothetical protein conserved	1.37815	0.00928429	protein binding	null
LmjF.29.0590	DNA repair helicase putative	1.37796	0.0120025	ATP binding DNA binding helicase activity hydrolase activity nucleic acid binding	null
LmjF.25.0960	gamma-tubulin	1.37764	0.0145286	GTP binding GTPase activity	GTP catabolic process protein polymerization
LmjF.36.0250	eukaryotic translation initiation factor 3 subunit L putative	1.37762	0.0146051	null	null
LmjF.04.0710	hypothetical protein conserved	1.37742	0.0333842	protein binding	pathogenesis regulation of protein secretion
LmjF.17.1240	hypothetical protein conserved	1.37734	0.0392844	protein binding	null
LmjF.10.0690	hypothetical protein conserved	1.37711	0.00335743	binding protein binding	null
LmjF.25.0110	hypothetical protein conserved	1.37683	0.0040748	null	null
LmjF.25.0020	n-terminal acetyltransferase complex ard1 subunit homolog putative (ARD1)	1.37659	0.0121421	N-acetyltransferase activity	null
LmjF.22.0320	hypothetical protein conserved	1.3765	0.00895988	null	null
LmjF.36.6710	replication factor C subunit 5 putative	1.37636	0.0411055	DNA binding nucleoside-triphosphatase activity nucleotide binding	DNA replication
LmjF.09.0070	RNA helicase putative	1.37632	0.0223504	ATP binding ATP-dependent helicase activity helicase activity nucleic acid binding protein binding zinc ion binding	null
LmjF.24.1460	hypothetical protein conserved	1.37613	0.0188147	null	null
LmjF.08.1210	hypothetical protein conserved	1.37612	0.00747076	null	null
LmjF.32.3840	hypothetical protein conserved	1.37598	0.0207711	null	intracellular signal transduction
LmjF.32.0540	hypothetical protein conserved	1.37577	0.0054457	null	null
LmjF.08.0190	hypothetical protein unknown function	1.37569	0.0056061	null	null
LmjF.25.0030	hypothetical protein unknown function	1.37557	0.00469426	zinc ion binding	null
LmjF.35.2630	hypothetical protein conserved	1.37551	0.0159432	null	null
LmjF.36.1760	aldehyde dehydrogenase putative	1.37532	0.0142153	oxidoreductase activity	metabolic process oxidation-reduction process
LmjF.04.0110	hypothetical protein conserved	1.37484	0.0202891	null	null
LmjF.25.1790	hypothetical protein conserved	1.37464	0.00732111	null	null
LmjF.27.0670	amino acid permease putative (AAT23.1)	1.3746	0.014619	null	null
LmjF.24.2340	hypothetical protein conserved	1.3744	0.0485966	RNA binding RNA methyltransferase activity	RNA processing
LmjF.06.0330	hypothetical protein conserved	1.37407	0.0155262	null	null
LmjF.05.1010	methyltransferase-like protein	1.37392	0.0436829	null	null
LmjF.26.1230	hypothetical protein conserved	1.37299	0.00743772	null	null
LmjF.29.2340	hypothetical protein conserved	1.37299	0.0248366	null	nucleosome assembly
LmjF.35.2280	hypothetical protein conserved	1.37257	0.00819882	null	null
LmjF.36.5610	hypothetical protein conserved	1.37197	0.00740204	null	null
LmjF.05.0870	hypothetical protein conserved	1.37187	0.0429666	null	null
LmjF.23.0850	hypothetical protein conserved	1.37185	0.0115141	null	null
LmjF.08.0220	ubiquitin-activating enzyme-like protein	1.37184	0.00479381	ATP binding catalytic activity small protein activating enzyme activity	cellular protein modification process
LmjF.35.3810	hypothetical protein conserved	1.37172	0.0336867	null	null
LmjF.16.0030	arginine N-methyltransferase type I (PRMT6)	1.37158	0.0155689	protein methyltransferase activity	protein methylation
LmjF.16.0350	hypothetical protein conserved	1.37113	0.0160725	oxidoreductase activity	oxidation-reduction process
LmjF.13.1090	proteasome regulatory ATPase subunit 2 putative	1.37101	0.024211	ATP binding hydrolase activity nucleoside-triphosphatase activity nucleotide binding	protein catabolic process
LmjF.13.0500	RNA helicase putative	1.37088	0.0124089	ATP binding ATP-dependent helicase activity helicase activity nucleic acid binding nucleoside-triphosphatase activity nucleotide binding	null
LmjF.36.5770	hypothetical protein conserved	1.37041	0.00915014	null	transmembrane transport
LmjF.27.0830	hypothetical protein conserved	1.37035	0.0102263	null	null
LmjF.16.1190	hypothetical protein conserved	1.36903	0.0110399	null	null
LmjF.24.1240	hypothetical protein conserved	1.36894	0.00913845	null	null
LmjF.06.0240	hypothetical protein conserved	1.36875	0.0270703	null	null
LmjF.19.0950	hypothetical protein conserved	1.3686	0.0108712	null	null
LmjF.25.0530	ATP-binding cassette protein subfamily B member 1 putative (ABCB1)	1.36811	0.0173696	ATP binding ATPase activity nucleoside-triphosphatase activity nucleotide binding	transmembrane transport transport
LmjF.27.0850	hypothetical protein conserved	1.36784	0.0157281	null	null
LmjF.25.1290	hypothetical protein conserved	1.36774	0.0489161	null	null
LmjF.35.1610	hypothetical protein conserved	1.3674	0.0100988	null	null
LmjF.19.1020	tRNA pseudouridine synthase A-like protein	1.36725	0.0226966	RNA binding pseudouridine synthase activity	RNA modification pseudouridine synthesis
LmjF.26.1470	farnesyltransferase beta subunit	1.3672	0.0262835	catalytic activity	null
LmjF.30.1330	ATP-binding cassette protein subfamily H member 3 putative (ABCH3)	1.36709	0.0154832	ATP binding ATPase activity nucleoside-triphosphatase activity nucleotide binding	null
LmjF.14.1030	hypothetical protein conserved	1.36709	0.0203059	null	null
LmjF.13.0670	lectin putative	1.36685	0.0246719	null	null
LmjF.34.3530	hypothetical protein conserved	1.3664	0.00995563	null	null
LmjF.22.0600	hypothetical protein conserved	1.36635	0.0104905	N-acetyltransferase activity	null
LmjF.16.0560	hypothetical protein conserved	1.36622	0.00539585	null	null
LmjF.27.0450	RNA processing factor 1 putative	1.36607	0.0291907	null	null
LmjF.04.0820	peptide deformylase putative (EMBL:AY353252) (metalloprotease-like protein)	1.36596	0.0296268	null	null
LmjF.14.1450	hypothetical protein conserved	1.36562	0.00440198	binding	null
LmjF.35.1790	DNA polymerase epsilon subunit b putative	1.36556	0.0439775	DNA binding DNA-directed DNA polymerase activity	DNA replication DNA-dependent DNA replication
LmjF.27.0060	hypothetical protein conserved	1.36555	0.0138474	null	null
LmjF.36.4530	ABC1 protein putative	1.3655	0.0152891	null	null
LmjF.05.0580	hypothetical protein conserved	1.36543	0.0239957	null	null
LmjF.07.0970	hypothetical protein conserved	1.36488	0.0175028	null	null
LmjF.29.2030	UDP-GlcNAc:PI a1-6 GlcNAc-transferase putative	1.36487	0.0122277	phosphatidylinositol N-acetylglucosaminyltransferase activity	GPI anchor biosynthetic process
LmjF.19.1180	hypothetical protein conserved	1.36466	0.0184368	null	null
LmjF.29.2000	hypothetical protein conserved	1.36451	0.0104058	null	null
LmjF.32.3720	hypothetical protein unknown function	1.36444	0.0149611	null	null
LmjF.15.0825	hypothetical protein conserved	1.36422	0.0213677	null	null
LmjF.36.6200	hypothetical protein conserved	1.36412	0.0250617	null	null
LmjF.01.0360	hypothetical protein conserved	1.36402	0.0238437	null	null
LmjF.26.0310	6-phosphofructo-2-kinase/fructose-26-biphosphatase-1-like protein	1.36394	0.00642625	6-phosphofructo-2-kinase activity ATP binding protein binding	fructose metabolic process
LmjF.31.3170	hypothetical protein unknown function	1.36384	0.00886809	null	transmembrane transport
LmjF.36.5530	hypothetical protein conserved	1.3636	0.0061108	null	null
LmjF.17.0420	hypothetical protein conserved	1.36331	0.0367491	null	null
LmjF.09.0750	acyl-CoA binding protein putative	1.36307	0.00620947	fatty-acyl-CoA binding	null
LmjF.35.5140	hypothetical protein unknown function	1.36302	0.0359101	null	null
LmjF.15.1055	CMP-sialic acid transporter putative	1.36297	0.0181004	sugar:hydrogen symporter activity	carbohydrate transport
LmjF.19.0440	nucleosome assembly protein putative	1.36288	0.00923534	null	nucleosome assembly
LmjF.36.1410	predicted RanGDP binding protein	1.36287	0.0313659	zinc ion binding	null
LmjF.29.0830	hypothetical protein conserved	1.36286	0.02091	null	null
LmjF.22.1260	hypothetical protein conserved	1.36285	0.0248254	null	null
LmjF.34.4300	hypothetical protein conserved	1.36276	0.0224114	zinc ion binding	null
LmjF.19.1380	cation transporter putative	1.36256	0.00801253	cation transmembrane transporter activity	cation transport transmembrane transport
LmjF.14.1370	tyrosyl-tRNA synthetase putative (TyrS)	1.36221	0.00554832	ATP binding aminoacyl-tRNA ligase activity nucleotide binding	tRNA aminoacylation for protein translation
LmjF.36.2150	COP-coated vesicle membrane protein erv25 precursor putative	1.36208	0.00566862	null	transport
LmjF.36.1880	hypothetical protein conserved	1.36153	0.0452857	null	null
LmjF.33.0690	hypothetical protein conserved	1.36097	0.0445518	null	null
LmjF.36.5670	RNA helicase putative	1.36092	0.0146447	ATP binding ATP-dependent helicase activity helicase activity nucleic acid binding	null
LmjF.35.1990	hypothetical protein conserved	1.36056	0.0159073	null	null
LmjF.18.0990	UDP-glucose pyrophosphorylase	1.36031	0.00866699	nucleotidyltransferase activity	metabolic process
LmjF.29.0390	RNA binding protein putative	1.36023	0.0288331	nucleic acid binding	null
LmjF.06.1150	hypothetical protein conserved	1.3602	0.0281104	null	null
LmjF.27.1880	hypothetical protein conserved	1.35945	0.0184368	null	null
LmjF.36.4170	oxidoreductase putative	1.35924	0.0167462	oxidoreductase activity zinc ion binding	oxidation-reduction process
LmjF.32.1720	hypothetical protein conserved	1.35913	0.0127758	DNA binding DNA-directed DNA polymerase activity	DNA replication
LmjF.18.0910	hypothetical protein conserved	1.35867	0.0128674	null	null
LmjF.32.0530	hypothetical protein conserved	1.35848	0.0143935	null	null
LmjF.14.0570	hypothetical protein conserved	1.35822	0.0342093	protein binding	null
LmjF.34.0290	hypothetical protein conserved	1.35807	0.0104387	null	null
LmjF.30.2340	zinc-finger protein conserved	1.35771	0.00767177	zinc ion binding	null
LmjF.31.2830	hypothetical protein conserved	1.35736	0.0316031	null	null
LmjF.13.0650	palmitoyl acyltransferase 6 putative	1.35686	0.0174351	zinc ion binding	null
LmjF.34.1270	hypothetical protein conserved	1.3563	0.0417644	null	null
LmjF.31.1480	hypothetical protein unknown function	1.35578	0.0097752	null	null
LmjF.29.0950	hypothetical protein conserved	1.35566	0.0247255	null	null
LmjF.16.0160	50S ribosomal protein L17 putative	1.35552	0.0387348	structural constituent of ribosome	translation
LmjF.08.1160	hypothetical protein conserved	1.3555	0.00729156	S-adenosylmethionine-dependent methyltransferase activity	null
LmjF.33.3160	hypothetical protein conserved	1.35537	0.0154957	null	null
LmjF.34.3960	hypothetical protein conserved	1.3553	0.0479183	acid-amino acid ligase activity	cellular protein modification process
LmjF.29.2010	hypothetical protein conserved	1.35525	0.0166852	null	null
LmjF.21.0865	hypothetical protein conserved	1.35487	0.0314474	zinc ion binding	null
LmjF.03.0130	acetyltransferase putative	1.35471	0.0156045	N-acetyltransferase activity	null
LmjF.07.0640	hypothetical protein conserved	1.35448	0.0110247	null	null
LmjF.29.1220	hypothetical protein conserved	1.35403	0.0112879	null	null
LmjF.26.2350	hypothetical protein conserved	1.35379	0.0116228	null	null
LmjF.34.2620	RNA helicase putative	1.35376	0.0241911	ATP binding helicase activity nucleic acid binding	null
LmjF.35.3360	hypothetical protein conserved	1.35361	0.0127758	binding	null
LmjF.33.2480	hypothetical protein conserved	1.35353	0.0156086	null	null
LmjF.33.3030	hypothetical protein unknown function	1.3534	0.0429934	null	null
LmjF.34.0815	hypothetical protein conserved	1.35268	0.0103184	null	null
LmjF.36.2610	folylpolyglutamate synthetase (FPGS)	1.35202	0.00491371	ATP binding ligase activity tetrahydrofolylpolyglutamate synthase activity	biosynthetic process folic acid-containing compound biosynthetic process
LmjF.26.2240	kynureninase putative	1.35184	0.0178287	kynureninase activity pyridoxal phosphate binding	NAD biosynthetic process metabolic process tryptophan catabolic process
LmjF.10.1000	ARP2/3 complex subunit putative	1.35167	0.0360618	null	null
LmjF.18.0210	hypothetical protein conserved	1.35165	0.01461	ATPase activator activity chaperone binding	response to stress
LmjF.35.4630	chaperone protein DNAj putative	1.3514	0.0189416	heat shock protein binding	null
LmjF.06.1030	kinesin putative	1.35138	0.0215669	ATP binding microtubule motor activity	microtubule-based movement
LmjF.28.0300	hypothetical protein conserved	1.3509	0.0387348	nucleic acid binding zinc ion binding	null
LmjF.28.2450	hypothetical protein conserved	1.35076	0.0122422	null	null
LmjF.07.1105	ATPase subunit 9 putative pseudogene	1.35048	0.0398832	hydrogen ion transmembrane transporter activity	ATP hydrolysis coupled proton transport
LmjF.30.1010	ubiquitin conjugation factor E4 B putative	1.34995	0.00928429	ubiquitin-ubiquitin ligase activity	cell redox homeostasis protein ubiquitination ubiquitin-dependent protein catabolic process
LmjF.35.2370	hypothetical protein conserved	1.34991	0.00855218	protein binding	null
LmjF.34.3130	hypothetical protein conserved	1.34985	0.0219822	null	null
LmjF.15.1510	hypothetical protein conserved	1.3498	0.0271642	null	null
LmjF.23.0040	peroxidoxin	1.34949	0.0141826	antioxidant activity oxidoreductase activity peroxiredoxin activity	oxidation-reduction process
LmjF.32.0800	hypothetical protein unknown function	1.3493	0.00893311	null	null
LmjF.09.0720	cleavage and polyadenylation specificity factor 30 kDa subunit putative	1.3493	0.0377686	nucleic acid binding zinc ion binding	null
LmjF.31.0860	ras-like small GTPases putative	1.34867	0.0110935	GTP binding GTPase activity	GTP catabolic process protein transport signal transduction small GTPase mediated signal transduction
LmjF.30.0110	hypothetical protein conserved	1.34861	0.0167679	null	null
LmjF.16.0640	hypothetical protein conserved	1.34835	0.0219784	nucleic acid binding peptidyl-prolyl cis-trans isomerase activity	protein folding
LmjF.26.0940	hypothetical protein conserved	1.34788	0.034327	heat shock protein binding	null
LmjF.03.0550	hypothetical protein conserved	1.34694	0.0106688	null	null
LmjF.06.0890	hypothetical protein conserved	1.34693	0.0193366	null	null
LmjF.01.0380	hypothetical protein conserved	1.34651	0.0375923	null	null
LmjF.24.0760	DNA repair and recombination protein RAD54 putative	1.34638	0.0101185	ATP binding DNA binding helicase activity nucleic acid binding	null
LmjF.33.3180	hypothetical protein conserved	1.34587	0.0127242	null	null
LmjF.31.2260	aminopeptidase putative	1.34575	0.00933611	metallopeptidase activity zinc ion binding	null
LmjF.32.2140	hypothetical protein conserved	1.34545	0.0336867	null	null
LmjF.16.1560	hypothetical protein conserved	1.34539	0.0206975	null	null
LmjF.13.0410	hypothetical protein conserved	1.34538	0.0133289	null	null
LmjF.31.2700	hypothetical protein conserved	1.34532	0.0101182	3 -5 exonuclease activity nucleic acid binding	nucleobase-containing compound metabolic process
LmjF.31.2170	hypothetical protein conserved	1.34522	0.0117145	null	null
LmjF.33.1220	hypothetical protein conserved	1.34502	0.00839352	protein binding	null
LmjF.30.1870	hypothetical protein conserved	1.34497	0.010224	null	null
LmjF.07.0390	hypothetical protein conserved	1.34496	0.00894999	null	null
LmjF.21.1150	hypothetical protein conserved	1.34467	0.00599641	null	null
LmjF.20.0500	hypothetical protein conserved	1.34445	0.0246621	null	null
LmjF.08.1140	suppressive immunomodulating factor putative (TSIF)	1.34445	0.0166852	protein binding	null
LmjF.32.2060	ABC transporter-like protein	1.34378	0.0207751	ATP binding ATPase activity nucleoside-triphosphatase activity nucleotide binding	transmembrane transport transport
LmjF.32.3600	hypothetical protein conserved	1.34363	0.0490402	null	null
LmjF.28.0010	hypothetical protein conserved	1.3436	0.0179651	null	null
LmjF.32.3950	hypothetical protein conserved	1.34354	0.00775638	null	null
LmjF.08.0140	DNA repair protein putative	1.34317	0.00681859	DNA binding nuclease activity	DNA metabolic process
LmjF.24.1940	hypothetical protein conserved	1.34315	0.0211788	null	null
LmjF.29.0410	hypothetical protein conserved	1.34307	0.0290372	null	null
LmjF.13.0210	class 3 lipase putative	1.34237	0.00823708	triglyceride lipase activity	lipid metabolic process
LmjF.16.1290	diacylglycerol kinase putative	1.3423	0.0336998	diacylglycerol kinase activity	protein kinase C-activating G-protein coupled receptor signaling pathway
LmjF.35.0630	hypothetical protein conserved	1.34205	0.00523569	null	null
LmjF.33.0730	hypothetical protein conserved	1.34188	0.0257383	protein binding	null
LmjF.29.0720	hypothetical protein conserved	1.3412	0.011198	protein binding translation elongation factor activity	translational elongation
LmjF.35.4610	hypothetical protein conserved	1.34105	0.0204252	null	null
LmjF.29.1240	hypothetical protein unknown function	1.34087	0.0137609	protein binding	null
LmjF.31.0140	ubiquitin hydrolase putative	1.34038	0.0157906	protein binding ubiquitin thiolesterase activity	ubiquitin-dependent protein catabolic process
LmjF.02.0460	voltage-dependent anion-selective channel putative	1.33999	0.0297837	null	null
LmjF.11.0130	NGG1 interacting factor 3-like protein	1.33975	0.0219896	null	null
LmjF.11.0380	hypothetical protein conserved	1.33938	0.0217116	null	null
LmjF.04.0780	heat shock protein putative	1.33904	0.0127366	heat shock protein binding	null
LmjF.35.4710	hypothetical protein conserved	1.33902	0.0463014	null	null
LmjF.30.2600	formate--tetrahydrofolate ligase (FTHS)	1.33862	0.0151306	ATP binding formate-tetrahydrofolate ligase activity	folic acid-containing compound biosynthetic process
LmjF.28.0820	hypothetical protein conserved	1.33773	0.0270025	null	null
LmjF.29.0030	ribosomal protein L3-like protein	1.33756	0.0409485	structural constituent of ribosome	translation
LmjF.15.1210	inositol/phosphatidylinositol phosphatase putative	1.33747	0.0121276	null	phosphatidylinositol phosphorylation signal transduction
LmjF.01.0470	fatty acyl CoA syntetase 1 putative	1.33722	0.0330101	catalytic activity	metabolic process
LmjF.07.0570	hypothetical protein conserved	1.33675	0.034112	null	null
LmjF.19.1560	inosine-5 -monophosphate dehydrogenase	1.33644	0.0143067	IMP dehydrogenase activity catalytic activity protein binding	oxidation-reduction process purine nucleotide biosynthetic process
LmjF.21.1567	hypothetical protein conserved	1.33628	0.0079833	heme binding peroxidase activity	oxidation-reduction process response to oxidative stress
LmjF.12.0610	hypothetical protein conserved	1.33628	0.0173137	protein binding	null
LmjF.16.0450	hypothetical protein conserved	1.33593	0.0219822	null	null
LmjF.36.3720	hypothetical protein conserved	1.33549	0.0203695	null	null
LmjF.25.2450	histone H4	1.33527	0.0227823	DNA binding protein heterodimerization activity	nucleosome assembly
LmjF.25.1850	hypothetical protein conserved	1.33522	0.0388473	protein binding	null
LmjF.29.2240	aminopeptidase putative	1.33511	0.0336436	metallopeptidase activity zinc ion binding	null
LmjF.06.0320	hypothetical protein conserved	1.3347	0.0124389	null	null
LmjF.20.1530	cell division cycle protein-like protein	1.33438	0.00685467	ATP binding nucleoside-triphosphatase activity nucleotide binding	null
LmjF.27.2050	ribonucleoside-diphosphate reductase small chain putative	1.33427	0.0163361	oxidoreductase activity transition metal ion binding	deoxyribonucleoside diphosphate metabolic process oxidation-reduction process
LmjF.34.1280	hypothetical protein conserved	1.33407	0.0325805	null	null
LmjF.09.1220	AAA family ATPase putative	1.33369	0.00995563	ATP binding nucleoside-triphosphatase activity nucleotide binding	null
LmjF.28.2640	molybdenum cofactor biosynthesis protein putative	1.33363	0.0288373	null	Mo-molybdopterin cofactor biosynthetic process
LmjF.34.4000	hypothetical protein conserved	1.33325	0.0310853	null	null
LmjF.35.2640	hypothetical protein conserved	1.33325	0.0128565	RNA binding pseudouridine synthase activity	RNA modification pseudouridine synthesis
LmjF.24.1290	hypothetical protein conserved	1.3332	0.00777514	null	null
LmjF.23.1720	hypothetical protein conserved	1.33305	0.0381471	null	null
LmjF.36.3010	glutathione peroxidase putative	1.33283	0.0284201	glutathione peroxidase activity	oxidation-reduction process response to oxidative stress
LmjF.11.1180	hypothetical protein conserved	1.33275	0.00788605	null	protein insertion into membrane
LmjF.21.1030	hypothetical protein conserved	1.33223	0.0453612	null	null
LmjF.27.1150	hypothetical protein conserved	1.33215	0.0219822	protein binding	null
LmjF.32.2155	hypothetical protein conserved	1.3319	0.0455402	null	null
LmjF.31.2490	ferredoxin 2fe-2s-like protein	1.33178	0.026067	electron carrier activity iron-sulfur cluster binding	null
LmjF.32.1240	hypothetical protein conserved	1.33178	0.00739517	null	null
LmjF.19.0170	hypothetical protein conserved	1.33138	0.0326587	null	null
LmjF.34.2170	8-oxoguanine DNA glycosylase putative	1.33125	0.0412514	catalytic activity damaged DNA binding oxidized purine nucleobase lesion DNA N-glycosylase activity	DNA repair base-excision repair nucleotide-excision repair
LmjF.33.0235	adenosine deaminase-like protein	1.33033	0.0269641	RNA binding adenosine deaminase activity	RNA processing
LmjF.22.0380	hypothetical protein conserved	1.33009	0.013956	null	null
LmjF.32.0940	hypothetical protein conserved	1.32978	0.0118656	binding	null
LmjF.25.2080	elongation factor 2-like protein	1.3296	0.0233512	GTP binding GTPase activity	null
LmjF.36.2370	hypothetical protein conserved	1.32927	0.0187644	null	null
LmjF.36.3350	hypothetical protein conserved	1.32906	0.0296268	null	null
LmjF.36.6970	hypothetical protein conserved	1.32803	0.0179739	null	null
LmjF.33.0860	hypothetical protein conserved	1.32769	0.0233512	null	null
LmjF.27.0370	hypothetical protein conserved	1.32766	0.0148083	null	null
LmjF.26.1070	hypothetical protein conserved	1.32763	0.0282604	null	null
LmjF.21.0140	hypothetical protein conserved	1.32749	0.0153618	null	null
LmjF.31.2320	helicase-like protein	1.32734	0.0305463	ATP binding DNA binding helicase activity nucleic acid binding	null
LmjF.32.3370	chloride channel protein putative	1.32706	0.00748369	ion channel activity protein binding voltage-gated chloride channel activity	chloride transport transmembrane transport
LmjF.27.2060	hypothetical protein conserved	1.32617	0.0400927	null	null
LmjF.24.2190	hypothetical protein conserved	1.32613	0.0146794	null	null
LmjF.18.0830	periodic tryptophan protein 2-like protein	1.32595	0.0265462	protein binding	null
LmjF.35.1940	hypothetical protein unknown function	1.32557	0.0448491	null	null
LmjF.34.3290	hypothetical protein conserved	1.3255	0.0106467	null	null
LmjF.29.0790	hypothetical protein conserved	1.32529	0.00781423	null	null
LmjF.24.0700	hypothetical predicted multi-pass transmembrane protein	1.32522	0.0290354	null	null
LmjF.35.0810	hypothetical protein unknown function	1.32516	0.0156153	null	null
LmjF.25.0220	hypothetical protein conserved	1.32497	0.0173056	null	null
LmjF.32.3110	hypothetical protein conserved	1.32496	0.0391103	GTP binding	null
LmjF.26.2440	protein kinase putative	1.32448	0.0288524	ATP binding protein kinase activity protein tyrosine kinase activity	protein phosphorylation
LmjF.36.4620	hypothetical protein conserved	1.32425	0.0127758	null	null
LmjF.36.1260	fructose-16-bisphosphate aldolase (ALD)	1.32326	0.0266894	fructose-bisphosphate aldolase activity	glycolysis
LmjF.21.0330	hypothetical protein conserved	1.32317	0.0462254	null	null
LmjF.28.0990	hypothetical protein conserved	1.3228	0.0233659	null	null
LmjF.15.0580	hypothetical protein conserved	1.32215	0.0443417	peptidase activity	signal peptide processing
LmjF.16.0760	transaldolase putative	1.3221	0.0157906	sedoheptulose-7-phosphate:D-glyceraldehyde-3-phosphate glyceronetransferase activity	carbohydrate metabolic process pentose-phosphate shunt
LmjF.06.0995	hypothetical protein unknown function	1.32187	0.0318056	null	null
LmjF.09.1440	hypothetical protein conserved	1.32167	0.0195353	heat shock protein binding	null
LmjF.31.0255	hypothetical protein conserved	1.32146	0.0394438	null	null
LmjF.35.2470	hypothetical protein conserved	1.32143	0.0397206	null	null
LmjF.14.0880	hypothetical protein conserved	1.32128	0.0387272	null	null
LmjF.29.0450	hypothetical protein conserved	1.32071	0.0114364	ATP binding DNA binding DNA-dependent ATPase activity single-stranded DNA binding	DNA metabolic process DNA repair SOS response
LmjF.11.0080	hypothetical protein conserved	1.32063	0.0486093	nucleic acid binding	null
LmjF.16.0070	hypothetical protein conserved	1.31971	0.0367655	null	null
LmjF.20.1580	hypothetical protein conserved	1.31959	0.0195339	null	null
LmjF.09.0490	hypothetical protein conserved	1.31958	0.0336457	null	null
LmjF.26.0350	hypothetical protein conserved	1.31929	0.00488333	null	null
LmjF.19.1390	transcription initiation factor-like protein (TFIID-like protein)	1.31889	0.0285315	DNA binding	null
LmjF.33.0680	sterol C-24 reductase putative	1.31879	0.0387085	null	null
LmjF.32.3080	ATP-binding cassette protein subfamily B member 3 putative (ABCB3)	1.31823	0.0280884	ATP binding ATPase activity nucleoside-triphosphatase activity nucleotide binding	transmembrane transport transport
LmjF.33.0790	hypothetical protein conserved	1.31822	0.0112553	null	null
LmjF.31.2020	succinyl-diaminopimelate desuccinylase-like protein	1.31793	0.0175984	hydrolase activity	metabolic process
LmjF.16.1220	hypothetical protein conserved	1.31765	0.0317923	ubiquitin protein ligase binding	ubiquitin-dependent protein catabolic process
LmjF.26.1250	hypothetical protein conserved	1.31762	0.0162214	protein binding	null
LmjF.13.0530	hypothetical protein conserved	1.31745	0.0161912	null	null
LmjF.31.0300	hypothetical protein conserved	1.3174	0.0178287	null	null
LmjF.22.0450	hypothetical protein conserved	1.31697	0.020265	N-acetyltransferase activity	null
LmjF.09.1400	hypothetical protein unknown function	1.31643	0.0297837	calcium ion binding	null
LmjF.31.2420	hypothetical protein unknown function	1.31628	0.0165968	null	null
LmjF.35.5110	hypothetical protein conserved	1.3162	0.0194422	RNA binding pseudouridine synthase activity	RNA modification pseudouridine synthesis
LmjF.35.2060	hypothetical protein conserved	1.31616	0.0251333	protein binding	null
LmjF.20.1710	hypothetical protein conserved	1.31615	0.0220505	RNA methyltransferase activity	RNA processing
LmjF.28.2520	hypothetical protein conserved	1.31614	0.0381471	nucleic acid binding	null
LmjF.14.0190	hypothetical protein conserved	1.31584	0.0469171	null	null
LmjF.34.3570	hypothetical protein conserved	1.31536	0.0107815	null	null
LmjF.07.0100	metallo-peptidase Clan ME Family M16C	1.31521	0.0270061	catalytic activity metal ion binding metalloendopeptidase activity metallopeptidase activity zinc ion binding	proteolysis
LmjF.22.0720	hypothetical protein conserved	1.31456	0.01947	GTP binding	null
LmjF.14.1230	hypothetical protein unknown function	1.31345	0.0118656	null	null
LmjF.03.0900	peter pan protein putative	1.31323	0.0208887	null	null
LmjF.21.0460	hypothetical protein unknown function	1.31296	0.0136858	null	null
LmjF.36.6120	hypothetical protein conserved	1.31216	0.02992	ATP binding tRNA binding	tRNA processing tRNA thio-modification
LmjF.27.2390	TPR-repeat protein putative	1.31159	0.0257473	protein binding	null
LmjF.10.0550	hypothetical protein conserved	1.31148	0.0346523	null	null
LmjF.25.1510	hypothetical protein conserved	1.31141	0.0245346	null	null
LmjF.29.0160	hypothetical protein conserved	1.31064	0.0129055	null	null
LmjF.36.1500	hypothetical protein conserved	1.31031	0.0389361	null	null
LmjF.22.1670	hypothetical protein conserved	1.31017	0.0124987	null	null
LmjF.21.0725	hypothetical protein conserved	1.30983	0.0186112	null	null
LmjF.34.2960	hypothetical protein unknown function	1.30977	0.0231525	null	null
LmjF.28.1780	DNA topoisomerase III putative	1.30946	0.0109443	DNA binding DNA topoisomerase activity	DNA topological change
LmjF.13.0540	hypothetical protein conserved	1.30943	0.0495818	null	null
LmjF.02.0740	dipeptylcarboxypeptidase putative (DCP)	1.3092	0.0329038	metalloendopeptidase activity	proteolysis
LmjF.29.0530	hypothetical protein conserved	1.30868	0.0330501	null	null
LmjF.30.1500	p1/s1 nuclease	1.30853	0.0359117	endonuclease activity nucleic acid binding	DNA catabolic process
LmjF.36.5450	hypothetical protein conserved	1.3085	0.0170381	null	null
LmjF.31.0540	glycosomal transporter (GAT1) putative (GAT1)	1.30841	0.0427002	ATP binding ATPase activity nucleoside-triphosphatase activity nucleotide binding	transmembrane transport transport
LmjF.25.1220	hypothetical protein conserved	1.30832	0.0242851	null	null
LmjF.14.1010	hypothetical protein conserved	1.30805	0.0257334	null	null
LmjF.05.0600	hypothetical protein conserved	1.30766	0.0258483	null	null
LmjF.34.3200	hypothetical protein conserved	1.30688	0.0160725	null	null
LmjF.19.0240	hypothetical protein conserved	1.30648	0.0473217	null	null
LmjF.36.6620	hypothetical protein conserved	1.30642	0.0415992	null	null
LmjF.29.1050	KU70 protein putative	1.3061	0.0453612	ATP-dependent DNA helicase activity DNA binding	double-strand break repair via nonhomologous end joining
LmjF.29.1210	hypothetical protein conserved	1.30594	0.0269106	null	null
LmjF.07.0330	hypothetical protein conserved	1.30564	0.048554	null	null
LmjF.34.3940	target of rapamycin kinase (TOR) kinase 3 (TOR3)	1.30536	0.0325433	binding protein binding	null
LmjF.26.1730	protein kinase putative	1.30459	0.0170212	ATP binding protein kinase activity protein tyrosine kinase activity signal transducer activity	protein phosphorylation signal transduction
LmjF.31.2480	ferredoxin 2fe-2s-like protein	1.30457	0.0252003	electron carrier activity iron-sulfur cluster binding	null
LmjF.32.3410	hypothetical protein conserved	1.30451	0.0286203	null	null
LmjF.30.0405	dolichyl pyrophosphate phosphatase putative	1.30448	0.0213104	catalytic activity	null
LmjF.31.0270	hypothetical protein unknown function	1.30437	0.018309	L-ascorbic acid binding iron ion binding oxidoreductase activity	oxidation-reduction process
LmjF.25.1300	hypothetical protein conserved	1.30394	0.0290117	null	null
LmjF.36.3690	hypothetical protein conserved	1.30388	0.0148655	null	null
LmjF.27.2660	peptidyl dipeptidase putative	1.30359	0.0330101	metalloendopeptidase activity	proteolysis
LmjF.14.0770	hypothetical protein unknown function	1.30324	0.0294479	null	null
LmjF.29.1940	hypothetical protein conserved	1.30323	0.0319386	null	null
LmjF.28.1310	ATP-dependent RNA helicase putative	1.30286	0.0422847	ATP binding ATP-dependent helicase activity helicase activity nucleic acid binding	null
LmjF.35.0690	hypothetical protein conserved	1.30253	0.0184368	protein binding	null
LmjF.02.0150	hypothetical protein conserved	1.3024	0.0193838	null	null
LmjF.36.4790	hypothetical protein conserved	1.30237	0.0136273	null	null
LmjF.34.3770	hypothetical protein conserved	1.30225	0.0284058	null	null
LmjF.36.2580	related to multifunctional cyclin-dependent kinase pho85-like protein	1.30221	0.0202965	glycerophosphodiester phosphodiesterase activity phosphoric diester hydrolase activity	glycerol metabolic process lipid metabolic process
LmjF.27.1670	molybdopterin synthase sulphurylase-like protein putative	1.30216	0.02364	catalytic activity	null
LmjF.15.0040	hypothetical protein conserved	1.30209	0.0174351	null	null
LmjF.20.1730	mitochondrial RNA ligase 2 (REL2)	1.30116	0.0209316	ATP binding RNA ligase (ATP) activity ligase activity	null
LmjF.28.0430	hypothetical protein conserved	1.301	0.032107	null	null
LmjF.11.0470	pumillio protein 10 putative (PUF10)	1.30092	0.0246612	RNA binding binding	null
LmjF.27.0940	hypothetical protein conserved	1.30053	0.0157906	exonuclease activity nucleic acid binding	null
LmjF.28.1800	hypothetical protein conserved	1.30036	0.042715	null	null
LmjF.36.5240	glycosyl hydrolase putative	1.30035	0.0281941	carbohydrate binding catalytic activity	carbohydrate metabolic process
LmjF.36.4690	hypothetical protein conserved	1.30027	0.0443417	null	null
LmjF.35.2260	hypothetical protein conserved	1.29973	0.0307283	ATP binding metal ion binding	null
LmjF.28.1120	hypothetical protein conserved	1.29867	0.0170019	null	null
LmjF.20.0350	hypothetical protein conserved	1.29844	0.0216522	null	transmembrane transport
LmjF.08.0360	hypothetical protein conserved	1.29814	0.0219896	null	null
LmjF.16.0410	hypothetical protein conserved	1.29801	0.0358933	null	null
LmjF.36.4710	hypothetical protein conserved	1.29775	0.042715	protein binding	null
LmjF.13.0760	hypothetical protein conserved	1.29693	0.0206877	protein binding	null
LmjF.26.0580	hypothetical protein conserved	1.29675	0.0411751	null	null
LmjF.36.5650	hypothetical protein conserved	1.29668	0.0387716	null	null
LmjF.05.1070	hypothetical protein conserved	1.2966	0.0284201	null	null
LmjF.04.0670	hypothetical protein conserved	1.2965	0.0232521	null	null
LmjF.20.0470	zeta tubulin putative	1.29632	0.0491259	null	protein polymerization
LmjF.17.1230	hypothetical protein conserved	1.29545	0.0162218	null	null
LmjF.23.0810	actin interacting protein-like protein	1.29542	0.0214828	UDP-N-acetylmuramate dehydrogenase activity catalytic activity flavin adenine dinucleotide binding oxidoreductase activity	oxidation-reduction process
LmjF.21.1120	U4/U6 small nuclear ribonuclear protein putative	1.29538	0.0375325	protein binding	null
LmjF.26.0430	nucleotide binding protein-like protein	1.29535	0.0420189	null	null
LmjF.30.2060	hypothetical protein unknown function	1.29513	0.02517	null	null
LmjF.13.1140	hypothetical protein conserved	1.29502	0.0407065	null	null
LmjF.35.0850	hypothetical protein conserved	1.29493	0.025328	null	null
LmjF.36.2340	short-chain dehydrogenase putative	1.29488	0.040722	oxidoreductase activity	metabolic process
LmjF.02.0620	hypothetical protein conserved	1.29475	0.0157906	protein binding	null
LmjF.21.1130	hypothetical protein conserved	1.29464	0.0435533	null	null
LmjF.30.3280	serine/threonine phosphatase putative	1.29463	0.0217139	hydrolase activity	null
LmjF.25.1490	hypothetical protein conserved	1.29435	0.0218404	null	null
LmjF.14.0270	hypothetical protein conserved	1.29433	0.0271789	null	null
LmjF.31.0640	mitochondrial RNA binding protein putative	1.29423	0.0144042	null	null
LmjF.32.2440	NUDIX hydrolase putative	1.29422	0.0271756	hydrolase activity	null
LmjF.35.0200	hypothetical protein conserved	1.29397	0.0316178	null	null
LmjF.30.3710	CPSF-domain protein putative	1.29388	0.0223606	nucleic acid binding	null
LmjF.30.1635	hypothetical protein conserved	1.29309	0.046206	null	null
LmjF.09.0740	ubiquitin ligase putative	1.29301	0.0482931	ubiquitin-protein ligase activity zinc ion binding	null
LmjF.24.1060	hypothetical protein conserved	1.293	0.0451906	null	null
LmjF.23.1570	neutral sphingomyelinase activation associated factor-like protein	1.29298	0.00915014	protein binding	null
LmjF.21.0370	hypothetical protein conserved	1.29296	0.0263429	null	null
LmjF.22.1010	UDP-galactose transporter putative	1.29268	0.0390253	null	transmembrane transport
LmjF.25.1200	modification methylase-like protein	1.29263	0.0491259	DNA binding methyltransferase activity	DNA methylation
LmjF.22.1340	hypothetical protein conserved	1.29246	0.0336321	null	null
LmjF.06.0120	cyclophilin 2 (CYP2)	1.29221	0.0307571	peptidyl-prolyl cis-trans isomerase activity	protein folding
LmjF.35.5330	isopentenyl-diphosphate delta-isomerase (type II) putative	1.29146	0.0225273	FMN binding isopentenyl-diphosphate delta-isomerase activity oxidoreductase activity	isoprenoid biosynthetic process
LmjF.12.1180	hypothetical protein conserved	1.29129	0.0494956	null	null
LmjF.16.0790	chitinase (CHI-1)	1.29111	0.0160725	chitinase activity	carbohydrate metabolic process chitin catabolic process
LmjF.25.0610	hypothetical protein conserved	1.29069	0.0271529	binding	null
LmjF.20.0250	deoxyhypusine synthase putative	1.28971	0.0243224	null	peptidyl-lysine modification to hypusine
LmjF.36.5470	hypothetical protein conserved	1.28943	0.013956	null	null
LmjF.07.0090	methionine synthase putative	1.28932	0.026569	cobalamin binding homocysteine S-methyltransferase activity metal ion binding methionine synthase activity zinc ion binding	cellular metabolic process methionine biosynthetic process pteridine-containing compound metabolic process
LmjF.14.0350	threonine synthase putative	1.28922	0.0373705	threonine synthase activity	threonine biosynthetic process
LmjF.06.0950	glucosamine-fructose-6-phosphate aminotransferase putative	1.28912	0.0433538	carbohydrate binding glutamine-fructose-6-phosphate transaminase (isomerizing) activity	carbohydrate biosynthetic process carbohydrate metabolic process
LmjF.32.2230	ATP-dependent RNA helicase putative	1.28902	0.0170381	ATP binding ATP-dependent helicase activity helicase activity nucleic acid binding	null
LmjF.12.1220	hypothetical protein conserved	1.28832	0.0240929	protein binding	null
LmjF.35.3460	hypothetical protein conserved	1.28829	0.0195814	heme binding peroxidase activity	oxidation-reduction process response to oxidative stress
LmjF.07.0335	hypothetical protein conserved	1.28754	0.0481456	hydrolase activity	null
LmjF.05.0300	hypothetical protein conserved	1.28715	0.0375625	null	null
LmjF.04.0090	hypothetical protein conserved	1.28662	0.0187634	null	null
LmjF.19.1280	hypothetical protein conserved	1.28621	0.0210899	null	null
LmjF.28.1790	ATPase-like protein	1.28579	0.034153	ATP binding nucleoside-triphosphatase activity nucleotide binding	null
LmjF.33.1190	hypothetical protein conserved	1.2855	0.0322052	null	null
LmjF.04.1180	hypothetical protein conserved	1.28474	0.023521	null	null
LmjF.32.2920	hypothetical protein conserved	1.28472	0.0266864	null	null
LmjF.01.0070	hypothetical protein conserved	1.28425	0.0478266	null	null
LmjF.29.1200	hypothetical protein conserved	1.28416	0.0263822	null	null
LmjF.19.0140	protein kinase putative	1.28415	0.0346324	ATP binding protein kinase activity protein tyrosine kinase activity	protein phosphorylation
LmjF.11.1360	hypothetical protein conserved	1.28399	0.0471948	structural constituent of ribosome	translation
LmjF.10.0700	hypothetical protein conserved	1.28397	0.0219822	nucleic acid binding	null
LmjF.32.2310	hypothetical protein conserved	1.28359	0.0306512	null	null
LmjF.23.0300	tryptophanyl-tRNA synthetase putative	1.28341	0.0223504	ATP binding aminoacyl-tRNA ligase activity nucleotide binding tryptophan-tRNA ligase activity	tRNA aminoacylation for protein translation tryptophanyl-tRNA aminoacylation
LmjF.36.5880	ras-like small GTPases putative	1.28301	0.0353846	GTP binding	null
LmjF.36.4630	hypothetical protein conserved	1.28281	0.0486588	hydrolase activity	null
LmjF.29.1730	histone H2A putative	1.28274	0.045261	DNA binding protein heterodimerization activity	nucleosome assembly
LmjF.18.1190	hypothetical protein conserved	1.2827	0.0286102	null	null
LmjF.34.1460	hypothetical protein conserved	1.28238	0.0431815	null	null
LmjF.18.0110	hypothetical protein conserved	1.28157	0.0186099	null	null
LmjF.28.2550	hypothetical protein unknown function	1.28155	0.0280777	null	null
LmjF.32.2800	hypothetical protein conserved	1.28134	0.0210958	null	null
LmjF.36.6320	target of rapamycin (TOR) kinase 1 putative (TOR1)	1.28111	0.0475374	binding protein binding	null
LmjF.14.0610	hypothetical protein conserved	1.28098	0.0478463	null	null
LmjF.24.2260	notchless homolog putative	1.2805	0.0204207	protein binding	null
LmjF.35.4910	DNA replication licensing factor MCM9 putative	1.28049	0.0418656	ATP binding DNA binding	DNA replication
LmjF.35.3250	replication factor C subunit 3 putative	1.28032	0.0298417	ATP binding DNA binding nucleoside-triphosphatase activity nucleotide binding	DNA replication
LmjF.19.1410	hypothetical protein conserved	1.28004	0.0211298	null	null
LmjF.27.0440	hypothetical protein conserved	1.27976	0.0262774	null	null
LmjF.36.5070	hypothetical protein conserved	1.2797	0.0368391	null	null
LmjF.18.0200	UDP-galactopyranose mutase (GLF)	1.27951	0.0387941	null	null
LmjF.26.2600	hypothetical protein conserved	1.27929	0.031382	null	null
LmjF.27.2290	acyl-CoA oxidase putative	1.27906	0.0321479	acyl-CoA oxidase activity	fatty acid beta-oxidation metabolic process oxidation-reduction process
LmjF.21.0853	hypothetical protein conserved	1.27893	0.0381274	ATP binding protein kinase activity protein tyrosine kinase activity	protein phosphorylation
LmjF.19.1240	hypothetical protein conserved	1.27849	0.0427002	null	null
LmjF.26.1830	hypothetical protein conserved	1.27814	0.0280884	null	null
LmjF.28.0480	carbonic anhydrase-like protein	1.27675	0.0203444	null	null
LmjF.07.1150	hypothetical protein conserved	1.27667	0.0394324	null	null
LmjF.18.1330	cholinephosphate cytidylyltransferase A putative	1.27592	0.0215657	catalytic activity nucleotidyltransferase activity	biosynthetic process phospholipid biosynthetic process
LmjF.11.0700	anion-transporting ATPase-like protein	1.27589	0.0442163	ATP binding ATPase activity	detoxification of arsenic-containing substance
LmjF.08.0910	hypothetical protein conserved	1.27568	0.0199429	null	null
LmjF.31.1800	amino acid permease (AAT8.2)	1.27473	0.0177769	null	null
LmjF.35.0330	3-keto-dihydrosphingosine reductase	1.2746	0.028601	oxidoreductase activity	metabolic process
LmjF.25.1780	hypothetical protein conserved	1.27449	0.0373465	ATP binding metal ion binding protein binding	null
LmjF.36.6370	GTPase activating protein putative	1.27437	0.0156086	Rab GTPase activator activity	regulation of Rab GTPase activity
LmjF.31.1390	hypothetical protein unknown function	1.27424	0.0289355	null	null
LmjF.14.1330	hypothetical protein conserved	1.27423	0.0342047	heat shock protein binding protein binding	null
LmjF.12.1320	hypothetical protein conserved	1.27413	0.0259907	small GTPase regulator activity	null
LmjF.10.0820	hypothetical protein conserved	1.27338	0.0373535	null	null
LmjF.06.1240	hypothetical protein conserved	1.27335	0.0399927	null	null
LmjF.28.2540	hypothetical protein conserved	1.27326	0.0378052	binding	null
LmjF.36.4960	hypothetical protein unknown function	1.273	0.017068	null	null
LmjF.17.0960	hypothetical protein unknown function	1.27279	0.042715	null	null
LmjF.31.2690	hypothetical protein conserved	1.27273	0.0465151	null	null
LmjF.12.0620	hypothetical protein conserved	1.27228	0.0478343	null	null
LmjF.31.0210	hypothetical protein conserved	1.27159	0.0484629	null	null
LmjF.32.0570	ATP-dependent RNA helicase-like protein putative	1.27135	0.0341308	ATP binding ATP-dependent helicase activity helicase activity nucleic acid binding	null
LmjF.34.2220	hypothetical protein conserved	1.27124	0.0470712	null	null
LmjF.36.3200	DNA topoisomerase III putative	1.27118	0.0259907	DNA binding DNA topoisomerase activity zinc ion binding	DNA topological change
LmjF.28.1550	hypothetical protein conserved	1.27064	0.0343845	null	null
LmjF.22.0040	hypothetical protein conserved	1.27026	0.0390436	protein binding	null
LmjF.15.1190	hypothetical protein conserved	1.27015	0.0429552	scavenger receptor activity	null
LmjF.28.0340	hypothetical protein conserved	1.26998	0.0149062	null	null
LmjF.30.3100	hypothetical protein conserved	1.26923	0.024778	null	null
LmjF.32.1020	protein kinase putative	1.26833	0.0351988	ATP binding protein kinase activity	protein phosphorylation
LmjF.26.0490	DNA polymerase sigma-like protein	1.26827	0.0362247	null	null
LmjF.15.1270	hypothetical protein conserved	1.26771	0.0342755	null	null
LmjF.25.0190	ubiquitin carboxyl-terminal hydrolase putative	1.26754	0.0476807	ubiquitin thiolesterase activity	ubiquitin-dependent protein catabolic process
LmjF.21.0950	hypothetical protein conserved	1.26743	0.0461892	null	null
LmjF.35.5320	hypothetical protein conserved	1.26722	0.0362247	null	null
LmjF.33.2090	copper-transporting ATPase-like protein putative	1.26624	0.0263865	ATP binding catalytic activity metal ion binding nucleotide binding	ATP biosynthetic process cation transport metabolic process metal ion transport
LmjF.32.2810	RNA-binding protein putative	1.26511	0.0494956	nucleic acid binding	null
LmjF.31.2270	hypothetical protein conserved	1.26474	0.0420474	binding	null
LmjF.35.0290	hypothetical protein conserved	1.26403	0.0435377	null	oxidation-reduction process
LmjF.30.2540	AAA family ATPase-like protein	1.26359	0.0375923	ATP binding nucleoside-triphosphatase activity nucleotide binding	null
LmjF.27.2070	hypothetical protein conserved	1.26345	0.0399444	null	null
LmjF.16.0120	hypothetical protein conserved	1.26331	0.0224515	null	null
LmjF.23.0120	hypothetical protein conserved	1.26325	0.0381506	protein binding	null
LmjF.29.0220	protein transport protein Sec24A putative	1.26291	0.040722	zinc ion binding	ER to Golgi vesicle-mediated transport intracellular protein transport
LmjF.15.0790	hypothetical protein unknown function	1.26246	0.0298284	null	null
LmjF.29.0340	hypothetical protein conserved	1.26233	0.0466287	null	null
LmjF.25.0250	hypothetical protein conserved	1.26126	0.0231893	DNA binding	null
LmjF.28.1040	hypothetical protein unknown function	1.26092	0.0328988	null	null
LmjF.22.0910	hypothetical protein conserved	1.26073	0.0308273	null	RNA splicing
LmjF.30.1160	hypothetical protein conserved	1.26047	0.0329038	null	null
LmjF.06.0600	hypothetical protein conserved	1.26017	0.0336251	null	null
LmjF.30.0130	lysyl-tRNA synthetase putative	1.25959	0.0465238	ATP binding aminoacyl-tRNA ligase activity lysine-tRNA ligase activity nucleic acid binding nucleotide binding	lysyl-tRNA aminoacylation tRNA aminoacylation for protein translation
LmjF.32.0080	N-myristoyl transferase putative (NMT)	1.25892	0.0199913	glycylpeptide N-tetradecanoyltransferase activity	N-terminal protein myristoylation
LmjF.20.0090	hypothetical protein conserved	1.25871	0.0353572	calcium-activated potassium channel activity	potassium ion transport
LmjF.26.1580	hypothetical protein conserved	1.25705	0.0446097	null	null
LmjF.27.1560	diacylglycerol acyltransferase putative	1.25642	0.0452857	null	null
LmjF.36.0200	mitochondrial inner membrane signal peptidase putative	1.25585	0.0445518	serine-type peptidase activity	proteolysis
LmjF.34.3450	hypothetical protein conserved	1.25584	0.0286546	null	null
LmjF.31.0360	hypothetical protein unknown function	1.25571	0.0239303	null	null
LmjF.31.0170	hypothetical protein conserved	1.25558	0.0431815	null	null
LmjF.36.5750	hypothetical protein conserved	1.25533	0.0307283	RNA binding pseudouridine synthase activity	RNA modification pseudouridine synthesis
LmjF.31.0240	hypothetical protein conserved	1.25508	0.0491792	protein binding	null
LmjF.28.2570	splicing factor 3B subunit 1 putative	1.25449	0.0232635	binding	null
LmjF.13.0110	hypothetical protein conserved	1.25435	0.0297465	null	null
LmjF.28.2820	heat shock protein 70 putative	1.25386	0.0307511	null	null
LmjF.15.0710	hypothetical protein conserved	1.25347	0.0434186	null	null
LmjF.07.0590	hypothetical protein conserved	1.25228	0.0375325	null	null
LmjF.21.0310	hypothetical protein conserved	1.2522	0.0322052	null	null
LmjF.36.4930	translation initiation factor 2 subunit putative	1.25212	0.0424643	null	cellular biosynthetic process cellular metabolic process
LmjF.27.0120	hypothetical protein conserved	1.2521	0.0454814	zinc ion binding	null
LmjF.24.1230	hypothetical protein conserved	1.2519	0.0448491	protein binding zinc ion binding	null
LmjF.30.0400	hypothetical protein conserved	1.25185	0.0248556	null	null
LmjF.28.0940	oxidoreductase-like protein	1.25071	0.0431716	null	null
LmjF.29.1530	hypothetical protein conserved	1.25063	0.0485733	null	null
LmjF.21.1450	arginine N-methyltransferase type II putative (PRMT5)	1.25045	0.0197595	methyltransferase activity	protein methylation
LmjF.16.1180	coatomer delta subunit-like protein	1.25028	0.027511	protein binding	intracellular protein transport transport vesicle-mediated transport
LmjF.35.2180	hypothetical protein conserved	1.25003	0.0405533	null	null
LmjF.22.0050	hypothetical protein conserved	1.24997	0.0411459	null	null
LmjF.36.2740	hypothetical protein unknown function	1.24965	0.034112	copper ion binding primary amine oxidase activity quinone binding	amine metabolic process oxidation-reduction process
LmjF.36.5210	hypothetical protein conserved	1.24931	0.0302209	null	null
LmjF.36.2830	pre-mRNA splicing factor ATP-dependent RNA helicase putative	1.24914	0.0297238	ATP binding ATP-dependent helicase activity helicase activity nucleic acid binding	null
LmjF.33.0530	hypothetical protein conserved	1.24862	0.0247242	null	null
LmjF.03.0160	ATP-binding cassette protein subfamily F member 1 putative (ABCF1)	1.24835	0.0322857	ATP binding ATPase activity nucleoside-triphosphatase activity nucleotide binding	null
LmjF.31.1470	hypothetical protein unknown function	1.24833	0.0322857	null	null
LmjF.21.1400	palmitoyl acyltransferase 3 putative	1.24821	0.0301258	zinc ion binding	null
LmjF.19.0130	hypothetical protein conserved	1.2474	0.0489161	null	null
LmjF.31.1560	hypothetical protein conserved	1.2471	0.0347664	null	null
LmjF.33.1780	hypothetical protein conserved	1.2461	0.0289956	binding protein binding	null
LmjF.23.1670	hypothetical protein unknown function	1.24582	0.0381444	zinc ion binding	null
LmjF.32.0550	hypothetical protein conserved	1.24534	0.0450388	null	null
LmjF.26.2180	hypothetical protein conserved	1.24439	0.0344265	null	null
LmjF.28.2270	histone acetyltransferase putative	1.24426	0.0456845	null	null
LmjF.26.0200	eukaryotic peptide chain release factor subunit 1 putative	1.2442	0.0420216	null	null
LmjF.31.0620	hypothetical protein conserved	1.24351	0.0388473	null	null
LmjF.26.1560	hypothetical protein conserved	1.24341	0.0456307	ATP binding DNA binding protein binding zinc ion binding	null
LmjF.31.2050	hypothetical protein unknown function	1.24185	0.0312442	null	transport
LmjF.16.0960	hypothetical protein conserved	1.24144	0.0478343	methyltransferase activity	metabolic process
LmjF.35.1150	oligosaccharyl transferase-like protein	1.24009	0.0315282	oligosaccharyl transferase activity	protein glycosylation
LmjF.33.2360	hypothetical protein conserved	1.23992	0.0281184	null	null
LmjF.25.0480	hypothetical protein conserved	1.23944	0.0265213	protein binding	null
LmjF.24.0300	hypothetical protein conserved	1.23913	0.0484643	binding protein binding zinc ion binding	null
LmjF.25.1540	mitochondrial RNA binding complex 1 subunit putative	1.23883	0.0442163	null	null
LmjF.31.0690	hypothetical protein conserved	1.23875	0.0428516	null	null
LmjF.36.3170	hypothetical protein conserved	1.23858	0.0435377	null	null
LmjF.30.0140	hypothetical protein conserved	1.23794	0.0409995	null	null
LmjF.32.0190	hypothetical protein conserved	1.23755	0.0375923	null	null
LmjF.16.0260	hypothetical protein conserved	1.23705	0.0364449	protein binding	null
LmjF.31.1110	hypothetical protein conserved	1.23638	0.0408409	null	transport
LmjF.35.1090	hypothetical protein conserved	1.23616	0.0465151	null	null
LmjF.30.3560	mago nashi-like protein putative	1.23569	0.0421975	null	null
LmjF.02.0040	metallo-peptidase Clan MG Family M24	1.2355	0.0351988	hydrolase activity	cellular process
LmjF.28.0710	hypothetical protein conserved	1.23464	0.0436829	null	null
LmjF.09.1330	hypothetical protein conserved	1.2342	0.0383118	null	null
LmjF.35.4180	Bardet-Biedl syndrome 1 protein homolog (BBS1-like protein 1) putative	1.23235	0.0379313	protein binding	null
LmjF.32.2220	hypothetical protein unknown function	1.23235	0.0286102	null	null
LmjF.35.4360	DNA polymerase epsilon catalytic subunit putative	1.23139	0.0491899	DNA binding DNA-directed DNA polymerase activity nucleic acid binding nucleotide binding zinc ion binding	DNA replication nucleobase-containing compound metabolic process
LmjF.20.0060	DNA repair protein BRCA2 putative	1.23063	0.0495818	protein binding	double-strand break repair double-strand break repair via homologous recombination
LmjF.16.0820	hypothetical protein conserved	1.22851	0.0488747	null	null
LmjF.22.0640	hypothetical protein conserved	1.22848	0.0489176	null	null
LmjF.05.0060	major vault protein putative	1.22602	0.0409122	null	null
LmjF.34.3260	hypothetical protein conserved	1.22596	0.046298	null	null
LmjF.35.4580	hypothetical protein conserved	1.22575	0.0450157	null	protein insertion into membrane
LmjF.07.1120	proteasome regulatory non-ATP-ase subunit putative	1.22064	0.0450923	null	null
LmjF.12.1300	hypothetical protein conserved	1.22038	0.0404399	protein binding zinc ion binding	null
LmjF.32.1890	hypothetical protein conserved	1.20602	0.04848	null	null
LmjF.34.4060	ubiquitin hydrolase putative	-1.21269	0.0465284	ubiquitin thiolesterase activity	ubiquitin-dependent protein catabolic process
LmjF.11.0240	proteasome alpha 7 subunit putative	-1.22801	0.0398267	endopeptidase activity threonine-type endopeptidase activity	proteolysis involved in cellular protein catabolic process ubiquitin-dependent protein catabolic process
LmjF.12.0200	hypothetical protein unknown function	-1.2311	0.0312442	null	null
LmjF.36.5120	40S ribosomal protein SA putative	-1.23407	0.0426973	structural constituent of ribosome	translation
LmjF.30.0770	hypothetical protein conserved	-1.23445	0.04848	null	null
LmjF.25.1430	hypothetical protein conserved	-1.23515	0.0465506	null	null
LmjF.35.0270	hypothetical protein conserved	-1.23632	0.0473924	null	null
LmjF.35.1620	hypothetical protein conserved	-1.23748	0.0461698	null	null
LmjF.11.0510	protein kinase putative	-1.23782	0.0371441	ATP binding protein kinase activity protein tyrosine kinase activity	protein phosphorylation
LmjF.34.1290	hypothetical protein conserved	-1.23896	0.0488723	null	null
LmjF.29.1500	hypothetical protein conserved	-1.23901	0.0355802	null	null
LmjF.26.0390	RET2 RNA editing complex MP57 (RET2)	-1.24038	0.0358215	nucleotidyltransferase activity	null
LmjF.28.0150	hypothetical protein conserved	-1.24213	0.032378	null	transmembrane transport
LmjF.06.0880	acyl-coenzyme a dehydrogenase putative	-1.24218	0.0494076	acyl-CoA dehydrogenase activity	metabolic process oxidation-reduction process
LmjF.27.2300	transcription elongation regulator-like protein	-1.24349	0.0325433	null	null
LmjF.29.2410	hypothetical protein conserved	-1.24414	0.0494956	null	metabolic process
LmjF.18.1400	60S ribosomal protein L34 putative	-1.24518	0.0398617	structural constituent of ribosome	translation
LmjF.12.0670	cytochrome c oxidase subunit IV	-1.24535	0.0387716	null	null
LmjF.35.0370	ATP-dependent DEAD-box RNA helicase putative	-1.24831	0.0431387	ATP binding ATP-dependent helicase activity helicase activity nucleic acid binding	null
LmjF.27.1390	60S acidic ribosomal subunit protein putative	-1.24955	0.0429552	structural constituent of ribosome	ribosome biogenesis translational elongation
LmjF.25.1390	hypothetical protein conserved	-1.25604	0.0389737	nucleotide binding	null
LmjF.27.1170	hypothetical protein conserved	-1.25606	0.0422049	null	null
LmjF.35.3870	nucleoside diphosphate kinase putative	-1.25692	0.0376767	ATP binding nucleoside diphosphate kinase activity	CTP biosynthetic process GTP biosynthetic process UTP biosynthetic process nucleoside diphosphate phosphorylation
LmjF.32.3680	3-hydroxyisobutyryl-coenzyme A hydrolase putative	-1.25716	0.0238149	catalytic activity	metabolic process
LmjF.26.0830	aspartate--ammonia ligase putative	-1.25724	0.042715	ATP binding aminoacyl-tRNA ligase activity aspartate-ammonia ligase activity nucleotide binding	asparagine biosynthetic process tRNA aminoacylation for protein translation
LmjF.34.1140	hypothetical protein conserved	-1.25898	0.0398184	flavin adenine dinucleotide binding tRNA dihydrouridine synthase activity	oxidation-reduction process tRNA processing
LmjF.36.5180	aldehyde dehydrogenase putative	-1.25964	0.0250012	oxidoreductase activity	metabolic process oxidation-reduction process
LmjF.09.0010	hypothetical protein conserved	-1.26046	0.0282153	null	null
LmjF.18.0850	hypothetical protein conserved	-1.26061	0.0254171	null	null
LmjF.34.1040	uracil phosphoribosyltransferase putative	-1.2609	0.0232635	null	nucleoside metabolic process
LmjF.36.2510	nucleoporin interacting component (NUP93) putative	-1.26205	0.0290372	null	transport
LmjF.14.0090	hypothetical protein conserved	-1.26231	0.0461065	heat shock protein binding	null
LmjF.36.5140	hypothetical protein conserved	-1.26332	0.0418543	null	intracellular protein transport
LmjF.28.1530	ATP-dependent RNA helicase FAL1 putative	-1.26444	0.0296522	ATP binding ATP-dependent helicase activity helicase activity nucleic acid binding	null
LmjF.35.1510	hypothetical protein conserved	-1.2655	0.0259907	nucleic acid binding protein binding zinc ion binding	null
LmjF.19.0320	intraflagellar transport protein component putative	-1.26558	0.0292539	null	null
LmjF.33.2790	GTP-binding elongation factor tu family protein putative	-1.26825	0.042347	GTP binding GTPase activity	null
LmjF.15.0990	succinate dehydrogenase putative	-1.26929	0.0412654	iron-sulfur cluster binding	null
LmjF.22.1330	hypothetical protein conserved	-1.26956	0.0351631	null	null
LmjF.35.2450	ubiquitin-protein ligase putative	-1.2697	0.0404628	acid-amino acid ligase activity	cellular protein modification process
LmjF.20.0630	hypothetical protein conserved	-1.27152	0.0497961	null	null
LmjF.05.0310	monothiol glutaredoxin putative	-1.27278	0.0464103	electron carrier activity protein disulfide oxidoreductase activity	cell redox homeostasis
LmjF.31.2090	hypothetical protein unknown function	-1.27349	0.0301761	null	null
LmjF.32.1430	hypothetical protein conserved	-1.274	0.0192627	null	null
LmjF.20.0800	hypothetical protein unknown function	-1.27435	0.0280777	null	null
LmjF.02.0450	voltage-dependent anion-selective channel putative	-1.27562	0.0451581	null	null
LmjF.22.1620	hypothetical protein conserved	-1.27587	0.0485529	null	null
LmjF.29.2580	hypothetical protein conserved	-1.27599	0.0245237	null	null
LmjF.32.3310	dihydrolipoamide dehydrogenase putative (GCVL-2)	-1.27718	0.0335037	dihydrolipoyl dehydrogenase activity flavin adenine dinucleotide binding oxidoreductase activity	cell redox homeostasis oxidation-reduction process
LmjF.22.1030	hypothetical protein conserved	-1.27743	0.0170965	protein binding	null
LmjF.30.1770	hypothetical protein conserved	-1.27804	0.0201794	null	intraflagellar transport
LmjF.34.0680	flagellar attachment zone protein putative	-1.27852	0.0394099	null	null
LmjF.36.3190	nucleic acid binding protein putative	-1.28017	0.0379597	nucleic acid binding zinc ion binding	null
LmjF.15.0110	hypothetical protein conserved	-1.2802	0.0271994	null	null
LmjF.34.0650	proteasome regulatory non-ATP-ase subunit 11 putative	-1.28031	0.0157418	protein binding	null
LmjF.15.1340	hypothetical protein conserved	-1.28042	0.0322857	null	null
LmjF.31.2140	hypothetical protein unknown function	-1.28091	0.042459	null	null
LmjF.15.0090	heat shock protein HslVU ATPase subunit HslU putative	-1.28094	0.0409846	ATP binding ATPase activity nucleoside-triphosphatase activity nucleotide binding	null
LmjF.35.1220	short chain dehydrogenase putative	-1.2815	0.0262851	oxidoreductase activity	metabolic process
LmjF.12.0390	hypothetical protein conserved	-1.28221	0.0341903	null	null
LmjF.35.3760	60S ribosomal protein L27A/L29 putative	-1.2823	0.0223606	null	null
LmjF.14.0640	fatty acid elongase putative (ELO1.1)	-1.28282	0.0415992	null	null
LmjF.20.1460	hypothetical protein unknown function	-1.28346	0.0317923	null	null
LmjF.10.0910	small GTP-binding protein Rab11 putative (Rab11)	-1.28441	0.0239303	GTP binding GTPase activity	GTP catabolic process intracellular protein transport nucleocytoplasmic transport protein transport signal transduction small GTPase mediated signal transduction
LmjF.26.1120	hypothetical protein conserved	-1.28498	0.0222449	null	null
LmjF.36.2480	hypothetical protein conserved	-1.28514	0.0378052	null	null
LmjF.36.6380	rib72 protein-like protein	-1.28579	0.0476512	null	null
LmjF.33.1070	hypothetical protein unknown function	-1.28625	0.039631	null	null
LmjF.25.1700	hypothetical protein conserved	-1.28696	0.0379222	null	null
LmjF.36.1570	hypothetical protein conserved	-1.28715	0.0327939	null	null
LmjF.06.0080	ATP-binding cassette protein subfamily G member 1 putative (ABCG1)	-1.288	0.0401833	ATP binding ATPase activity nucleoside-triphosphatase activity nucleotide binding	null
LmjF.32.0110	mitochondrial carrier protein putative	-1.28881	0.0234011	null	null
LmjF.23.0510	hypothetical protein conserved	-1.28935	0.0406311	null	null
LmjF.28.0070	hypothetical protein conserved	-1.28961	0.0495225	null	null
LmjF.24.1990	hypothetical protein conserved	-1.28969	0.0223606	null	null
LmjF.27.1420	choline kinase	-1.29065	0.0365438	null	null
LmjF.26.2040	hypothetical protein conserved	-1.29096	0.0343845	null	null
LmjF.28.0620	protein kinase putative	-1.29119	0.0102799	ATP binding binding protein kinase activity protein tyrosine kinase activity	protein phosphorylation
LmjF.35.1840	hypothetical protein conserved	-1.29127	0.0298807	null	null
LmjF.32.2820	proteasome regulatory non-ATP-ase subunit putative	-1.29176	0.0119788	protein binding	null
LmjF.17.0490	protein kinase putative	-1.29191	0.0199253	ATP binding protein kinase activity protein tyrosine kinase activity	protein phosphorylation
LmjF.15.1320	eukaryotic initiation factor 4a putative	-1.29269	0.0340258	DNA binding RNA binding binding protein binding	null
LmjF.28.1260	hypothetical protein conserved	-1.29279	0.0383118	null	null
LmjF.17.0750	hypothetical protein conserved	-1.2931	0.0363163	null	null
LmjF.36.6240	hypothetical protein conserved	-1.29406	0.0144256	null	null
LmjF.30.3410	hypothetical protein conserved	-1.29437	0.01947	protein binding	null
LmjF.21.1580	hypothetical protein unknown function	-1.29473	0.0489176	null	null
LmjF.28.2750	receptor for activated C kinase 1 (RACK1)	-1.29481	0.0399796	protein binding	null
LmjF.32.0680	OSM3-like kinesin putative	-1.29558	0.0306633	ATP binding microtubule motor activity	microtubule-based movement
LmjF.30.2230	hypothetical protein unknown function	-1.29772	0.0458889	null	null
LmjF.33.2810	transcription elongation factor-like protein	-1.29779	0.0178009	DNA binding nucleic acid binding zinc ion binding	null
LmjF.11.0060	protein kinase putative	-1.29886	0.0449876	ATP binding protein kinase activity protein tyrosine kinase activity	protein phosphorylation
LmjF.10.0780	hypothetical protein conserved	-1.29911	0.0265213	protein binding	null
LmjF.13.0880	hypothetical protein conserved	-1.29933	0.0358887	null	null
LmjF.06.0100	ATP-binding cassette protein subfamily G member 3 putative (ABCG3)	-1.30025	0.0290633	ATP binding ATPase activity	null
LmjF.12.1200	hypothetical protein unknown function	-1.30029	0.0333779	null	null
LmjF.23.0350	hypothetical protein conserved	-1.30034	0.0180582	null	null
LmjF.36.3750	40S ribosomal protein S27-1 putative	-1.30065	0.0301028	structural constituent of ribosome	translation
LmjF.34.2470	ribosomal protein l35a putative	-1.30092	0.0482691	structural constituent of ribosome	translation
LmjF.28.0900	hypothetical protein conserved	-1.30136	0.0296268	null	null
LmjF.10.0390	folate/biopterin transporter putative	-1.30155	0.0353673	null	null
LmjF.27.1440	hypothetical protein conserved	-1.30179	0.0304801	null	protein transport
LmjF.29.2480	hypothetical protein conserved	-1.30186	0.01659	null	null
LmjF.01.0480	beta eliminating lyaseputative	-1.3027	0.0392987	lyase activity	cellular amino acid metabolic process
LmjF.32.0440	hypothetical protein conserved	-1.30353	0.0224787	protein binding	null
LmjF.35.1910	ribosomal protein L15 putative	-1.30407	0.0281334	structural constituent of ribosome	translation
LmjF.17.1330	hypothetical protein conserved	-1.30434	0.034286	null	null
LmjF.04.0240	hypothetical protein conserved	-1.30628	0.0191204	null	null
LmjF.29.2860	40S ribosomal protein S19-like protein	-1.30723	0.0272719	structural constituent of ribosome	translation
LmjF.03.0100	cytochrome c oxidase assembly protein putative	-1.30741	0.039578	copper ion binding	null
LmjF.35.4720	lipoic acid containing carrier protein putative (GCVH)	-1.30787	0.0209986	null	glycine catabolic process glycine decarboxylation via glycine cleavage system
LmjF.36.2660	dihydrolipoamide acetyltransferase precursor putative	-1.30859	0.022067	null	metabolic process
LmjF.09.0900	ef-hand protein 5 putative	-1.30892	0.0299161	null	null
LmjF.11.1130	60S ribosomal protein L28 putative	-1.30917	0.0314905	null	null
LmjF.14.1440	hypothetical protein conserved	-1.30931	0.0209316	protein binding	null
LmjF.30.1930	succinyl-coa:3-ketoacid-coenzyme a transferase- like protein	-1.30953	0.014337	CoA-transferase activity	ketone body catabolic process metabolic process
LmjF.27.0520	radial spoke protein 3 putative	-1.30963	0.0302772	null	null
LmjF.36.5050	32 kDa ER-associated protein putative	-1.30978	0.0370579	null	null
LmjF.35.3290	60S ribosomal subunit protein L31 putative	-1.31105	0.0151895	structural constituent of ribosome	translation
LmjF.31.1020	hypothetical protein conserved	-1.31108	0.0281843	null	null
LmjF.25.2040	hypothetical protein conserved	-1.31153	0.0492881	null	null
LmjF.13.1350	hypothetical protein conserved	-1.31162	0.0240937	null	null
LmjF.15.1203	60S acidic ribosomal protein P2	-1.31165	0.0297465	structural constituent of ribosome	translational elongation
LmjF.36.2860	40S ribosomal protein S24e (S24E-1)	-1.3117	0.0157281	structural constituent of ribosome	translation
LmjF.20.1650	ribosomal protein S11 homolog	-1.31194	0.0232521	structural constituent of ribosome	translation
LmjF.28.0200	hypothetical protein conserved	-1.31222	0.0241147	null	null
LmjF.26.0540	hypothetical protein conserved	-1.31248	0.0170019	null	null
LmjF.09.0330	hypothetical protein conserved	-1.31358	0.0159024	null	null
LmjF.03.0490	hypothetical protein conserved	-1.31412	0.0157465	null	null
LmjF.35.4990	ceramide phosphorylethanolamine synthase	-1.31431	0.0157465	null	null
LmjF.17.0440	hypothetical protein conserved	-1.31456	0.0239303	null	null
LmjF.06.0350	NAD(p)-dependent steroid dehydrogenase-like protein	-1.31476	0.0413812	3-beta-hydroxy-delta5-steroid dehydrogenase activity	oxidation-reduction process steroid biosynthetic process
LmjF.23.1267	hypothetical protein unknown function	-1.31478	0.0494012	null	null
LmjF.35.3670	hypothetical protein conserved	-1.31517	0.0137609	NADH dehydrogenase (ubiquinone) activity NADH dehydrogenase activity	null
LmjF.18.1320	hypothetical protein conserved	-1.3152	0.0219101	null	null
LmjF.25.0830	hypothetical protein conserved	-1.31553	0.0163163	null	null
LmjF.35.0600	60S ribosomal protein L18a putative	-1.31583	0.0246278	structural constituent of ribosome	translation
LmjF.09.0340	hypothetical protein conserved	-1.31586	0.0321414	null	null
LmjF.29.1150	tryparedoxin (TXN2)	-1.31613	0.020265	null	null
LmjF.23.0340	(H )-ATPase G subunit putative	-1.31663	0.024778	null	proton transport
LmjF.36.1120	hypothetical protein conserved	-1.31761	0.0262886	null	null
LmjF.28.2740	receptor for activated C kinase 1 (RACK1)	-1.31777	0.0420968	protein binding	null
LmjF.04.0960	adenylate kinase putative	-1.31817	0.0197849	ATP binding nucleobase-containing compound kinase activity	nucleobase-containing compound metabolic process
LmjF.33.2430	hypothetical protein conserved	-1.31837	0.0310945	null	null
LmjF.28.2460	ribosomal protein S29 putative	-1.31845	0.0347664	structural constituent of ribosome	translation
LmjF.35.4690	PACRGB	-1.31954	0.0191843	null	null
LmjF.28.1090	hypothetical protein conserved	-1.31985	0.0335981	ATP binding metal ion binding	null
LmjF.11.0090	hypothetical protein conserved	-1.32011	0.0339416	null	null
LmjF.36.0710	hypothetical protein conserved	-1.32049	0.00882797	null	null
LmjF.30.2110	hypothetical protein conserved	-1.32098	0.0387716	null	null
LmjF.12.1330	serine peptidase Clan SC Family S9D	-1.32116	0.0409183	null	null
LmjF.13.1510	phosphoprotein phosphatase putative	-1.32152	0.0281609	hydrolase activity	null
LmjF.33.0950	hypothetical protein conserved	-1.3218	0.0394438	protein binding	null
LmjF.06.0450	hypothetical protein unknown function	-1.32191	0.0348229	null	null
LmjF.19.0610	hypothetical protein conserved	-1.32242	0.014619	null	null
LmjF.14.1070	protein kinase putative	-1.32247	0.0277058	ATP binding protein kinase activity protein tyrosine kinase activity	protein phosphorylation
LmjF.32.0230	dynein light chain flagellar outer arm putative	-1.32293	0.0122692	null	microtubule-based process
LmjF.11.0100	seryl-tRNA synthetase putative	-1.32353	0.0118135	ATP binding aminoacyl-tRNA ligase activity nucleotide binding serine-tRNA ligase activity	seryl-tRNA aminoacylation tRNA aminoacylation for protein translation
LmjF.32.2010	hypothetical protein conserved	-1.32425	0.0353846	null	null
LmjF.08.1010	cysteine peptidase B (CPB)	-1.32458	0.0203615	cysteine-type peptidase activity	proteolysis
LmjF.35.5010	mitogen-activated protein kinase putative (MPK13)	-1.32487	0.026504	ATP binding protein kinase activity protein tyrosine kinase activity	protein phosphorylation
LmjF.33.2840	hypothetical protein unknown function	-1.3249	0.0157906	null	null
LmjF.36.2210	hypothetical protein conserved	-1.32522	0.0117144	null	null
LmjF.22.0340	methylenetetrahydrofolate dehydrogenase-like protein	-1.32532	0.0175334	catalytic activity methylenetetrahydrofolate dehydrogenase (NADP+) activity	folic acid-containing compound biosynthetic process oxidation-reduction process
LmjF.08.0820	amastin-like protein	-1.32536	0.0218624	null	null
LmjF.12.0450	hypothetical protein unknown function	-1.32577	0.0129174	null	null
LmjF.13.0560	60S ribosomal protein L18 putative	-1.3263	0.0494956	null	null
LmjF.24.1160	hypothetical protein unknown function	-1.32645	0.0188906	null	null
LmjF.34.3650	60S ribosomal protein L21 putative	-1.32648	0.0205812	structural constituent of ribosome	translation
LmjF.32.0560	hypothetical protein conserved	-1.32672	0.0238512	protein binding zinc ion binding	null
LmjF.21.1566	hypothetical protein conserved	-1.32693	0.0103664	null	null
LmjF.09.0400	protein kinase putative	-1.3274	0.0488747	ATP binding protein kinase activity protein tyrosine kinase activity	protein phosphorylation
LmjF.25.0710	hypothetical protein conserved	-1.32779	0.0321678	null	protein transport
LmjF.36.1250	40S ribosomal protein S9 putative	-1.32781	0.0190797	RNA binding rRNA binding structural constituent of ribosome	translation
LmjF.07.0610	hypothetical protein conserved	-1.33137	0.0152792	null	null
LmjF.17.1315	hypothetical protein	-1.33191	0.0398015	null	null
LmjF.30.2180	hypothetical protein conserved	-1.33217	0.0328247	nucleic acid binding	null
LmjF.35.3200	RNA-binding protein putative	-1.3327	0.0306633	nucleic acid binding	null
LmjF.10.0280	hypothetical protein conserved	-1.33304	0.0213025	null	null
LmjF.23.1025	hypothetical protein conserved	-1.3334	0.0171859	null	null
LmjF.13.0610	actyltransferase-like protein	-1.33359	0.0123244	N-acetyltransferase activity	null
LmjF.33.0590	hypothetical protein conserved	-1.33364	0.0238149	null	null
LmjF.36.3470	2-oxoglutarate dehydrogenase E1 component putative	-1.33483	0.0153699	oxoglutarate dehydrogenase (succinyl-transferring) activity thiamine pyrophosphate binding	metabolic process oxidation-reduction process tricarboxylic acid cycle
LmjF.21.1040	kinesin putative	-1.33498	0.0450746	ATP binding microtubule motor activity	microtubule-based movement
LmjF.03.0320	hypothetical protein conserved	-1.33533	0.0114364	null	null
LmjF.32.1230	ADP-ribosylation factor GTPase activating protein 1 putative	-1.3354	0.00808108	ARF GTPase activator activity zinc ion binding	regulation of ARF GTPase activity
LmjF.23.0430	aldose 1-epimerase-like protein	-1.33561	0.00887036	carbohydrate binding catalytic activity isomerase activity	carbohydrate metabolic process
LmjF.31.2770	hypothetical protein unknown function	-1.33561	0.0170212	nucleic acid binding	null
LmjF.30.0850	surface protein amastin putative	-1.33639	0.034864	null	null
LmjF.07.0930	hypothetical protein conserved	-1.33649	0.0160725	null	null
LmjF.27.0630	kinteoplast poly(A) polymerase complex 1 subunit putativemitochondrial edited mRNA stability factor 1 subunit putative	-1.33708	0.0155081	null	null
LmjF.27.1140	hypothetical protein conserved	-1.33714	0.034112	null	null
LmjF.36.5090	protein kinase ck2 regulatory subunit putative	-1.33724	0.0248131	protein kinase regulator activity	null
LmjF.33.2170	hypothetical protein conserved	-1.33734	0.0443133	null	null
LmjF.29.0630	Qc-SNARE protein putative	-1.33736	0.0220645	protein binding	null
LmjF.36.6580	hypothetical protein conserved	-1.33738	0.0243116	null	null
LmjF.28.1950	X-pro dipeptidyl-peptidaseserine peptidase Clan SC family S15 putative	-1.33757	0.0222251	aminopeptidase activity dipeptidyl-peptidase activity hydrolase activity	metabolic process proteolysis
LmjF.36.5010	40S ribosomal protein SA putative	-1.33788	0.0100476	structural constituent of ribosome	translation
LmjF.33.2620	hypothetical protein conserved	-1.33789	0.026802	null	null
LmjF.36.1140	short chain 3-hydroxyacyl-CoA dehydrogenase putative	-1.33806	0.01948	3-hydroxyacyl-CoA dehydrogenase activity oxidoreductase activity	fatty acid metabolic process oxidation-reduction process
LmjF.34.4080	hypothetical protein conserved	-1.33809	0.0109051	heat shock protein binding	null
LmjF.36.3770	basic transcription factor 3a putative	-1.33821	0.00912492	null	null
LmjF.29.2210	hypothetical protein conserved	-1.33837	0.0220772	protein binding	null
LmjF.03.0020	hypothetical protein conserved	-1.33841	0.0265187	null	null
LmjF.18.0580	peroxisomal enoyl-coa hydratase putative	-1.33855	0.0274063	catalytic activity	metabolic process
LmjF.07.0490	hypothetical protein conserved	-1.33858	0.0375574	protein binding	null
LmjF.36.2870	40S ribosomal protein S24e (S24E-2)	-1.33873	0.011087	structural constituent of ribosome	translation
LmjF.22.0980	hypothetical protein conserved	-1.33914	0.0203169	protein binding	null
LmjF.19.1550	hypothetical protein conserved	-1.33917	0.0427002	protein binding	null
LmjF.23.0240	terbinafine resistance locus protein (yip1) (YIP1)	-1.34	0.0286474	null	null
LmjF.32.0730	hypothetical protein conserved	-1.34078	0.0247255	protein binding	null
LmjF.10.0440	hypothetical protein unknown function	-1.34123	0.0173212	protein binding zinc ion binding	null
LmjF.36.0900	SNF1-related protein kinases putative	-1.34151	0.0159968	ATP binding protein kinase activity protein tyrosine kinase activity	protein phosphorylation
LmjF.36.3040	pre-mRNA branch site protein p14 putative	-1.3432	0.0187634	nucleic acid binding	null
LmjF.36.2010	hypothetical protein conserved	-1.34354	0.0269096	null	null
LmjF.15.0310	hypothetical protein conserved	-1.34368	0.0136163	null	null
LmjF.35.1320	hypothetical protein conserved	-1.34386	0.0378767	null	null
LmjF.28.0030	cell division cycle 6 (CDC6) putative	-1.34416	0.0150349	ATP binding nucleoside-triphosphatase activity nucleotide binding	null
LmjF.31.2655	hypothetical protein unknown function	-1.34453	0.010885	null	null
LmjF.35.0490	hypothetical protein conserved	-1.34471	0.0104116	ATP binding protein kinase activity protein tyrosine kinase activity	protein phosphorylation
LmjF.32.0340	hypothetical protein conserved	-1.3451	0.00876852	null	null
LmjF.33.1090	guanylate kinase putative	-1.34522	0.0398015	guanylate kinase activity protein binding	purine nucleotide metabolic process
LmjF.32.1970	hypothetical protein conserved	-1.34545	0.0292539	null	null
LmjF.18.1250	ttaggg binding factor putative	-1.34558	0.0136163	null	null
LmjF.34.0230	hypothetical protein conserved	-1.3456	0.0200666	null	null
LmjF.33.0160	hypothetical protein unknown function	-1.34589	0.0227995	null	null
LmjF.20.0140	hypothetical protein conserved	-1.3461	0.0368128	null	null
LmjF.22.0490	protein kinase putative	-1.34636	0.0347225	ATP binding protein kinase activity protein tyrosine kinase activity	protein phosphorylation
LmjF.33.2860	hypothetical protein conserved	-1.34651	0.00891734	null	null
LmjF.23.0280	hypothetical protein conserved	-1.3466	0.0499009	protein binding zinc ion binding	null
LmjF.06.0730	serine-threonine dehydratase putative	-1.34684	0.00821542	null	null
LmjF.08.1020	cathepsin L-like protease	-1.34708	0.0219972	cysteine-type peptidase activity	proteolysis
LmjF.36.1820	ras-like small GTPases putative	-1.34713	0.0135516	GTP binding GTPase activity	GTP catabolic process signal transduction small GTPase mediated signal transduction
LmjF.34.2479	hypothetical protein conserved	-1.34745	0.0153813	null	null
LmjF.36.1320	hypothetical protein conserved	-1.34748	0.0201415	null	null
LmjF.34.3870	hypothetical protein conserved	-1.34792	0.0450876	heat shock protein binding	null
LmjF.21.1720	60S ribosomal protein L32 (RPL32)	-1.348	0.0147523	structural constituent of ribosome	translation
LmjF.30.2250	zinc-finger protein conserved	-1.34845	0.012837	nucleic acid binding zinc ion binding	null
LmjF.10.0510	glycerol-3-phosphate dehydrogenase [NAD ] glycosomal (GPD)	-1.3492	0.0173212	NAD binding glycerol-3-phosphate dehydrogenase [NAD+] activity	carbohydrate metabolic process glycerol-3-phosphate catabolic process glycerol-3-phosphate metabolic process oxidation-reduction process
LmjF.16.1550	hypothetical protein conserved	-1.34939	0.0291678	protein binding	null
LmjF.36.5600	hypothetical protein conserved	-1.34945	0.00740204	null	null
LmjF.16.1020	hypothetical protein conserved	-1.34966	0.0238351	null	null
LmjF.27.2210	dual specificity protein phosphatase putative	-1.34972	0.02237	phosphatase activity protein tyrosine/serine/threonine phosphatase activity	dephosphorylation protein dephosphorylation
LmjF.19.0080	hypothetical protein conserved	-1.35043	0.0468504	heat shock protein binding	null
LmjF.22.0960	kinesin putative	-1.35048	0.0138747	ATP binding microtubule motor activity	microtubule-based movement
LmjF.28.1500	hypothetical protein conserved	-1.35083	0.0312159	null	null
LmjF.28.2790	hypothetical protein unknown function	-1.35137	0.0366231	null	null
LmjF.36.4700	myosin heavy chain kinase a-like protein	-1.35142	0.0387085	ATP binding protein serine/threonine kinase activity	protein phosphorylation
LmjF.36.6570	y113g7b.23 protein-like protein	-1.3518	0.0195742	null	null
LmjF.26.1400	hypothetical protein conserved	-1.352	0.00871265	protein binding	null
LmjF.36.0940	40S ribosomal protein S18 putative	-1.3523	0.0130934	RNA binding nucleic acid binding structural constituent of ribosome	translation
LmjF.11.1210	S-phase kinase-associated protein putative	-1.35327	0.0124089	null	ubiquitin-dependent protein catabolic process
LmjF.13.0200	hypothetical protein unknown function	-1.35351	0.0163638	triglyceride lipase activity	lipid metabolic process
LmjF.34.2150	eukaryotic translation initiation factor 2-alpha kinase precursor putative	-1.3539	0.0218312	ATP binding protein kinase activity protein tyrosine kinase activity	protein phosphorylation
LmjF.21.0060	hypothetical protein conserved	-1.35481	0.00818666	protein binding	null
LmjF.28.0110	proteasome beta 3 subunit putative	-1.3553	0.0113584	threonine-type endopeptidase activity	proteolysis involved in cellular protein catabolic process
LmjF.35.2300	hypothetical protein conserved	-1.35593	0.00804774	null	null
LmjF.21.1790	vacuolar ATP synthase putative	-1.35616	0.034112	hydrogen ion transmembrane transporter activity	ATP hydrolysis coupled proton transport
LmjF.34.2930	hypothetical protein conserved	-1.35631	0.0199574	null	null
LmjF.36.5900	choline/ethanolamine phosphotransferase (CEPT) putative	-1.3567	0.010956	null	phospholipid biosynthetic process
LmjF.11.0520	amino acid permease/transporter putative (AAT15)	-1.35714	0.0157418	amino acid transmembrane transporter activity	amino acid transmembrane transport
LmjF.23.1110	hypothetical protein unknown function	-1.35831	0.0195353	null	null
LmjF.28.0100	hypothetical protein conserved	-1.35847	0.024778	null	null
LmjF.35.0820	aspartate aminotransferase putative	-1.35849	0.00703336	pyridoxal phosphate binding	biosynthetic process
LmjF.23.0060	hypothetical protein conserved	-1.35865	0.042715	null	null
LmjF.34.0440	ribosomal protein S25 (S25)	-1.3587	0.017275	null	null
LmjF.16.0440	fucose kinase putative	-1.35937	0.0420074	ATP binding	null
LmjF.21.0050	Qb-SNARE protein putative	-1.36063	0.0336867	protein binding	null
LmjF.35.1760	hypothetical protein conserved	-1.36163	0.022067	null	null
LmjF.35.1420	peroxisome targeting signal 1 receptor putative (PEX5)	-1.36172	0.00444472	protein binding	null
LmjF.28.2230	cyclin dependent kinase-binding protein putative	-1.36211	0.00614766	null	null
LmjF.14.1270	ubiquitin/ribosomal protein S27a putative	-1.36212	0.0420879	protein binding structural constituent of ribosome	translation
LmjF.34.2710	hypothetical protein conserved	-1.3624	0.0466437	null	null
LmjF.16.0575	histone H3	-1.36306	0.0224871	DNA binding protein heterodimerization activity	nucleosome assembly
LmjF.17.0780	hypothetical protein conserved	-1.3631	0.029079	fatty-acyl-CoA binding	null
LmjF.32.0430	60S ribosomal protein L17 putative	-1.36377	0.00882797	structural constituent of ribosome	translation
LmjF.26.2110	protein kinase putative	-1.36391	0.00930934	ATP binding protein kinase activity	protein phosphorylation
LmjF.25.2160	hypothetical protein conserved	-1.36399	0.0250012	null	null
LmjF.10.0070	ribosomal protein l35a putative	-1.36399	0.026569	structural constituent of ribosome	translation
LmjF.06.0270	hypothetical protein conserved	-1.36415	0.0373705	null	null
LmjF.35.3700	Gim5A protein putative	-1.36427	0.0165138	null	peroxisome fission
LmjF.36.2110	chaperone protein DNAj putative	-1.36428	0.0161104	heat shock protein binding	null
LmjF.28.0700	hypothetical protein conserved	-1.36433	0.0232753	protein binding	protein homooligomerization
LmjF.08.0180	hypothetical protein conserved	-1.3644	0.0116963	transferase activity	null
LmjF.21.1605	hypothetical protein conserved	-1.36455	0.0142153	null	null
LmjF.23.1420	palmitoyl acyltransferase 12 putative	-1.36486	0.0337429	zinc ion binding	null
LmjF.29.2560	hypothetical protein conserved	-1.36542	0.0388473	null	null
LmjF.07.0290	hypothetical protein conserved	-1.36697	0.0223504	null	null
LmjF.33.0620	hypothetical protein conserved	-1.36712	0.0256237	null	termination of G-protein coupled receptor signaling pathway
LmjF.32.2590	hypothetical protein conserved	-1.36729	0.0205659	null	null
LmjF.33.0120	hypothetical protein conserved	-1.36767	0.00711607	null	null
LmjF.36.3440	SNF7-like protein	-1.3682	0.00732111	null	protein transport
LmjF.08.0650	hypothetical protein unknown function	-1.36869	0.0135989	heat shock protein binding	null
LmjF.27.1810	glycosomal phosphoenolpyruvate carboxykinase putative	-1.36887	0.0351988	ATP binding phosphoenolpyruvate carboxykinase (ATP) activity phosphoenolpyruvate carboxykinase activity purine nucleotide binding	gluconeogenesis
LmjF.27.1130	intraflagellar transport protein IFT88 putative	-1.36905	0.00908703	protein binding	null
LmjF.36.6550	protein-l-isoaspartate o-methyltransferase putative	-1.36953	0.0123542	protein-L-isoaspartate (D-aspartate) O-methyltransferase activity	cellular protein modification process
LmjF.33.2460	hypothetical protein conserved	-1.36967	0.00995563	null	null
LmjF.13.1680	pyrroline-5-carboxylate reductase (P5CR)	-1.36999	0.0105265	oxidoreductase activity pyrroline-5-carboxylate reductase activity	oxidation-reduction process proline biosynthetic process
LmjF.18.0620	60S ribosomal protein L10a putative	-1.37002	0.00909234	RNA binding structural constituent of ribosome	translation
LmjF.14.0310	proteasome alpha 3 subunit putative	-1.37064	0.00342134	endopeptidase activity threonine-type endopeptidase activity	proteolysis involved in cellular protein catabolic process ubiquitin-dependent protein catabolic process
LmjF.17.0010	hypothetical protein conserved	-1.37075	0.0166852	null	null
LmjF.36.0980	40S ribosomal protein S10 putative	-1.37077	0.00726814	null	null
LmjF.04.0050	hypothetical protein conserved	-1.37087	0.0123555	null	null
LmjF.22.1510	hypothetical protein unknown function	-1.37118	0.00804892	null	null
LmjF.27.1480	hypothetical protein conserved	-1.37135	0.02384	null	null
LmjF.24.0160	hypothetical protein conserved	-1.37158	0.0159932	null	null
LmjF.23.0020	hypothetical protein conserved	-1.37194	0.0102123	null	null
LmjF.21.1080	cell division protein kinase 2 (CRK1)	-1.37219	0.00465079	ATP binding protein kinase activity protein tyrosine kinase activity	protein phosphorylation
LmjF.16.0480	fucose kinase putative	-1.37225	0.0494012	ATP binding	null
LmjF.34.1450	hypothetical protein conserved	-1.37238	0.00656663	null	null
LmjF.01.0310	acidocalcisomal exopolyphosphatase putative	-1.37296	0.00893962	hydrolase activity manganese ion binding pyrophosphatase activity	null
LmjF.30.1750	hypothetical protein unknown function	-1.37327	0.0127229	null	null
LmjF.16.0500	hypothetical protein unknown function	-1.37374	0.030263	null	null
LmjF.31.2630	serine/threonine protein phosphatase pp1(5.9) putative	-1.37428	0.0253646	hydrolase activity	null
LmjF.36.3840	glycyl tRNA synthetase putative	-1.3743	0.00729915	ATP binding aminoacyl-tRNA ligase activity glycine-tRNA ligase activity nucleotide binding	glycyl-tRNA aminoacylation tRNA aminoacylation for protein translation
LmjF.23.0130	vacuolar type h ATPase subunit putative	-1.37454	0.0179651	hydrogen ion transmembrane transporter activity	ATP hydrolysis coupled proton transport
LmjF.05.1000	hypothetical protein conserved	-1.37461	0.0368082	null	null
LmjF.27.2350	R-SNARE protein putative	-1.37471	0.0242098	null	transport vesicle-mediated transport
LmjF.10.0660	hypothetical protein unknown function	-1.37525	0.00879053	null	null
LmjF.27.1500	hypothetical protein conserved	-1.37571	0.0119085	null	null
LmjF.18.0690	hypothetical protein conserved	-1.37635	0.0313756	null	null
LmjF.16.1260	hypothetical protein conserved	-1.37662	0.0227678	null	null
LmjF.32.1580	phosphomannose isomerase (PMI)	-1.37708	0.0141826	mannose-6-phosphate isomerase activity zinc ion binding	GDP-mannose biosynthetic process carbohydrate metabolic process
LmjF.35.2270	ATP-dependent RNA helicase-like protein	-1.3772	0.0178287	ATP binding helicase activity nucleic acid binding	null
LmjF.13.0800	hypothetical protein conserved	-1.37806	0.0230717	null	null
LmjF.14.0820	hypothetical protein conserved	-1.37815	0.0324666	null	null
LmjF.35.0090	hypothetical protein conserved	-1.3785	0.0445518	null	null
LmjF.24.0060	hypothetical protein conserved	-1.37923	0.0235382	null	null
LmjF.13.0230	hypothetical protein conserved	-1.37944	0.0118409	protein binding zinc ion binding	null
LmjF.34.2810	zinc carboxypeptidase putative	-1.38044	0.00454624	metallocarboxypeptidase activity zinc ion binding	proteolysis
LmjF.34.1510	hypothetical protein conserved	-1.3805	0.0489161	null	null
LmjF.05.0280	protein tyrosine phosphatase putative	-1.38061	0.0130438	null	null
LmjF.33.1860	glycosomal transporter (GAT2) putative (ABCD3)	-1.38082	0.00565872	ATP binding ATPase activity nucleoside-triphosphatase activity nucleotide binding	transmembrane transport transport
LmjF.35.1470	choline/ethanolamine kinase putative	-1.38092	0.0124598	null	null
LmjF.22.1090	hypothetical protein conserved	-1.38221	0.0324666	null	null
LmjF.36.3320	hypothetical protein conserved	-1.38236	0.0306633	null	null
LmjF.34.2540	C2 domain containing protein putative	-1.38292	0.0155081	protein binding	null
LmjF.36.4360	proteasome regulatory ATPase subunit (RPT6)	-1.38298	0.0405401	ATP binding hydrolase activity nucleoside-triphosphatase activity nucleotide binding	protein catabolic process
LmjF.24.0840	dynein arm light chain putative	-1.38299	0.0155081	null	null
LmjF.30.1090	hypothetical protein conserved	-1.38305	0.00735356	protein binding	null
LmjF.35.5070	hypothetical protein conserved	-1.38364	0.0454132	null	null
LmjF.12.0220	glyoxalase II putative	-1.38396	0.0092183	hydrolase activity	null
LmjF.25.1680	hypothetical protein unknown function	-1.38434	0.0279993	protein binding	null
LmjF.25.1920	hypothetical protein conserved	-1.38511	0.0239303	null	null
LmjF.02.0370	proteasome regulatory non-ATPase subunit 6 putative	-1.38541	0.00920056	protein binding	null
LmjF.35.3710	hypothetical protein conserved	-1.3858	0.0411751	null	null
LmjF.36.3760	60S ribosomal protein L10a putative (RPL10a)	-1.38584	0.00629666	RNA binding structural constituent of ribosome	translation
LmjF.31.1860	hypothetical protein unknown function	-1.3866	0.0166852	null	null
LmjF.20.1180	calpain-like cysteine peptidase putative	-1.38817	0.0452857	calcium-dependent cysteine-type endopeptidase activity	proteolysis
LmjF.15.1345	hypothetical protein conserved	-1.38836	0.0489176	null	null
LmjF.32.1570	hypothetical protein conserved	-1.38958	0.026322	ARF GTPase activator activity zinc ion binding	regulation of ARF GTPase activity
LmjF.29.0940	5-histidylcysteine sulfoxide synthase putative	-1.38958	0.0165344	null	null
LmjF.17.0520	hypothetical protein unknown function	-1.3903	0.0155222	null	null
LmjF.36.4300	trypanothione synthetase-like protein	-1.39196	0.0231955	null	null
LmjF.35.2350	aminopeptidase P putative	-1.39204	0.00589473	aminopeptidase activity manganese ion binding	cellular process
LmjF.32.0420	hypothetical protein conserved	-1.39259	0.0284201	ATP binding microtubule motor activity	microtubule-based movement
LmjF.36.6060	eukaryotic translation initation factor 4 gamma putative	-1.39286	0.0036089	DNA binding RNA binding binding protein binding	null
LmjF.10.1250	hypothetical protein conserved	-1.39298	0.00348328	null	null
LmjF.32.3850	hypothetical protein unknown function	-1.39322	0.00833855	null	null
LmjF.20.1370	pumilio protein 9 putative (PUF9B)	-1.39345	0.044013	RNA binding binding	null
LmjF.33.2240	hypothetical protein conserved	-1.39371	0.019967	null	null
LmjF.15.0270	replication Factor A 28 kDa subunit putative	-1.39401	0.024751	nucleic acid binding	null
LmjF.19.1320	glycerol uptake protein putative	-1.39426	0.0411055	null	null
LmjF.35.3260	Peroxin 19	-1.39465	0.0040245	null	null
LmjF.22.0890	hypothetical protein conserved	-1.39476	0.00719571	null	null
LmjF.07.0880	protein kinase putative	-1.39482	0.0157815	ATP binding protein kinase activity protein tyrosine kinase activity	protein phosphorylation
LmjF.33.0800	beta tubulin	-1.39485	0.0383127	GTP binding GTPase activity	GTP catabolic process protein polymerization
LmjF.13.1260	hypothetical protein unknown function	-1.39547	0.033734	null	null
LmjF.31.1530	protein kinase putative	-1.39563	0.0106717	ATP binding protein kinase activity protein tyrosine kinase activity	protein phosphorylation
LmjF.35.5050	hypothetical protein conserved	-1.39578	0.0314474	null	null
LmjF.18.0560	vacuolar ATP synthase subunit c putative	-1.39583	0.0042075	null	ATP hydrolysis coupled proton transport
LmjF.34.2125	ubiquitin-like protein	-1.39585	0.0327737	protein binding	null
LmjF.18.0510	aconitase putative	-1.39648	0.0040307	null	metabolic process
LmjF.35.3800	60S ribosomal protein L23 putative	-1.39649	0.00752857	structural constituent of ribosome	translation
LmjF.33.2770	ubiquitin-conjugating enzyme putative	-1.39675	0.0120327	acid-amino acid ligase activity	null
LmjF.21.1610	hypothetical protein conserved	-1.39685	0.0172137	null	null
LmjF.15.0260	hypothetical protein conserved	-1.39717	0.02091	null	null
LmjF.20.0960	protein kinase putative	-1.39718	0.00644753	ATP binding protein kinase activity protein tyrosine kinase activity	protein phosphorylation
LmjF.30.3090	hypothetical protein conserved	-1.39729	0.00592935	null	null
LmjF.28.2970	hypothetical protein conserved	-1.39745	0.0424846	null	null
LmjF.24.2110	hypothetical protein conserved	-1.39747	0.042715	catalytic activity hydroxymethylglutaryl-CoA synthase activity	isoprenoid biosynthetic process metabolic process
LmjF.12.0030	proteasome beta-1 subunit putative	-1.3978	0.0033149	threonine-type endopeptidase activity	proteolysis involved in cellular protein catabolic process
LmjF.27.0470	glycosomal transporter (GAT3) putative	-1.39851	0.0306633	ATP binding ATPase activity nucleoside-triphosphatase activity nucleotide binding	transport
LmjF.33.1540	elongation factor 1-gamma putative	-1.39876	0.0163163	protein binding	null
LmjF.34.0450	hypothetical protein unknown function	-1.39924	0.0103355	null	null
LmjF.34.0320	hypothetical protein conserved	-1.3994	0.00772351	null	null
LmjF.06.0370	glutamine synthetase putative	-1.40028	0.0128696	glutamate-ammonia ligase activity	glutamine biosynthetic process nitrogen compound metabolic process
LmjF.31.0710	hypothetical protein unknown function	-1.40036	0.0411751	null	null
LmjF.15.0050	cytochrome-b5 reductase putative	-1.40117	0.00487555	oxidoreductase activity	oxidation-reduction process
LmjF.15.1550	protein kinase putative	-1.40173	0.0107076	ATP binding metal ion binding protein kinase activity protein tyrosine kinase activity	protein phosphorylation
LmjF.13.0040	hypothetical protein conserved	-1.4019	0.0129055	null	null
LmjF.15.0920	protein phosphatase 2A regulatory subunit putative	-1.40211	0.00948528	binding protein binding	null
LmjF.29.1100	hypothetical protein conserved	-1.40217	0.0225273	protein binding	null
LmjF.21.0845	hypoxanthine-guanine phosphoribosyltransferase (HGPRT)	-1.40288	0.0112124	hypoxanthine phosphoribosyltransferase activity	nucleoside metabolic process purine ribonucleoside salvage
LmjF.36.0890	eukaryotic translation initiation factor 6 (eIF-6) putative	-1.40297	0.00497197	ribosome binding	mature ribosome assembly
LmjF.24.0670	protein kinase putative	-1.40339	0.017944	ATP binding protein kinase activity	protein phosphorylation
LmjF.24.1730	calcium/calmodulin-dependent protein kinase putative	-1.40377	0.0120025	ATP binding protein binding protein kinase activity protein tyrosine kinase activity zinc ion binding	protein phosphorylation
LmjF.36.0050	PUF1 putative (PUF1)	-1.40431	0.0027034	RNA binding binding	null
LmjF.29.2320	mitogen-activated protein kinase kinase putative (MKK)	-1.40446	0.00826093	ATP binding protein kinase activity protein tyrosine kinase activity	protein phosphorylation
LmjF.13.1670	60S ribosomal protein L44 putative	-1.40476	0.0102334	structural constituent of ribosome	translation
LmjF.36.1090	hypothetical protein unknown function	-1.40492	0.0201415	null	null
LmjF.18.1160	hypothetical protein conserved	-1.4055	0.0136429	null	null
LmjF.18.1030	hypothetical protein conserved	-1.40574	0.00713273	null	null
LmjF.13.0920	hypothetical protein conserved	-1.40579	0.0448491	null	null
LmjF.11.0760	40S ribosomal protein S21 putative	-1.40589	0.0179072	structural constituent of ribosome	translation
LmjF.27.1270	ubiquitin hydrolase putative	-1.40633	0.0153813	ubiquitin thiolesterase activity	ubiquitin-dependent protein catabolic process
LmjF.32.2290	sphingosine-1-phosphate phosphatase putative	-1.40642	0.00585254	catalytic activity	null
LmjF.19.0340	hypothetical protein conserved	-1.40712	0.00908584	null	null
LmjF.14.0480	hypothetical protein unknown function	-1.40759	0.0039579	null	null
LmjF.11.0940	hypothetical protein unknown function	-1.40771	0.0142077	null	null
LmjF.33.1870	nucleolar GTP-binding protein putative	-1.40869	0.0033964	GTP binding	null
LmjF.32.3970	cyclic nucleotide-binding protein-like protein	-1.40872	0.0349306	null	null
LmjF.24.1310	hypothetical protein conserved	-1.40876	0.0105904	null	null
LmjF.05.0710	CYC2-like cyclin putative	-1.40896	0.0240241	protein kinase binding	regulation of cyclin-dependent protein kinase activity
LmjF.26.1960	hypothetical protein conserved	-1.40907	0.0114052	null	null
LmjF.28.2260	glycosomal membrane protein putative	-1.40921	0.00490563	null	peroxisome fission
LmjF.19.0400	Qc-SNARE protein putative	-1.40937	0.0118513	null	transport vesicle-mediated transport
LmjF.09.0780	hypothetical protein conserved	-1.41038	0.0215274	null	null
LmjF.06.1190	hypothetical protein conserved	-1.41055	0.0358887	null	cell redox homeostasis
LmjF.15.0230	lysyl-tRNA synthetase putative	-1.41102	0.00462883	ATP binding aminoacyl-tRNA ligase activity lysine-tRNA ligase activity nucleic acid binding nucleotide binding	lysyl-tRNA aminoacylation tRNA aminoacylation for protein translation
LmjF.25.1710	pyruvate dehydrogenase E1 beta subunit putative	-1.41102	0.00917441	catalytic activity	metabolic process
LmjF.34.2950	hypothetical protein conserved	-1.41172	0.0197665	null	null
LmjF.30.1960	RNA pseudouridylate synthase-like protein	-1.41173	0.024211	RNA binding pseudouridine synthase activity	RNA modification pseudouridine synthesis
LmjF.19.0070	peroxin 13 putative (PEX13)	-1.41183	0.00444472	protein binding	null
LmjF.29.1010	hypothetical protein conserved	-1.41308	0.00451859	oxidoreductase activity	oxidation-reduction process
LmjF.28.2250	glycosomal membrane protein-like protein	-1.41315	0.00282417	null	peroxisome fission
LmjF.15.0950	40S ribosomal protein S3 putative	-1.41323	0.0037347	RNA binding structural constituent of ribosome	translation
LmjF.21.1558	hypothetical protein conserved	-1.41328	0.0175685	null	null
LmjF.09.0420	tyrosine phosphatase putative	-1.414	0.0282654	phosphatase activity protein tyrosine/serine/threonine phosphatase activity	dephosphorylation protein dephosphorylation
LmjF.04.0460	adenylosuccinate lyase putative (ASL)	-1.41408	0.00508565	catalytic activity	IMP biosynthetic process purine ribonucleotide biosynthetic process
LmjF.35.3080	glycerol kinase glycosomal putative	-1.41514	0.00388209	glycerol kinase activity	carbohydrate metabolic process glycerol-3-phosphate metabolic process
LmjF.28.2510	acyl-CoA dehydrogenase putative	-1.41546	0.00601653	acyl-CoA dehydrogenase activity	metabolic process oxidation-reduction process
LmjF.27.0300	methylmalonyl-coenzyme a mutase putative	-1.41546	0.00672304	catalytic activity cobalamin binding intramolecular transferase activity isomerase activity metal ion binding methylmalonyl-CoA mutase activity	metabolic process
LmjF.21.1110	hypothetical protein conserved	-1.41641	0.0157538	protein binding	null
LmjF.36.2880	hypothetical protein conserved	-1.41646	0.00777952	null	null
LmjF.35.0430	hypothetical protein conserved	-1.41651	0.0289956	null	null
LmjF.11.0810	hypothetical protein conserved	-1.4166	0.00941768	null	null
LmjF.34.2765	hypothetical protein conserved	-1.41729	0.00606685	null	null
LmjF.22.0180	hypothetical protein conserved	-1.41734	0.0111681	null	null
LmjF.20.1260	hypothetical protein unknown function	-1.4175	0.00886809	null	null
LmjF.36.6000	l6202.3-like protein	-1.41766	0.0130434	null	null
LmjF.19.0985	4-coumarate:coa ligase-like protein	-1.41791	0.00273466	catalytic activity	metabolic process
LmjF.28.0580	mitogen-activated protein kinase putative (MPK8)	-1.41811	0.00851376	ATP binding protein kinase activity protein tyrosine kinase activity	protein phosphorylation
LmjF.14.0130	inosine-guanine nucleoside hydrolase putative (IG-NH)	-1.41818	0.00348676	null	null
LmjF.31.1090	hypothetical protein conserved	-1.41838	0.029781	null	null
LmjF.22.1560	60S ribosomal protein L14 putative	-1.41851	0.0325102	structural constituent of ribosome	translation
LmjF.09.0530	leucine-rich repeat protein putative	-1.42047	0.0393429	null	null
LmjF.36.2400	hypothetical protein conserved	-1.42056	0.0263813	null	null
LmjF.32.2860	hypothetical protein conserved	-1.42069	0.00577383	null	null
LmjF.35.1755	hypothetical protein conserved	-1.42112	0.00794799	null	null
LmjF.22.1200	hypothetical protein conserved	-1.42138	0.0293388	null	null
LmjF.34.3160	hypothetical protein conserved	-1.42194	0.0266435	null	null
LmjF.14.0705	fatty acid elongase putative (ELO3.4)	-1.422	0.0294304	null	null
LmjF.36.3050	hypothetical protein conserved	-1.42242	0.0251453	null	null
LmjF.34.3910	hypothetical protein conserved	-1.42332	0.00250587	null	null
LmjF.27.1370	protein kinase putative	-1.42354	0.00579315	ATP binding protein kinase activity protein tyrosine kinase activity	protein phosphorylation
LmjF.19.1040	phenylalanyl-tRNA synthetase putative	-1.42375	0.0219617	ATP binding RNA binding magnesium ion binding nucleotide binding phenylalanine-tRNA ligase activity	phenylalanyl-tRNA aminoacylation
LmjF.35.0320	serine palmitoyltransferase putative	-1.42443	0.00995563	pyridoxal phosphate binding	biosynthetic process
LmjF.05.1110	hypothetical protein conserved	-1.42459	0.0286102	nucleic acid binding	null
LmjF.23.1035	hypothetical protein unknown function	-1.4248	0.00271532	null	null
LmjF.36.1955	hypothetical protein conserved	-1.42508	0.0419121	null	null
LmjF.27.1760	hypothetical protein conserved	-1.42557	0.00493496	null	null
LmjF.29.2550	RNA polymerase-associated protein CTR9 putative	-1.42578	0.0054206	protein binding	null
LmjF.15.1207	60S acidic ribosomal protein P2	-1.42597	0.00626376	structural constituent of ribosome	translational elongation
LmjF.31.2550	hypothetical protein unknown function	-1.426	0.00583379	null	null
LmjF.14.0400	hypothetical protein conserved	-1.42602	0.0188147	null	null
LmjF.11.0250	serine/threonine protein kinase putative	-1.42636	0.0230888	ATP binding protein kinase activity protein tyrosine kinase activity	protein phosphorylation
LmjF.27.1300	hypothetical protein conserved	-1.42661	0.00788401	ATP binding RNA binding helicase activity nucleic acid binding zinc ion binding	null
LmjF.35.4125	hypothetical protein conserved	-1.42672	0.0160725	null	null
LmjF.30.0950	hypothetical protein conserved	-1.42773	0.0242851	protein binding	null
LmjF.27.0190	proteasome alpha 7 subunit putative	-1.4283	0.0185912	endopeptidase activity threonine-type endopeptidase activity	proteolysis involved in cellular protein catabolic process ubiquitin-dependent protein catabolic process
LmjF.27.0880	2-oxoglutarate dehydrogenase subunit putative	-1.42846	0.00686737	oxoglutarate dehydrogenase (succinyl-transferring) activity thiamine pyrophosphate binding	metabolic process oxidation-reduction process tricarboxylic acid cycle
LmjF.32.1160	long chain polyunsaturated fatty acid elongation enzyme-like protein	-1.4288	0.0248366	null	null
LmjF.35.2010	40S ribosomal protein S6 putative	-1.42881	0.0171328	structural constituent of ribosome	translation
LmjF.25.1443	hypothetical protein conserved	-1.42899	0.00740204	null	null
LmjF.36.0990	40S ribosomal protein S10 putative	-1.42916	0.0035116	null	null
LmjF.36.6150	hypothetical protein conserved	-1.42939	0.0088283	protein binding	null
LmjF.36.3800	glycine synthase putative (GCVT1)	-1.42957	0.00241067	aminomethyltransferase activity	glycine catabolic process
LmjF.35.3920	hypothetical protein conserved	-1.42992	0.0290372	null	null
LmjF.34.0830	25 Kd elongation factor 1-beta putative	-1.42997	0.0229394	null	null
LmjF.27.0750	hypothetical protein conserved	-1.43016	0.0195297	null	null
LmjF.33.2990	hypothetical protein unknown function	-1.43084	0.042715	null	null
LmjF.18.1630	hypothetical protein conserved	-1.431	0.0321678	null	null
LmjF.08.0930	protein kinase putative	-1.43118	0.0226279	ATP binding protein kinase activity protein tyrosine kinase activity	protein phosphorylation
LmjF.03.0410	MFS transporter putative	-1.43129	0.0250012	null	transmembrane transport
LmjF.33.2830	D-alanyl-glycyl endopeptidase-like protein	-1.43175	0.0116667	null	null
LmjF.28.1540	hypothetical protein unknown function	-1.43188	0.0121944	null	null
LmjF.34.3610	hypothetical protein conserved	-1.43247	0.00607175	null	null
LmjF.30.1760	hypothetical protein conserved	-1.43295	0.0023837	binding	null
LmjF.30.3690	hypothetical protein conserved	-1.433	0.00262827	null	null
LmjF.11.0780	40S ribosomal protein S21 putative	-1.43423	0.00674429	structural constituent of ribosome	translation
LmjF.34.2460	hypothetical protein conserved	-1.43472	0.00149237	GTP binding GTPase activity	null
LmjF.32.3170	NADH dehydrogenase subunit NI8M putative	-1.43521	0.00365409	null	null
LmjF.35.3090	hypothetical protein conserved	-1.43575	0.00600126	heat shock protein binding	null
LmjF.32.0720	hypothetical protein conserved	-1.43626	0.00596749	null	null
LmjF.18.0220	RNA-binding protein putative	-1.43692	0.00329983	nucleic acid binding	null
LmjF.05.1020	hypothetical protein conserved	-1.43788	0.00669807	null	null
LmjF.07.0890	hypothetical protein unknown function	-1.43791	0.00809984	null	null
LmjF.34.3480	hypothetical protein conserved	-1.43814	0.0398608	null	null
LmjF.30.2130	protein kinase putative	-1.43965	0.0210255	ATP binding protein kinase activity protein tyrosine kinase activity zinc ion binding	protein phosphorylation
LmjF.04.0450	cysteine peptidase Clan CA family C2 putative	-1.43974	0.00871351	calcium-dependent cysteine-type endopeptidase activity	proteolysis
LmjF.06.1270	coproporphyrinogen III oxidase	-1.43976	0.00630956	coproporphyrinogen oxidase activity	oxidation-reduction process porphyrin-containing compound biosynthetic process
LmjF.14.0510	stearic acid desaturase putative	-1.44007	0.0177167	heme binding stearoyl-CoA 9-desaturase activity	fatty acid biosynthetic process lipid metabolic process oxidation-reduction process
LmjF.34.0970	amastin-like protein	-1.44087	0.0383698	null	null
LmjF.36.6250	small G-protein putative	-1.44127	0.0219896	GTP binding GTPase activity	GTP catabolic process intracellular protein transport nucleocytoplasmic transport protein transport signal transduction small GTPase mediated signal transduction
LmjF.04.0480	ADP-ribosylation factor putative	-1.44149	0.0203805	GTP binding	intracellular protein transport protein transport small GTPase mediated signal transduction
LmjF.31.1395	hypothetical protein conserved	-1.44163	0.0118656	null	null
LmjF.16.1385	hypothetical protein conserved	-1.44168	0.0274469	null	null
LmjF.10.1140	hypothetical protein conserved	-1.44173	0.00187968	protein binding zinc ion binding	null
LmjF.20.0880	hypothetical protein conserved	-1.44182	0.00685157	null	null
LmjF.30.1390	hypothetical protein unknown function	-1.44194	0.00421465	null	null
LmjF.36.0450	hypothetical protein conserved	-1.44224	0.0128565	null	null
LmjF.36.5520	adiponectin receptor protein 1 putative	-1.44277	0.00990756	null	null
LmjF.36.1540	engulfment and cell motility domain 2 putative	-1.4438	0.00807676	null	phagocytosis
LmjF.27.0610	hypothetical protein conserved	-1.44419	0.00607175	null	null
LmjF.32.1990	hypothetical protein conserved	-1.44434	0.0115154	null	null
LmjF.35.3690	hypothetical protein conserved	-1.44481	0.00891545	null	peroxisome fission
LmjF.06.0020	hypothetical protein conserved	-1.44485	0.0231893	null	null
LmjF.24.1380	hypothetical protein conserved	-1.44539	0.0111601	calcium ion binding protein binding zinc ion binding	null
LmjF.35.2030	hypothetical protein unknown function	-1.44548	0.0344509	calcium ion binding protein binding	null
LmjF.32.0300	hypothetical protein conserved	-1.44553	0.00214434	protein binding	null
LmjF.29.2750	hypothetical protein conserved	-1.4456	0.0207249	null	null
LmjF.29.0920	LETM1 and EF-hand domain-containing protein 1 putative	-1.44616	0.0020855	null	null
LmjF.19.1470	protein kinase putative	-1.4463	0.0178287	ATP binding protein kinase activity protein tyrosine kinase activity	protein phosphorylation
LmjF.19.0150	mitogen-activated protein kinase putative	-1.44668	0.00243951	ATP binding protein kinase activity protein tyrosine kinase activity	protein phosphorylation
LmjF.35.2080	calcium motive p-type ATPase putative	-1.44709	0.0306726	ATP binding catalytic activity metal ion binding nucleotide binding	cation transport metabolic process
LmjF.14.0930	tc40 antigen-like	-1.44743	0.01461	null	null
LmjF.35.1300	ubiquitin-conjugating enzyme e2 putative	-1.44762	0.00337356	acid-amino acid ligase activity	null
LmjF.10.0160	hypothetical protein conserved	-1.44762	0.00672341	null	null
LmjF.34.3670	vacuolar ATP synthase catalytic subunit A putative	-1.44768	0.0240166	ATP binding	ATP hydrolysis coupled proton transport ATP metabolic process proton transport
LmjF.33.0605	hypothetical protein conserved	-1.44862	0.00734476	null	null
LmjF.36.4150	hypothetical protein conserved	-1.4488	0.00894999	null	null
LmjF.28.0280	hypothetical protein conserved	-1.44896	0.0368391	null	null
LmjF.35.5130	hypothetical protein conserved	-1.44903	0.0160034	null	null
LmjF.25.1380	hypothetical protein conserved	-1.44942	0.0168589	null	null
LmjF.05.0520	nuclear receptor binding factor-like protein	-1.44957	0.0206877	null	null
LmjF.26.2080	hypothetical protein conserved	-1.45013	0.0206285	null	null
LmjF.36.6590	hypothetical protein conserved	-1.45015	0.00873567	null	null
[truncated: 964 more rows]

## Sheet: amast4_amast24
L. major, amastigotes 4 hpi vs amastigotes 24 hpi
ID	Product Description	Fold change	adj.P.Val	Predicted GO Function	Predicted GO Process
LmjF.12.1060	surface antigen protein putative	4.50685	7.00846e-07	null	null
LmjF.12.1020	surface antigen protein putative	4.4316	2.66552e-07	null	null
LmjF.12.0780	surface antigen protein 2 precursor	4.38799	9.15617e-06	null	null
LmjF.12.0920	promastigote surface antigen protein PSA	4.29543	2.66552e-07	null	null
LmjF.12.1040	surface antigen protein putative	4.09913	2.66552e-07	null	null
LmjF.12.0910	promastigote surface antigen protein PSA	3.79418	8.13142e-07	null	null
LmjF.12.0810	promastigote surface antigen protein 2 PSA2	3.70204	0.000738992	null	null
LmjF.12.0860	surface antigen protein putative	3.67337	1.82679e-05	null	null
LmjF.12.0940	promastigote surface antigen protein 2 PSA2	2.96469	0.000429628	null	null
LmjF.12.0890	surface antigen protein 2 putative	2.71726	0.0175998	null	null
LmjF.12.1000	promastigote surface antigen protein 2 PSA2	2.61278	0.000810757	null	null
LmjF.12.0980	promastigote surface antigen protein 2 PSA2	2.56476	0.00155083	null	null
LmjF.12.0960	surface antigen protein 2 putative	2.33293	0.000717708	null	null
LmjF.04.0040	hypothetical protein	2.27737	0.0102342	null	null
LmjF.25.1120	aldehyde dehydrogenase mitochondrial precursor (ALDH2)	2.21711	0.0382555	oxidoreductase activity	metabolic process oxidation-reduction process
LmjF.26.1340	DNA ligase k alpha putative	2.10255	0.0210897	ATP binding DNA ligase (ATP) activity	DNA recombination DNA repair
LmjF.12.0830	surface antigen protein 2 putative	2.10232	0.00155083	null	null
LmjF.34.2940	hypothetical protein conserved	2.0587	0.00335324	null	null
LmjF.24.1280	amastin-like surface protein-like protein	2.00775	0.000418361	null	null
LmjF.27.1080	hypothetical protein conserved	1.95981	0.0234514	protein binding	null
LmjF.16.0370	hypothetical protein conserved	1.94238	0.00335324	null	null
LmjF.35.3980	4E-interacting protein putative	1.8931	0.0174789	null	null
LmjF.35.1040	hypothetical protein conserved	1.83467	0.0160572	nucleic acid binding zinc ion binding	null
LmjF.31.2720	hypothetical protein conserved	1.82537	0.00153202	null	null
LmjF.28.0360	ubiquitin activating enzyme putative	1.80493	0.0227075	null	null
LmjF.33.0814	beta tubulin	1.79534	0.02553	GTP binding GTPase activity	GTP catabolic process protein polymerization
LmjF.33.0800	beta tubulin	1.79117	0.0117721	GTP binding GTPase activity	GTP catabolic process protein polymerization
LmjF.15.0650	hypothetical protein unknown function	1.78554	0.00155083	null	null
LmjF.26.2710	glutamate 5-kinase putative	1.7696	0.010572	glutamate 5-kinase activity	cellular amino acid biosynthetic process proline biosynthetic process
LmjF.33.0802	beta tubulin	1.76406	0.0211736	GTP binding GTPase activity	GTP catabolic process protein polymerization
LmjF.08.0750	amastin-like protein	1.76056	0.0176316	null	null
LmjF.33.0460	hypothetical protein conserved	1.73659	0.0237041	null	null
LmjF.29.0500	hypothetical protein unknown function	1.73651	0.0142453	calmodulin binding	null
LmjF.33.0810	beta tubulin	1.73566	0.0234514	GTP binding GTPase activity	GTP catabolic process protein polymerization
LmjF.27.0100	protein kinase putative	1.73504	0.0234514	ATP binding protein kinase activity protein tyrosine kinase activity	protein phosphorylation
LmjF.27.2340	sucrose hydrolase-like protein	1.73368	0.0185536	beta-fructofuranosidase activity	carbohydrate metabolic process
LmjF.08.0730	amastin-like protein	1.73331	0.0112213	null	null
LmjF.33.0808	beta tubulin	1.73178	0.0295712	GTP binding GTPase activity	GTP catabolic process protein polymerization
LmjF.32.1910	hypothetical protein conserved	1.7312	0.0393531	null	null
LmjF.31.1030	hypothetical protein conserved	1.73099	0.010572	nucleic acid binding	null
LmjF.08.0710	amastin-like protein	1.7014	0.0231509	null	null
LmjF.33.0804	beta tubulin	1.69952	0.0470478	GTP binding GTPase activity	GTP catabolic process protein polymerization
LmjF.33.0812	beta tubulin	1.6887	0.040061	GTP binding GTPase activity	GTP catabolic process protein polymerization
LmjF.05.1110	hypothetical protein conserved	1.68304	0.0232503	nucleic acid binding	null
LmjF.21.1350	hypothetical protein conserved	1.67764	0.0102342	protein binding	null
LmjF.11.0720	PUF nine target 1	1.67738	0.00955084	null	null
LmjF.23.1590	oxidoreductase-like protein	1.67479	0.0293137	oxidoreductase activity	null
LmjF.24.1650	hypothetical protein conserved	1.67355	0.0139742	null	null
LmjF.09.0880	histone h1-like protein	1.67228	0.0355464	null	null
LmjF.12.0850	surface antigen protein 2 putative	1.66547	0.0447906	null	null
LmjF.23.0700	hypothetical protein conserved	1.66275	0.0235912	copper chaperone activity copper ion binding	copper ion transport
LmjF.12.0715	hypothetical protein conserved	1.65665	0.0299975	null	null
LmjF.33.0816	beta tubulin	1.65225	0.0419696	GTP binding GTPase activity	GTP catabolic process protein polymerization
LmjF.22.1400	hypothetical protein conserved	1.65125	0.0168296	null	null
LmjF.16.1470	kinesin putative	1.65125	0.0419206	ATP binding microtubule motor activity	microtubule-based movement
LmjF.30.2240	hypothetical protein conserved	1.64314	0.00343267	null	null
LmjF.33.0798	beta tubulin	1.63347	0.0348587	GTP binding GTPase activity	GTP catabolic process protein polymerization
LmjF.28.0250	hypothetical protein conserved	1.6272	0.00379039	null	null
LmjF.20.0030	histone-lysine N-methyltransferase putative (DOT1)	1.62468	0.0440485	histone-lysine N-methyltransferase activity	null
LmjF.31.1670	hypothetical protein conserved	1.61697	0.0227845	null	null
LmjF.32.2630	superoxide dismutase putative	1.61488	0.028817	metal ion binding superoxide dismutase activity	oxidation-reduction process superoxide metabolic process
LmjF.09.1300	hypothetical protein conserved	1.61222	0.00955084	null	null
LmjF.13.1210	nucleobase transporter (NT3)	1.61204	0.0110808	nucleoside transmembrane transporter activity	transport
LmjF.22.1180	hypothetical protein unknown function	1.60221	0.0210897	null	null
LmjF.32.1930	hypothetical protein conserved	1.59516	0.0172277	null	null
LmjF.21.1480	hypothetical protein conserved	1.59075	0.0315001	null	null
LmjF.20.1700	hypothetical protein conserved	1.58699	0.010572	null	null
LmjF.17.0270	NADH-ubiquinone oxidoreductase mitochondrial putative	1.586	0.0306262	NAD binding oxidoreductase activity	oxidation-reduction process
LmjF.35.4950	zinc finger protein family member putative	1.57707	0.0145644	nucleic acid binding zinc ion binding	null
LmjF.24.1890	cyclin 10 (CYC10)	1.57623	0.0114263	protein kinase binding	regulation of cyclin-dependent protein kinase activity
LmjF.02.0530	hypothetical protein conserved	1.56406	0.0210897	null	null
LmjF.31.3145	dynein-associated protein putative	1.56193	0.0175998	null	null
LmjF.29.0490	hypothetical protein conserved	1.55266	0.010572	null	null
LmjF.11.0810	hypothetical protein conserved	1.55232	0.0175998	null	null
LmjF.18.1480	NADH:ubiquinone oxidoreductase 78 Kd subunit- like protein	1.54728	0.0234514	electron carrier activity iron-sulfur cluster binding oxidoreductase activity	oxidation-reduction process
LmjF.32.0350	hypothetical protein conserved	1.53835	0.0210897	null	null
LmjF.32.0410	hypothetical protein conserved	1.53244	0.0470478	protein binding	null
LmjF.35.2210	kinetoplastid membrane protein-11 (KMPII-1)	1.53222	0.0102342	null	defense response positive regulation of cell proliferation
LmjF.24.0650	hypothetical protein conserved	1.5313	0.010572	null	null
LmjF.01.0620	hypothetical protein conserved	1.52824	0.0470478	null	null
LmjF.19.0270	hypothetical protein conserved	1.52306	0.0149612	null	null
LmjF.30.1810	hypothetical protein conserved	1.51822	0.0475823	ATP binding kinase activity	null
LmjF.13.1110	hypothetical protein conserved	1.51026	0.0470478	null	null
LmjF.29.1000	hypothetical protein conserved	1.50452	0.0361717	null	null
LmjF.19.0230	hypothetical protein conserved	1.5039	0.0332465	null	null
LmjF.27.1040	hypothetical protein conserved	1.50034	0.0210897	null	null
LmjF.04.0630	hypothetical protein conserved	1.50023	0.0234514	null	null
LmjF.26.2110	protein kinase putative	1.49708	0.015067	ATP binding protein kinase activity	protein phosphorylation
LmjF.36.5360	ubiquinone biosynthesis methyltransferase putative	1.48741	0.0469485	methyltransferase activity	null
LmjF.18.0080	hypothetical protein conserved	1.48606	0.0251306	3-beta-hydroxy-delta5-steroid dehydrogenase activity	oxidation-reduction process steroid biosynthetic process
LmjF.30.2700	hypothetical protein conserved	1.48589	0.0290594	null	null
LmjF.16.0230	protein tyrosine phosphatase-like protein	1.4857	0.0417769	phosphatase activity protein tyrosine/serine/threonine phosphatase activity	dephosphorylation protein dephosphorylation
LmjF.23.1290	hypothetical protein unknown function	1.48517	0.0210897	null	null
LmjF.27.0300	methylmalonyl-coenzyme a mutase putative	1.48438	0.0210897	catalytic activity cobalamin binding intramolecular transferase activity isomerase activity metal ion binding methylmalonyl-CoA mutase activity	metabolic process
LmjF.30.1850	phosphatidylinositol kinase putative	1.48373	0.0102342	metal ion binding	null
LmjF.15.1280	hypothetical protein conserved	1.47751	0.0358273	protein binding	null
LmjF.05.0980	NADH-ubiquinone oxidoreductase mitochondrial putative	1.4771	0.0346092	FMN binding NAD binding	oxidation-reduction process
LmjF.25.0520	RNA-binding protein putative	1.47574	0.010572	nucleic acid binding	null
LmjF.35.2020	hypothetical protein conserved	1.46936	0.010572	null	null
LmjF.08.0960	hypothetical protein conserved	1.46533	0.0355464	null	null
LmjF.18.0760	hypothetical protein conserved	1.45769	0.0382555	nucleic acid binding zinc ion binding	null
LmjF.35.1480	arginase	1.45149	0.0244141	arginase activity metal ion binding	arginine metabolic process
LmjF.36.5620	isoleucyl-tRNA synthetase putative (ILERS)	1.44731	0.0208028	ATP binding aminoacyl-tRNA editing activity aminoacyl-tRNA ligase activity isoleucine-tRNA ligase activity nucleotide binding	isoleucyl-tRNA aminoacylation tRNA aminoacylation for protein translation
LmjF.02.0700	hypothetical protein conserved	1.43281	0.0308327	null	null
LmjF.04.0800	hypothetical protein conserved	1.4251	0.0364013	null	null
LmjF.03.0320	hypothetical protein conserved	1.42477	0.0231509	null	null
LmjF.32.3170	NADH dehydrogenase subunit NI8M putative	1.42466	0.0264685	null	null
LmjF.31.1240	hypothetical protein conserved	1.42456	0.0175998	null	null
LmjF.18.0540	hypothetical protein conserved	1.42433	0.0231509	null	null
LmjF.13.1510	phosphoprotein phosphatase putative	1.42103	0.0440485	hydrolase activity	null
LmjF.34.0320	hypothetical protein conserved	1.41516	0.0355464	null	null
LmjF.22.1440	hypothetical protein conserved	1.41087	0.0466467	null	null
LmjF.08.0180	hypothetical protein conserved	1.4084	0.0368733	transferase activity	null
LmjF.35.1510	hypothetical protein conserved	1.40721	0.0229143	nucleic acid binding protein binding zinc ion binding	null
LmjF.22.1030	hypothetical protein conserved	1.4067	0.0184604	protein binding	null
LmjF.23.0750	hypothetical protein conserved	1.40295	0.0231509	null	null
LmjF.34.3620	hypothetical protein conserved	1.39852	0.0408459	null	lipid metabolic process metabolic process
LmjF.24.1990	hypothetical protein conserved	1.39763	0.0289855	null	null
LmjF.30.1770	hypothetical protein conserved	1.39181	0.0234514	null	intraflagellar transport
LmjF.31.0260	hypothetical protein conserved	1.38657	0.0314853	null	null
LmjF.18.1320	hypothetical protein conserved	1.3832	0.0470478	null	null
LmjF.26.1120	hypothetical protein conserved	1.38249	0.0310348	null	null
LmjF.32.2290	sphingosine-1-phosphate phosphatase putative	1.37901	0.0440485	catalytic activity	null
LmjF.28.2350	hypothetical protein conserved	1.37857	0.0498338	null	null
LmjF.28.0670	hypothetical protein unknown function	1.37661	0.0379044	null	null
LmjF.24.1125	hypothetical protein conserved	1.37214	0.028817	null	null
LmjF.12.0660	serine/threonine protein phosphatase-like protein	1.36795	0.0355464	hydrolase activity	null
LmjF.06.0940	hypothetical protein conserved	1.35235	0.0346092	null	null
LmjF.32.1430	hypothetical protein conserved	1.34912	0.0337399	null	null
LmjF.15.0540	hypothetical protein conserved	1.34013	0.0401395	null	null
LmjF.19.0985	4-coumarate:coa ligase-like protein	1.33979	0.0440485	catalytic activity	metabolic process
LmjF.31.1800	amino acid permease (AAT8.2)	1.33353	0.0403942	null	null
LmjF.07.1090	delta-5 fatty acid desaturase	-1.32973	0.049383	heme binding	lipid metabolic process
LmjF.34.0600	hypothetical protein conserved	-1.34073	0.0400294	null	null
LmjF.32.2560	GPI transamidase component Tta1 putative (TTA1)	-1.34446	0.04552	null	null
LmjF.19.0760	transporter putative	-1.34921	0.0388976	null	transmembrane transport
LmjF.34.1040	uracil phosphoribosyltransferase putative	-1.35586	0.0347574	null	nucleoside metabolic process
LmjF.11.1340	hypothetical protein conserved	-1.35846	0.0394542	null	transmembrane transport
LmjF.21.0725	hypothetical protein conserved	-1.36082	0.0470478	null	null
LmjF.21.0850	xanthine phosphoribosyltransferase (XRPT)	-1.3612	0.0440485	null	nucleoside metabolic process
LmjF.33.1130	hypothetical protein conserved	-1.36126	0.0234514	null	null
LmjF.36.2580	related to multifunctional cyclin-dependent kinase pho85-like protein	-1.37107	0.0414407	glycerophosphodiester phosphodiesterase activity phosphoric diester hydrolase activity	glycerol metabolic process lipid metabolic process
LmjF.19.1450	oxidoreductase-like protein	-1.37216	0.0398628	oxidoreductase activity	oxidation-reduction process
LmjF.11.1000	pyruvate phosphate dikinase putative	-1.37802	0.0277241	ATP binding catalytic activity kinase activity	phosphorylation pyruvate metabolic process
LmjF.33.2340	succinyl-coA:3-ketoacid-coenzyme A transferase mitochondrial precursor putative	-1.37897	0.0498338	CoA-transferase activity	ketone body catabolic process metabolic process
LmjF.24.2260	notchless homolog putative	-1.38078	0.028817	protein binding	null
LmjF.36.6970	hypothetical protein conserved	-1.38603	0.0459245	null	null
LmjF.15.1540	hypothetical protein conserved	-1.39122	0.0475823	catalytic activity iron-sulfur cluster binding	null
LmjF.35.3230	cystathione gamma lyase putative	-1.39146	0.0310515	pyridoxal phosphate binding	null
LmjF.34.0950	hypothetical protein conserved	-1.39641	0.0277241	null	null
LmjF.21.0940	hypothetical protein conserved	-1.39649	0.0277241	null	null
LmjF.31.2290	phosphatidylethanolaminen-methyltransferase-lik e protein	-1.3994	0.0208028	N-methyltransferase activity	phospholipid metabolic process
LmjF.02.0040	metallo-peptidase Clan MG Family M24	-1.40159	0.0208028	hydrolase activity	cellular process
LmjF.36.3070	fibrillarin	-1.40587	0.0475823	RNA binding methyltransferase activity	rRNA processing tRNA processing
LmjF.22.0310	carnitine palmitoyltransferase-like protein	-1.40603	0.0227075	null	null
LmjF.33.2890	hypothetical protein conserved	-1.40896	0.0368733	ATP binding microtubule motor activity	microtubule-based movement
LmjF.02.0450	voltage-dependent anion-selective channel putative	-1.41101	0.0403886	null	null
LmjF.28.0010	hypothetical protein conserved	-1.41178	0.0427395	null	null
LmjF.35.4030	ATP-dependent RNA helicase putative	-1.41394	0.0337399	ATP binding ATP-dependent helicase activity helicase activity nucleic acid binding	null
LmjF.30.2900	aldehyde dehydrogenase putative	-1.41628	0.0382555	oxidoreductase activity	metabolic process oxidation-reduction process
LmjF.35.1610	hypothetical protein conserved	-1.4197	0.0308327	null	null
LmjF.29.1270	ATP-dependent Clp protease subunit heat shock protein 104 (HSP104) putativeatp-dependent chaperone	-1.42274	0.0289588	ATP binding nucleoside-triphosphatase activity nucleotide binding	protein metabolic process
LmjF.09.0830	DEAD/DEAH box helicase-like protein	-1.42308	0.0440485	ATP binding ATP-dependent helicase activity helicase activity nucleic acid binding	null
LmjF.35.0020	pyruvate kinase	-1.42548	0.0325134	catalytic activity magnesium ion binding potassium ion binding pyruvate kinase activity	glycolysis
LmjF.34.0740	hypothetical protein conserved	-1.42977	0.0382555	null	null
LmjF.13.1630	mitochondrial DNA polymerase I protein D putative	-1.43179	0.0231509	DNA binding DNA-directed DNA polymerase activity nucleic acid binding	DNA replication
LmjF.19.0130	hypothetical protein conserved	-1.43406	0.0257124	null	null
LmjF.30.3240	glutamyl-tRNA synthetase putative	-1.43738	0.0208901	ATP binding aminoacyl-tRNA ligase activity glutamate-tRNA ligase activity nucleotide binding	glutamyl-tRNA aminoacylation tRNA aminoacylation tRNA aminoacylation for protein translation translation
LmjF.36.1260	fructose-16-bisphosphate aldolase (ALD)	-1.43947	0.0363808	fructose-bisphosphate aldolase activity	glycolysis
LmjF.36.1500	hypothetical protein conserved	-1.43976	0.0470478	null	null
LmjF.33.0060	hypothetical protein conserved	-1.44111	0.0478712	protein binding	null
LmjF.29.1240	hypothetical protein unknown function	-1.44454	0.0234514	protein binding	null
LmjF.13.0450	hypothetical protein conserved	-1.44456	0.0227075	nucleic acid binding	null
LmjF.36.1590	hypothetical protein conserved	-1.4482	0.037988	binding	null
LmjF.26.0220	hypothetical protein conserved	-1.44922	0.0308327	null	null
LmjF.10.0080	hypothetical protein unknown function	-1.45127	0.0138165	null	null
LmjF.35.3460	hypothetical protein conserved	-1.45285	0.0171719	heme binding peroxidase activity	oxidation-reduction process response to oxidative stress
LmjF.28.1880	hypothetical protein conserved	-1.45435	0.0290594	null	ribosome biogenesis
LmjF.25.1860	hypothetical protein conserved	-1.45447	0.0475823	null	null
LmjF.07.1000	RNA binding protein-like protein	-1.45457	0.0103115	null	null
LmjF.36.6520	hypothetical protein conserved	-1.45492	0.0337399	null	null
LmjF.23.0330	hypothetical protein conserved	-1.45547	0.0326106	null	null
LmjF.36.6980	eukaryotic translation initiation factor 3 subunit 8 putative	-1.45686	0.0289588	translation initiation factor activity	translational initiation
LmjF.14.0180	carboxypeptidase putative	-1.46023	0.0274582	metallocarboxypeptidase activity	proteolysis
LmjF.06.0560	deoxyuridine triphosphatase putative (DUT)	-1.46037	0.0337399	null	null
LmjF.22.1290	ribonucleoside-diphosphate reductase small chain putative	-1.46182	0.0252851	oxidoreductase activity transition metal ion binding	deoxyribonucleoside diphosphate metabolic process oxidation-reduction process
LmjF.18.0210	hypothetical protein conserved	-1.46214	0.0234514	ATPase activator activity chaperone binding	response to stress
LmjF.36.2170	hypothetical protein conserved	-1.46391	0.0199361	null	null
LmjF.19.0170	hypothetical protein conserved	-1.46434	0.0397855	null	null
LmjF.35.2940	hypothetical protein conserved	-1.46797	0.0211617	methyltransferase activity protein binding	methylation
LmjF.35.1820	hypothetical protein conserved	-1.46824	0.0175998	null	null
LmjF.36.1850	DEAD box RNA helicase putative	-1.46871	0.0341835	ATP binding ATP-dependent helicase activity helicase activity nucleic acid binding	null
LmjF.30.3040	eukaryotic translation initiation factor 3 subunit 7-like protein	-1.46931	0.0175998	translation initiation factor activity	translational initiation
LmjF.16.0800	hypothetical protein conserved	-1.4695	0.0231509	null	transmembrane transport
LmjF.13.1060	NADH-cytochrome b5 reductase putative	-1.47159	0.0299975	oxidoreductase activity	oxidation-reduction process
LmjF.33.1750	macrophage migration inhibitory factor-like protein (MIF2)	-1.4721	0.0355464	null	null
LmjF.35.1990	hypothetical protein conserved	-1.4732	0.0267212	null	null
LmjF.09.0640	palmitoyl acyltransferase 5 putative	-1.47426	0.0388976	zinc ion binding	null
LmjF.27.2330	GTP binding protein putative	-1.47696	0.0210897	GTP binding	null
LmjF.13.0530	hypothetical protein conserved	-1.47862	0.0171282	null	null
LmjF.36.1890	endochitinase putative	-1.47938	0.0355464	null	null
LmjF.35.0320	serine palmitoyltransferase putative	-1.48219	0.0323222	pyridoxal phosphate binding	biosynthetic process
LmjF.34.4260	Unc104-like kinesin putative	-1.48238	0.0231509	ATP binding microtubule motor activity	microtubule-based movement
LmjF.28.1190	copine i-like protein	-1.49235	0.0240627	protein binding	null
LmjF.30.0480	bystin putative	-1.49369	0.0231509	null	null
LmjF.35.3540	hypothetical protein conserved	-1.49483	0.0498338	RNA binding	null
LmjF.26.1570	thimet oligopeptidase putative	-1.49577	0.0210897	metalloendopeptidase activity	proteolysis
LmjF.34.3200	hypothetical protein conserved	-1.5001	0.010572	null	null
LmjF.06.1250	hypothetical protein conserved	-1.50016	0.0175998	null	null
LmjF.28.0720	hypothetical protein conserved	-1.50278	0.0253661	null	null
LmjF.30.0010	hypothetical protein conserved	-1.50303	0.0175998	carboxylesterase activity	null
LmjF.14.1340	delta-4 fatty acid desaturase	-1.5038	0.0303538	heme binding iron ion binding	fatty acid biosynthetic process lipid metabolic process oxidation-reduction process
LmjF.18.1110	methyltransferase putative	-1.50548	0.0274582	null	null
LmjF.27.1120	hypothetical protein conserved	-1.50781	0.0289588	null	null
LmjF.19.1505	hypothetical protein conserved	-1.50837	0.0217724	null	null
LmjF.06.0350	NAD(p)-dependent steroid dehydrogenase-like protein	-1.50999	0.0375296	3-beta-hydroxy-delta5-steroid dehydrogenase activity	oxidation-reduction process steroid biosynthetic process
LmjF.06.0790	hypothetical protein unknown function	-1.51101	0.0453221	null	null
LmjF.36.3360	hypothetical protein conserved	-1.52165	0.0290594	protein binding	null
LmjF.36.2610	folylpolyglutamate synthetase (FPGS)	-1.52219	0.00436306	ATP binding ligase activity tetrahydrofolylpolyglutamate synthase activity	biosynthetic process folic acid-containing compound biosynthetic process
LmjF.35.0030	pyruvate kinase	-1.52388	0.0298703	catalytic activity magnesium ion binding potassium ion binding pyruvate kinase activity	glycolysis
LmjF.28.2660	hypothetical protein conserved	-1.52422	0.0214204	null	oxidation-reduction process
LmjF.35.4770	cyclophilin 40 (CYP40)	-1.52599	0.0355464	peptidyl-prolyl cis-trans isomerase activity protein binding	protein folding
LmjF.35.0340	hypothetical protein conserved	-1.52715	0.0355464	null	null
LmjF.28.0890	ribonucleoside-diphosphate reductase large chain putative	-1.53261	0.0382555	ATP binding	DNA replication oxidation-reduction process
LmjF.12.0530	glucose-6-phosphate isomerase (PGI)	-1.53439	0.0102342	glucose-6-phosphate isomerase activity	gluconeogenesis glycolysis
LmjF.30.0730	co-chaperone GrpE putative	-1.54681	0.0250383	adenyl-nucleotide exchange factor activity chaperone binding protein homodimerization activity	protein folding
LmjF.29.1400	hypothetical Zinc-finger containing protein	-1.54812	0.0231509	null	null
LmjF.36.1880	hypothetical protein conserved	-1.54853	0.04552	null	null
LmjF.26.0810	type II (glutathione peroxidase-like) tryparedoxin peroxidase (TDPX)	-1.55112	0.0102342	glutathione peroxidase activity	oxidation-reduction process response to oxidative stress
LmjF.29.1160	tryparedoxin (TXN1)	-1.55305	0.0366757	null	null
LmjF.19.0200	ADPATP carrier protein 1 mitochondrial precursor putative (ANC1)	-1.55464	0.00733158	null	null
LmjF.11.0550	nucleobase transporter (NT4)	-1.55529	0.0234514	nucleoside transmembrane transporter activity	transport
LmjF.11.1100	sterol 14-alpha-demethylase putative (CYP51)	-1.55537	0.0278929	electron carrier activity heme binding iron ion binding	oxidation-reduction process
LmjF.07.0660	hypothetical protein conserved	-1.55634	0.0210897	null	null
LmjF.30.0880	adenosine kinase putative	-1.55827	0.017663	null	null
LmjF.23.0050	cyclophilin 11 putative (CYP11)	-1.56336	0.0139742	peptidyl-prolyl cis-trans isomerase activity	protein folding
LmjF.31.0310	hypothetical protein conserved	-1.56529	0.0208028	null	null
LmjF.36.1265	hypothetical protein	-1.56799	0.0139742	null	null
LmjF.01.0500	fatty acyl CoA synthetase 2 putative	-1.57319	0.0208901	catalytic activity	metabolic process
LmjF.32.1975	hypothetical protein conserved	-1.57333	0.0416899	null	null
LmjF.35.3830	hypothetical protein conserved	-1.57434	0.0303004	null	null
LmjF.34.3360	hypothetical protein conserved	-1.57656	0.0231509	null	D-amino acid catabolic process
LmjF.30.1940	succinyl-coa:3-ketoacid-coenzyme a transferase- like protein	-1.58496	0.0299975	CoA-transferase activity	ketone body catabolic process metabolic process
LmjF.21.0440	ubiquitin-conjugating enzyme-like protein	-1.59135	0.0175057	null	null
LmjF.25.1370	hypothetical protein conserved	-1.59603	0.0364013	null	regulation of signal transduction
LmjF.01.0350	hypothetical protein conserved	-1.5979	0.0124868	null	null
LmjF.26.0970	hypothetical protein conserved	-1.60521	0.0175998	null	null
LmjF.26.0820	type II (glutathione peroxidase-like) tryparedoxin peroxidase (TDPX)	-1.61375	0.0100522	glutathione peroxidase activity	oxidation-reduction process response to oxidative stress
LmjF.25.0340	hypothetical protein conserved	-1.61645	0.0108412	protein binding zinc ion binding	null
LmjF.25.0130	elongation factor putative	-1.61878	0.0290594	GTP binding GTPase activity	null
LmjF.19.1560	inosine-5 -monophosphate dehydrogenase	-1.62352	0.00436306	IMP dehydrogenase activity catalytic activity protein binding	oxidation-reduction process purine nucleotide biosynthetic process
LmjF.35.0450	hypothetical protein unknown function	-1.63289	0.0102342	null	null
LmjF.35.1355	hypothetical protein	-1.64656	0.0394774	null	null
LmjF.35.0740	hypothetical protein conserved	-1.65107	0.00303577	null	null
LmjF.14.1160	enolase (ENOL)	-1.65272	0.00667745	magnesium ion binding phosphopyruvate hydratase activity	glycolysis
LmjF.32.3065	hypothetical protein conserved	-1.65449	0.0111491	null	null
LmjF.33.2540	carboxypeptidase putative	-1.65864	0.00996259	metallocarboxypeptidase activity	proteolysis
LmjF.36.4675	cytochrome b5 1 putative	-1.66445	0.0274582	heme binding	null
LmjF.01.0330	hypothetical protein conserved	-1.67018	0.010572	null	null
LmjF.33.1280	hypothetical protein conserved	-1.67085	0.0234514	null	cell redox homeostasis
LmjF.07.1140	peptide methionine sulfoxide reductase-like	-1.69016	0.00335324	null	oxidation-reduction process protein metabolic process
LmjF.31.2310	3 -nucleotidase/nuclease precursor putative	-1.69836	0.0368733	endonuclease activity nucleic acid binding	DNA catabolic process
LmjF.04.1230	actin (ACT)	-1.71133	0.00667745	null	null
LmjF.16.0500	hypothetical protein unknown function	-1.7202	0.0160572	null	null
LmjF.26.2590	hypothetical protein conserved	-1.72124	0.0382555	null	null
LmjF.35.5150	biopterin transporter putative (BT1)	-1.72708	0.0102342	null	null
LmjF.32.1950	hypothetical protein conserved	-1.76868	0.0210897	null	null
LmjF.34.1400	d-isomer specific 2-hydroxyacid dehydrogenase- protein	-1.7716	0.0102342	cofactor binding	oxidation-reduction process
LmjF.29.1410	hypothetical protein unknown function	-1.77296	0.010572	null	null
LmjF.35.4470	hypothetical protein conserved	-1.77774	0.0305704	null	null
LmjF.24.0850	triosephosphate isomerase	-1.77826	0.00199943	triose-phosphate isomerase activity	metabolic process
LmjF.25.2375	hypothetical protein	-1.78018	0.0314853	null	null
LmjF.14.0450	hypothetical protein conserved	-1.80334	0.00335324	null	null
LmjF.30.3190	3-hydroxy-3-methylglutaryl-CoA reductase (HMGR)	-1.81288	0.00379039	NADP binding coenzyme binding hydroxymethylglutaryl-CoA reductase (NADPH) activity	coenzyme A metabolic process isoprenoid biosynthetic process oxidation-reduction process
LmjF.36.1200	GPI alpha-mannosyltransferase III (GPI10)	-1.81476	0.000565307	null	GPI anchor biosynthetic process
LmjF.34.2180	hypothetical protein conserved	-1.81571	0.0174789	null	null
LmjF.22.1360	farnesyl pyrophosphate synthase (FPPS)	-1.82536	0.00155083	null	isoprenoid biosynthetic process
LmjF.23.0690	3-ketoacyl-CoA thiolase putative	-1.8436	0.00182941	catalytic activity	metabolic process
LmjF.36.0630	hypothetical protein conserved	-1.84589	0.028817	null	null
LmjF.10.0540	hypothetical protein unknown function	-1.85172	0.0227075	null	null
LmjF.04.0120	exosome complex exonuclease RRP40 putative	-1.85739	0.0199361	null	null
LmjF.36.0570	Mitochondrial elongation factor G putative (MEFG)	-1.86568	0.000776168	GTP binding GTPase activity translation elongation factor activity	translational elongation
LmjF.33.1630	cyclophilin 4 putative (CYP4)	-1.9146	0.002515	peptidyl-prolyl cis-trans isomerase activity	protein folding
LmjF.34.1410	d-isomer specific 2-hydroxyacid dehydrogenase- like protein	-1.93102	0.00576045	cofactor binding	oxidation-reduction process
LmjF.24.2110	hypothetical protein conserved	-1.95677	0.00549543	catalytic activity hydroxymethylglutaryl-CoA synthase activity	isoprenoid biosynthetic process metabolic process
LmjF.24.0580	hypothetical predicted transmembrane protein	-1.99049	0.0289588	null	null
LmjF.30.2980	glyceraldehyde 3-phosphate dehydrogenase glycosomal	-2.02384	0.000504209	NAD binding NADP binding	glucose metabolic process oxidation-reduction process
LmjF.17.0780	hypothetical protein conserved	-2.02597	0.00186847	fatty-acyl-CoA binding	null
LmjF.30.2970	glyceraldehyde 3-phosphate dehydrogenase glycosomal	-2.05586	0.00105894	NAD binding NADP binding	glucose metabolic process oxidation-reduction process
LmjF.19.0920	folate/biopterin transporter putative	-2.11199	0.0112213	null	null
LmjF.16.1050	hypothetical protein conserved	-2.11973	0.00564589	null	null
LmjF.17.0890	hypothetical protein conserved (META1)	-2.20981	0.0145797	null	null
LmjF.26.0640	10 kDa heat shock protein putative	-2.26211	0.000418361	null	protein folding
LmjF.18.1370	heat shock protein 110 putative	-2.27888	0.000418361	null	null
LmjF.29.2450	heat shock protein 20 putative	-2.34019	0.001354	null	null
LmjF.28.1570	hydrolase alpha/beta fold family putative	-2.52639	0.000776168	null	null
LmjF.21.1170	surface antigen-like protein	-2.61963	0.00370706	null	null
LmjF.36.2020	chaperonin HSP60 mitochondrial precursor	-2.75634	0.00165464	ATP binding	cellular protein metabolic process protein refolding
LmjF.36.2350	glyceraldehyde 3-phosphate dehydrogenase cytosolic putative	-3.26195	0.00379039	NAD binding NADP binding	glucose metabolic process oxidation-reduction process
LmjF.13.1690	protein associated with differentiation 4 putative	-3.56834	4.78502e-06	null	transmembrane transport
LmjF.33.1140	hypothetical protein conserved	-4.92298	2.66552e-07	null	null

## Sheet: amast24_amast48
L. major, amastigotes 24 hpi vs amastigotes 48 hpi
ID	Product Description	Fold change	adj.P.Val	Predicted GO Function	Predicted GO Process
None

## Sheet: amast48_amast72
L. major, amastigotes 48 hpi vs amastigotes 72 hpi
ID	Product Description	Fold change	adj.P.Val	Predicted GO Function	Predicted GO Process
None
