# Supplementary material for: Simultaneous transcriptional profiling of Leishmania major and its murine macrophage host cell reveals insights into host-pathogen interactions
Source: BMC Genomics. 2015 Dec 29;16:1108. doi: 10.1186/s12864-015-2237-2 (PMC4696162; doi:10.1186/s12864-015-2237-2)
Supplement: Additional file 7: — Enriched GO categories and corresponding L. major differentially expressed genes. (XLS 178 kb) [file 12864_2015_2237_MOESM7_ESM.xls]

## Sheet: Legend
Additional file 7. Enriched GO categories and corresponding L. major differentially expressed genes. GOseq was used to identify GO categories enriched among genes up- or downregulated between metacyclic promastigotes and 4-hr amastigotes and between 4-hr amastigotes and 24-hr amastigotes at a P value cutoff of < 0.05. For each GO category, the number and identities of the differentially expressed…

## Sheet: up metac-amast4
Genes associated with enriched GO categories, upregulated during metacyclic promastigote to 4-hr amastigote transition
GO ID	GO term	Ontology	# DE genes in GO category	Total # genes in GO category	P value	Gene ID	Product Description
GO:0004386	helicase activity	MF	27	79	0.000206408	LmjF.01.0240	DNA excision/repair protein SNF2 putative
GO:0004386	helicase activity	MF	27	79	0.000206408	LmjF.05.0360	ATP-dependent RNA helicase putative
GO:0004386	helicase activity	MF	27	79	0.000206408	LmjF.09.0070	RNA helicase putative
GO:0004386	helicase activity	MF	27	79	0.000206408	LmjF.09.0830	DEAD/DEAH box helicase-like protein
GO:0004386	helicase activity	MF	27	79	0.000206408	LmjF.13.0500	RNA helicase putative
GO:0004386	helicase activity	MF	27	79	0.000206408	LmjF.16.0050	hypothetical protein conserved
GO:0004386	helicase activity	MF	27	79	0.000206408	LmjF.24.0760	DNA repair and recombination protein RAD54 putative
GO:0004386	helicase activity	MF	27	79	0.000206408	LmjF.24.1100	pre-mRNA splicing factor putative
GO:0004386	helicase activity	MF	27	79	0.000206408	LmjF.25.0740	DNA repair protein putative
GO:0004386	helicase activity	MF	27	79	0.000206408	LmjF.28.1310	ATP-dependent RNA helicase putative
GO:0004386	helicase activity	MF	27	79	0.000206408	LmjF.29.0200	hypothetical protein conserved
GO:0004386	helicase activity	MF	27	79	0.000206408	LmjF.29.0590	DNA repair helicase putative
GO:0004386	helicase activity	MF	27	79	0.000206408	LmjF.31.0070	helicase-like protein
GO:0004386	helicase activity	MF	27	79	0.000206408	LmjF.31.2320	helicase-like protein
GO:0004386	helicase activity	MF	27	79	0.000206408	LmjF.32.0570	ATP-dependent RNA helicase-like protein putative
GO:0004386	helicase activity	MF	27	79	0.000206408	LmjF.32.1400	DEAD/DEAH box helicase-like protein putative
GO:0004386	helicase activity	MF	27	79	0.000206408	LmjF.32.2230	ATP-dependent RNA helicase putative
GO:0004386	helicase activity	MF	27	79	0.000206408	LmjF.34.2050	ATP-dependent RNA helicase putative
GO:0004386	helicase activity	MF	27	79	0.000206408	LmjF.34.2260	ATP-dependent RNA helicase-like protein
GO:0004386	helicase activity	MF	27	79	0.000206408	LmjF.34.2620	RNA helicase putative
GO:0004386	helicase activity	MF	27	79	0.000206408	LmjF.35.4030	ATP-dependent RNA helicase putative
GO:0004386	helicase activity	MF	27	79	0.000206408	LmjF.36.1840	DEAD box RNA helicase putative
GO:0004386	helicase activity	MF	27	79	0.000206408	LmjF.36.1850	DEAD box RNA helicase putative
GO:0004386	helicase activity	MF	27	79	0.000206408	LmjF.36.2530	DEAD/DEAH box helicase putative
GO:0004386	helicase activity	MF	27	79	0.000206408	LmjF.36.2830	pre-mRNA splicing factor ATP-dependent RNA helicase putative
GO:0004386	helicase activity	MF	27	79	0.000206408	LmjF.36.5190	helicase putative
GO:0004386	helicase activity	MF	27	79	0.000206408	LmjF.36.5670	RNA helicase putative
GO:0006457	protein folding	BP	35	97	5.70274e-06	LmjF.04.0780	heat shock protein putative
GO:0006457	protein folding	BP	35	97	5.70274e-06	LmjF.06.0120	cyclophilin 2 (CYP2)
GO:0006457	protein folding	BP	35	97	5.70274e-06	LmjF.09.1420	hypothetical protein conserved
GO:0006457	protein folding	BP	35	97	5.70274e-06	LmjF.16.0640	hypothetical protein conserved
GO:0006457	protein folding	BP	35	97	5.70274e-06	LmjF.19.1530	FK506-binding protein (FKBP)-type peptidyl-prolyl isomerase putative
GO:0006457	protein folding	BP	35	97	5.70274e-06	LmjF.23.0050	cyclophilin 11 putative (CYP11)
GO:0006457	protein folding	BP	35	97	5.70274e-06	LmjF.26.0620	10 kDa heat shock protein putative
GO:0006457	protein folding	BP	35	97	5.70274e-06	LmjF.26.0640	10 kDa heat shock protein putative
GO:0006457	protein folding	BP	35	97	5.70274e-06	LmjF.27.2400	heat shock protein DNAJ putative
GO:0006457	protein folding	BP	35	97	5.70274e-06	LmjF.29.0760	lipophosphoglycan biosynthetic protein putative (LPG3)
GO:0006457	protein folding	BP	35	97	5.70274e-06	LmjF.30.1670	hypothetical protein conserved
GO:0006457	protein folding	BP	35	97	5.70274e-06	LmjF.31.0050	cyclophilin 5 putative (CYP5)
GO:0006457	protein folding	BP	35	97	5.70274e-06	LmjF.31.2600	calreticulin putative
GO:0006457	protein folding	BP	35	97	5.70274e-06	LmjF.33.0312	heat shock protein 83 (HSP83-1)
GO:0006457	protein folding	BP	35	97	5.70274e-06	LmjF.33.0314	heat shock protein 83 (HSP83-2)
GO:0006457	protein folding	BP	35	97	5.70274e-06	LmjF.33.0316	heat shock protein 83 (HSP83-3)
GO:0006457	protein folding	BP	35	97	5.70274e-06	LmjF.33.0318	heat shock protein 83 (HSP83-4)
GO:0006457	protein folding	BP	35	97	5.70274e-06	LmjF.33.0320	heat shock protein 83 (HSP83-5)
GO:0006457	protein folding	BP	35	97	5.70274e-06	LmjF.33.0323	heat shock protein 83 (HSP83-6)
GO:0006457	protein folding	BP	35	97	5.70274e-06	LmjF.33.0326	heat shock protein 83 (HSP83-7)
GO:0006457	protein folding	BP	35	97	5.70274e-06	LmjF.33.0330	heat shock protein 83 (HSP83-8)
GO:0006457	protein folding	BP	35	97	5.70274e-06	LmjF.33.0333	heat shock protein 83 (HSP83-9)
GO:0006457	protein folding	BP	35	97	5.70274e-06	LmjF.33.0336	heat shock protein 83 (HSP83-10)
GO:0006457	protein folding	BP	35	97	5.70274e-06	LmjF.33.0340	heat shock protein 83 (HSP83-11)
GO:0006457	protein folding	BP	35	97	5.70274e-06	LmjF.33.0343	heat shock protein 83 (HSP83-12)
GO:0006457	protein folding	BP	35	97	5.70274e-06	LmjF.33.0346	heat shock protein 83 (HSP83-13)
GO:0006457	protein folding	BP	35	97	5.70274e-06	LmjF.33.0355	heat shock protein 83 (HSP83-15)
GO:0006457	protein folding	BP	35	97	5.70274e-06	LmjF.33.0360	heat shock protein 83 (HSP83-16)
GO:0006457	protein folding	BP	35	97	5.70274e-06	LmjF.33.0365	heat shock protein 83heat shock protein 83 (HSP83-17)
GO:0006457	protein folding	BP	35	97	5.70274e-06	LmjF.33.1630	cyclophilin 4 putative (CYP4)
GO:0006457	protein folding	BP	35	97	5.70274e-06	LmjF.33.2390	heat shock protein putative
GO:0006457	protein folding	BP	35	97	5.70274e-06	LmjF.35.2980	chaperone protein DNAj putative
GO:0006457	protein folding	BP	35	97	5.70274e-06	LmjF.35.4630	chaperone protein DNAj putative
GO:0006457	protein folding	BP	35	97	5.70274e-06	LmjF.35.4770	cyclophilin 40 (CYP40)
GO:0006457	protein folding	BP	35	97	5.70274e-06	LmjF.36.6270	chaperone protein DNAj putative
GO:0006486	protein glycosylation	BP	12	13	9.94953e-09	LmjF.02.0010	phosphoglycan beta 13 galactosyltransferase 3 (SCG3)
GO:0006486	protein glycosylation	BP	12	13	9.94953e-09	LmjF.02.0330	glycosyl transferase putative
GO:0006486	protein glycosylation	BP	12	13	9.94953e-09	LmjF.07.1170	phosphoglycan beta 13 galactosyltransferase 1 (SCG1)
GO:0006486	protein glycosylation	BP	12	13	9.94953e-09	LmjF.21.0010	phosphoglycan beta 13 galactosyltransferase 2 (SCG2)
GO:0006486	protein glycosylation	BP	12	13	9.94953e-09	LmjF.25.2460	phosphoglycan beta 13 galactosyltransferase 6 (SCG6)
GO:0006486	protein glycosylation	BP	12	13	9.94953e-09	LmjF.29.2110	hypothetical protein conserved
GO:0006486	protein glycosylation	BP	12	13	9.94953e-09	LmjF.31.3190	phosphoglycan beta 13 galactosyltransferase 5 (SCG5)
GO:0006486	protein glycosylation	BP	12	13	9.94953e-09	LmjF.35.1130	oligosaccharyl transferase-like protein
GO:0006486	protein glycosylation	BP	12	13	9.94953e-09	LmjF.35.1140	oligosaccharyl transferase-like protein
GO:0006486	protein glycosylation	BP	12	13	9.94953e-09	LmjF.35.1150	oligosaccharyl transferase-like protein
GO:0006486	protein glycosylation	BP	12	13	9.94953e-09	LmjF.35.1160	oligosaccharyl transferase subunit putative
GO:0006486	protein glycosylation	BP	12	13	9.94953e-09	LmjF.36.0010	phosphoglycan beta 13 galactosyltransferase 4 (SCG4)
GO:0006950	response to stress	BP	20	23	5.49771e-13	LmjF.18.0210	hypothetical protein conserved
GO:0006950	response to stress	BP	20	23	5.49771e-13	LmjF.29.0760	lipophosphoglycan biosynthetic protein putative (LPG3)
GO:0006950	response to stress	BP	20	23	5.49771e-13	LmjF.33.0312	heat shock protein 83 (HSP83-1)
GO:0006950	response to stress	BP	20	23	5.49771e-13	LmjF.33.0314	heat shock protein 83 (HSP83-2)
GO:0006950	response to stress	BP	20	23	5.49771e-13	LmjF.33.0316	heat shock protein 83 (HSP83-3)
GO:0006950	response to stress	BP	20	23	5.49771e-13	LmjF.33.0318	heat shock protein 83 (HSP83-4)
GO:0006950	response to stress	BP	20	23	5.49771e-13	LmjF.33.0320	heat shock protein 83 (HSP83-5)
GO:0006950	response to stress	BP	20	23	5.49771e-13	LmjF.33.0323	heat shock protein 83 (HSP83-6)
GO:0006950	response to stress	BP	20	23	5.49771e-13	LmjF.33.0326	heat shock protein 83 (HSP83-7)
GO:0006950	response to stress	BP	20	23	5.49771e-13	LmjF.33.0330	heat shock protein 83 (HSP83-8)
GO:0006950	response to stress	BP	20	23	5.49771e-13	LmjF.33.0333	heat shock protein 83 (HSP83-9)
GO:0006950	response to stress	BP	20	23	5.49771e-13	LmjF.33.0336	heat shock protein 83 (HSP83-10)
GO:0006950	response to stress	BP	20	23	5.49771e-13	LmjF.33.0340	heat shock protein 83 (HSP83-11)
GO:0006950	response to stress	BP	20	23	5.49771e-13	LmjF.33.0343	heat shock protein 83 (HSP83-12)
GO:0006950	response to stress	BP	20	23	5.49771e-13	LmjF.33.0346	heat shock protein 83 (HSP83-13)
GO:0006950	response to stress	BP	20	23	5.49771e-13	LmjF.33.0355	heat shock protein 83 (HSP83-15)
GO:0006950	response to stress	BP	20	23	5.49771e-13	LmjF.33.0360	heat shock protein 83 (HSP83-16)
GO:0006950	response to stress	BP	20	23	5.49771e-13	LmjF.33.0365	heat shock protein 83heat shock protein 83 (HSP83-17)
GO:0006950	response to stress	BP	20	23	5.49771e-13	LmjF.33.2390	heat shock protein putative
GO:0006950	response to stress	BP	20	23	5.49771e-13	LmjF.34.1300	hypothetical protein conserved
GO:0016209	antioxidant activity	MF	7	9	0.00010423	LmjF.15.1040	tryparedoxin peroxidase (TRYP1)
GO:0016209	antioxidant activity	MF	7	9	0.00010423	LmjF.15.1060	tryparedoxin peroxidase (TRYP2)
GO:0016209	antioxidant activity	MF	7	9	0.00010423	LmjF.15.1080	tryparedoxin peroxidase (TRYP3)
GO:0016209	antioxidant activity	MF	7	9	0.00010423	LmjF.15.1100	tryparedoxin peroxidase (TRYP4)
GO:0016209	antioxidant activity	MF	7	9	0.00010423	LmjF.15.1120	tryparedoxin peroxidase (TRYP5)
GO:0016209	antioxidant activity	MF	7	9	0.00010423	LmjF.15.1160	tryparedoxin peroxidase (TRYP7)
GO:0016209	antioxidant activity	MF	7	9	0.00010423	LmjF.23.0040	peroxidoxin
GO:0051082	unfolded protein binding	MF	25	68	9.44105e-05	LmjF.04.0780	heat shock protein putative
GO:0051082	unfolded protein binding	MF	25	68	9.44105e-05	LmjF.27.2400	heat shock protein DNAJ putative
GO:0051082	unfolded protein binding	MF	25	68	9.44105e-05	LmjF.29.0760	lipophosphoglycan biosynthetic protein putative (LPG3)
GO:0051082	unfolded protein binding	MF	25	68	9.44105e-05	LmjF.30.1670	hypothetical protein conserved
GO:0051082	unfolded protein binding	MF	25	68	9.44105e-05	LmjF.31.2600	calreticulin putative
GO:0051082	unfolded protein binding	MF	25	68	9.44105e-05	LmjF.33.0312	heat shock protein 83 (HSP83-1)
GO:0051082	unfolded protein binding	MF	25	68	9.44105e-05	LmjF.33.0314	heat shock protein 83 (HSP83-2)
GO:0051082	unfolded protein binding	MF	25	68	9.44105e-05	LmjF.33.0316	heat shock protein 83 (HSP83-3)
GO:0051082	unfolded protein binding	MF	25	68	9.44105e-05	LmjF.33.0318	heat shock protein 83 (HSP83-4)
GO:0051082	unfolded protein binding	MF	25	68	9.44105e-05	LmjF.33.0320	heat shock protein 83 (HSP83-5)
GO:0051082	unfolded protein binding	MF	25	68	9.44105e-05	LmjF.33.0323	heat shock protein 83 (HSP83-6)
GO:0051082	unfolded protein binding	MF	25	68	9.44105e-05	LmjF.33.0326	heat shock protein 83 (HSP83-7)
GO:0051082	unfolded protein binding	MF	25	68	9.44105e-05	LmjF.33.0330	heat shock protein 83 (HSP83-8)
GO:0051082	unfolded protein binding	MF	25	68	9.44105e-05	LmjF.33.0333	heat shock protein 83 (HSP83-9)
GO:0051082	unfolded protein binding	MF	25	68	9.44105e-05	LmjF.33.0336	heat shock protein 83 (HSP83-10)
GO:0051082	unfolded protein binding	MF	25	68	9.44105e-05	LmjF.33.0340	heat shock protein 83 (HSP83-11)
GO:0051082	unfolded protein binding	MF	25	68	9.44105e-05	LmjF.33.0343	heat shock protein 83 (HSP83-12)
GO:0051082	unfolded protein binding	MF	25	68	9.44105e-05	LmjF.33.0346	heat shock protein 83 (HSP83-13)
GO:0051082	unfolded protein binding	MF	25	68	9.44105e-05	LmjF.33.0355	heat shock protein 83 (HSP83-15)
GO:0051082	unfolded protein binding	MF	25	68	9.44105e-05	LmjF.33.0360	heat shock protein 83 (HSP83-16)
GO:0051082	unfolded protein binding	MF	25	68	9.44105e-05	LmjF.33.0365	heat shock protein 83heat shock protein 83 (HSP83-17)
GO:0051082	unfolded protein binding	MF	25	68	9.44105e-05	LmjF.33.2390	heat shock protein putative
GO:0051082	unfolded protein binding	MF	25	68	9.44105e-05	LmjF.35.2980	chaperone protein DNAj putative
GO:0051082	unfolded protein binding	MF	25	68	9.44105e-05	LmjF.35.4630	chaperone protein DNAj putative
GO:0051082	unfolded protein binding	MF	25	68	9.44105e-05	LmjF.36.6270	chaperone protein DNAj putative
GO:0051920	peroxiredoxin activity	MF	7	8	2.7235e-05	LmjF.15.1040	tryparedoxin peroxidase (TRYP1)
GO:0051920	peroxiredoxin activity	MF	7	8	2.7235e-05	LmjF.15.1060	tryparedoxin peroxidase (TRYP2)
GO:0051920	peroxiredoxin activity	MF	7	8	2.7235e-05	LmjF.15.1080	tryparedoxin peroxidase (TRYP3)
GO:0051920	peroxiredoxin activity	MF	7	8	2.7235e-05	LmjF.15.1100	tryparedoxin peroxidase (TRYP4)
GO:0051920	peroxiredoxin activity	MF	7	8	2.7235e-05	LmjF.15.1120	tryparedoxin peroxidase (TRYP5)
GO:0051920	peroxiredoxin activity	MF	7	8	2.7235e-05	LmjF.15.1160	tryparedoxin peroxidase (TRYP7)
GO:0051920	peroxiredoxin activity	MF	7	8	2.7235e-05	LmjF.23.0040	peroxidoxin

## Sheet: down metac-amast4
Genes associated with enriched GO categories, downregulated during metacyclic promastigote to 4-hr amastigote transition
GO ID	GO term	Ontology	# DE genes in GO category	Total # genes in GO category	P value	Gene ID	Product Description
GO:0003735	structural constituent of ribosome	MF	62	180	1.81e-06	LmjF.03.0430	60S acidic ribosomal protein P2 putative
GO:0003735	structural constituent of ribosome	MF	62	180	1.81e-06	LmjF.10.0070	ribosomal protein l35a putative
GO:0003735	structural constituent of ribosome	MF	62	180	1.81e-06	LmjF.11.0760	40S ribosomal protein S21 putative
GO:0003735	structural constituent of ribosome	MF	62	180	1.81e-06	LmjF.11.0780	40S ribosomal protein S21 putative
GO:0003735	structural constituent of ribosome	MF	62	180	1.81e-06	LmjF.11.1130	60S ribosomal protein L28 putative
GO:0003735	structural constituent of ribosome	MF	62	180	1.81e-06	LmjF.13.0560	60S ribosomal protein L18 putative
GO:0003735	structural constituent of ribosome	MF	62	180	1.81e-06	LmjF.13.1670	60S ribosomal protein L44 putative
GO:0003735	structural constituent of ribosome	MF	62	180	1.81e-06	LmjF.14.1270	ubiquitin/ribosomal protein S27a putative
GO:0003735	structural constituent of ribosome	MF	62	180	1.81e-06	LmjF.15.0370	60S acidic ribosomal protein putative
GO:0003735	structural constituent of ribosome	MF	62	180	1.81e-06	LmjF.15.0380	60S acidic ribosomal protein putative
GO:0003735	structural constituent of ribosome	MF	62	180	1.81e-06	LmjF.15.0950	40S ribosomal protein S3 putative
GO:0003735	structural constituent of ribosome	MF	62	180	1.81e-06	LmjF.15.1203	60S acidic ribosomal protein P2
GO:0003735	structural constituent of ribosome	MF	62	180	1.81e-06	LmjF.15.1207	60S acidic ribosomal protein P2
GO:0003735	structural constituent of ribosome	MF	62	180	1.81e-06	LmjF.18.0620	60S ribosomal protein L10a putative
GO:0003735	structural constituent of ribosome	MF	62	180	1.81e-06	LmjF.18.1400	60S ribosomal protein L34 putative
GO:0003735	structural constituent of ribosome	MF	62	180	1.81e-06	LmjF.20.1650	ribosomal protein S11 homolog
GO:0003735	structural constituent of ribosome	MF	62	180	1.81e-06	LmjF.21.0730	60S Ribosomal protein L36 putative
GO:0003735	structural constituent of ribosome	MF	62	180	1.81e-06	LmjF.21.1720	60S ribosomal protein L32 (RPL32)
GO:0003735	structural constituent of ribosome	MF	62	180	1.81e-06	LmjF.21.1820	60S ribosomal protein L37a putative
GO:0003735	structural constituent of ribosome	MF	62	180	1.81e-06	LmjF.22.0870	hypothetical protein conserved
GO:0003735	structural constituent of ribosome	MF	62	180	1.81e-06	LmjF.22.1560	60S ribosomal protein L14 putative
GO:0003735	structural constituent of ribosome	MF	62	180	1.81e-06	LmjF.26.1630	40S ribosomal protein S33 putative (S33-1)
GO:0003735	structural constituent of ribosome	MF	62	180	1.81e-06	LmjF.26.1640	40S ribosomal protein S33 putative (S33-2)
GO:0003735	structural constituent of ribosome	MF	62	180	1.81e-06	LmjF.27.1390	60S acidic ribosomal subunit protein putative
GO:0003735	structural constituent of ribosome	MF	62	180	1.81e-06	LmjF.28.0960	40S ribosomal protein S14
GO:0003735	structural constituent of ribosome	MF	62	180	1.81e-06	LmjF.28.2460	ribosomal protein S29 putative
GO:0003735	structural constituent of ribosome	MF	62	180	1.81e-06	LmjF.29.1080	ribosomal protein L1a putative
GO:0003735	structural constituent of ribosome	MF	62	180	1.81e-06	LmjF.29.2370	60S ribosomal protein L39 putative
GO:0003735	structural constituent of ribosome	MF	62	180	1.81e-06	LmjF.29.2860	40S ribosomal protein S19-like protein
GO:0003735	structural constituent of ribosome	MF	62	180	1.81e-06	LmjF.30.0670	40S ribosomal protein S30 putative
GO:0003735	structural constituent of ribosome	MF	62	180	1.81e-06	LmjF.30.0690	40S ribosomal protein S30 putative
GO:0003735	structural constituent of ribosome	MF	62	180	1.81e-06	LmjF.30.3340	60S ribosomal protein L9 putative
GO:0003735	structural constituent of ribosome	MF	62	180	1.81e-06	LmjF.30.3590	40S ribosomal protein S14
GO:0003735	structural constituent of ribosome	MF	62	180	1.81e-06	LmjF.30.3720	60S acidic ribosomal protein P2 putative (LIP1)
GO:0003735	structural constituent of ribosome	MF	62	180	1.81e-06	LmjF.30.3730	60S acidic ribosomal protein P2 putative (LIP2)
GO:0003735	structural constituent of ribosome	MF	62	180	1.81e-06	LmjF.31.1900	ubiquitin-fusion protein
GO:0003735	structural constituent of ribosome	MF	62	180	1.81e-06	LmjF.31.2030	ubiquitin-fusion protein
GO:0003735	structural constituent of ribosome	MF	62	180	1.81e-06	LmjF.32.0430	60S ribosomal protein L17 putative
GO:0003735	structural constituent of ribosome	MF	62	180	1.81e-06	LmjF.33.1955	60S ribosomal protein L37
GO:0003735	structural constituent of ribosome	MF	62	180	1.81e-06	LmjF.34.2470	ribosomal protein l35a putative
GO:0003735	structural constituent of ribosome	MF	62	180	1.81e-06	LmjF.34.2890	ribosomal protein L3 putative
GO:0003735	structural constituent of ribosome	MF	62	180	1.81e-06	LmjF.34.2900	ribosomal protein L3 putative
GO:0003735	structural constituent of ribosome	MF	62	180	1.81e-06	LmjF.34.3650	60S ribosomal protein L21 putative
GO:0003735	structural constituent of ribosome	MF	62	180	1.81e-06	LmjF.35.0600	60S ribosomal protein L18a putative
GO:0003735	structural constituent of ribosome	MF	62	180	1.81e-06	LmjF.35.1910	ribosomal protein L15 putative
GO:0003735	structural constituent of ribosome	MF	62	180	1.81e-06	LmjF.35.1920	60S Ribosomal protein L36 putative
GO:0003735	structural constituent of ribosome	MF	62	180	1.81e-06	LmjF.35.2010	40S ribosomal protein S6 putative
GO:0003735	structural constituent of ribosome	MF	62	180	1.81e-06	LmjF.35.3290	60S ribosomal subunit protein L31 putative
GO:0003735	structural constituent of ribosome	MF	62	180	1.81e-06	LmjF.35.3760	60S ribosomal protein L27A/L29 putative
GO:0003735	structural constituent of ribosome	MF	62	180	1.81e-06	LmjF.35.3800	60S ribosomal protein L23 putative
GO:0003735	structural constituent of ribosome	MF	62	180	1.81e-06	LmjF.35.5100	60S ribosomal protein L37
GO:0003735	structural constituent of ribosome	MF	62	180	1.81e-06	LmjF.36.0930	40S ribosomal protein S18 putative
GO:0003735	structural constituent of ribosome	MF	62	180	1.81e-06	LmjF.36.0940	40S ribosomal protein S18 putative
GO:0003735	structural constituent of ribosome	MF	62	180	1.81e-06	LmjF.36.1070	ribosomal protein L24 putative
GO:0003735	structural constituent of ribosome	MF	62	180	1.81e-06	LmjF.36.1100	ribosomal protein L24 putative
GO:0003735	structural constituent of ribosome	MF	62	180	1.81e-06	LmjF.36.1250	40S ribosomal protein S9 putative
GO:0003735	structural constituent of ribosome	MF	62	180	1.81e-06	LmjF.36.2860	40S ribosomal protein S24e (S24E-1)
GO:0003735	structural constituent of ribosome	MF	62	180	1.81e-06	LmjF.36.2870	40S ribosomal protein S24e (S24E-2)
GO:0003735	structural constituent of ribosome	MF	62	180	1.81e-06	LmjF.36.3750	40S ribosomal protein S27-1 putative
GO:0003735	structural constituent of ribosome	MF	62	180	1.81e-06	LmjF.36.3760	60S ribosomal protein L10a putative (RPL10a)
GO:0003735	structural constituent of ribosome	MF	62	180	1.81e-06	LmjF.36.5010	40S ribosomal protein SA putative
GO:0003735	structural constituent of ribosome	MF	62	180	1.81e-06	LmjF.36.5120	40S ribosomal protein SA putative
GO:0004672	protein kinase activity	MF	77	204	3.4e-10	LmjF.02.0570	protein kinase putative
GO:0004672	protein kinase activity	MF	77	204	3.4e-10	LmjF.04.1210	casein kinase I putative
GO:0004672	protein kinase activity	MF	77	204	3.4e-10	LmjF.05.0130	protein kinase putative
GO:0004672	protein kinase activity	MF	77	204	3.4e-10	LmjF.07.0880	protein kinase putative
GO:0004672	protein kinase activity	MF	77	204	3.4e-10	LmjF.07.0900	serine/threonine kinase putative
GO:0004672	protein kinase activity	MF	77	204	3.4e-10	LmjF.08.0930	protein kinase putative
GO:0004672	protein kinase activity	MF	77	204	3.4e-10	LmjF.09.0400	protein kinase putative
GO:0004672	protein kinase activity	MF	77	204	3.4e-10	LmjF.10.0490	mitogen-activated protein kinase 3 putative (MPK3)
GO:0004672	protein kinase activity	MF	77	204	3.4e-10	LmjF.11.0060	protein kinase putative
GO:0004672	protein kinase activity	MF	77	204	3.4e-10	LmjF.11.0250	serine/threonine protein kinase putative
GO:0004672	protein kinase activity	MF	77	204	3.4e-10	LmjF.11.0510	protein kinase putative
GO:0004672	protein kinase activity	MF	77	204	3.4e-10	LmjF.14.1070	protein kinase putative
GO:0004672	protein kinase activity	MF	77	204	3.4e-10	LmjF.14.1300	protein kinase putative
GO:0004672	protein kinase activity	MF	77	204	3.4e-10	LmjF.15.0180	serine/threonine-protein kinase putative
GO:0004672	protein kinase activity	MF	77	204	3.4e-10	LmjF.15.1550	protein kinase putative
GO:0004672	protein kinase activity	MF	77	204	3.4e-10	LmjF.16.0990	protein kinase putative (CRK)
GO:0004672	protein kinase activity	MF	77	204	3.4e-10	LmjF.17.0060	mitogen-activated protein kinase kinase 3 putative
GO:0004672	protein kinase activity	MF	77	204	3.4e-10	LmjF.17.0490	protein kinase putative
GO:0004672	protein kinase activity	MF	77	204	3.4e-10	LmjF.17.0670	protein kinase putative
GO:0004672	protein kinase activity	MF	77	204	3.4e-10	LmjF.18.0270	glycogen synthase kinase 3 putative (GSK3)
GO:0004672	protein kinase activity	MF	77	204	3.4e-10	LmjF.18.1080	protein kinase A catalytic subunit (PKAC1)
GO:0004672	protein kinase activity	MF	77	204	3.4e-10	LmjF.19.0150	mitogen-activated protein kinase putative
GO:0004672	protein kinase activity	MF	77	204	3.4e-10	LmjF.19.0180	mitogen activated protein kinase putative (MPK9)
GO:0004672	protein kinase activity	MF	77	204	3.4e-10	LmjF.19.0360	protein kinase putative
GO:0004672	protein kinase activity	MF	77	204	3.4e-10	LmjF.19.1470	protein kinase putative
GO:0004672	protein kinase activity	MF	77	204	3.4e-10	LmjF.20.0960	protein kinase putative
GO:0004672	protein kinase activity	MF	77	204	3.4e-10	LmjF.21.1080	cell division protein kinase 2 (CRK1)
GO:0004672	protein kinase activity	MF	77	204	3.4e-10	LmjF.21.1650	protein kinase putative
GO:0004672	protein kinase activity	MF	77	204	3.4e-10	LmjF.22.0490	protein kinase putative
GO:0004672	protein kinase activity	MF	77	204	3.4e-10	LmjF.22.0810	serine/threonine protein kinase sos2 putative
GO:0004672	protein kinase activity	MF	77	204	3.4e-10	LmjF.22.0950	protein kinase putative
GO:0004672	protein kinase activity	MF	77	204	3.4e-10	LmjF.22.1170	hypothetical protein conserved
GO:0004672	protein kinase activity	MF	77	204	3.4e-10	LmjF.24.0670	protein kinase putative
GO:0004672	protein kinase activity	MF	77	204	3.4e-10	LmjF.24.1730	calcium/calmodulin-dependent protein kinase putative
GO:0004672	protein kinase activity	MF	77	204	3.4e-10	LmjF.25.1580	casein kinase I putative
GO:0004672	protein kinase activity	MF	77	204	3.4e-10	LmjF.25.2340	serine/threonine-protein kinase putative
GO:0004672	protein kinase activity	MF	77	204	3.4e-10	LmjF.26.0980	protein kinase putative
GO:0004672	protein kinase activity	MF	77	204	3.4e-10	LmjF.26.2110	protein kinase putative
GO:0004672	protein kinase activity	MF	77	204	3.4e-10	LmjF.26.2570	protein kinase putative
GO:0004672	protein kinase activity	MF	77	204	3.4e-10	LmjF.27.1370	protein kinase putative
GO:0004672	protein kinase activity	MF	77	204	3.4e-10	LmjF.27.1780	casein kinase I-like protein
GO:0004672	protein kinase activity	MF	77	204	3.4e-10	LmjF.27.1800	protein kinase-like protein
GO:0004672	protein kinase activity	MF	77	204	3.4e-10	LmjF.28.0580	mitogen-activated protein kinase putative (MPK8)
GO:0004672	protein kinase activity	MF	77	204	3.4e-10	LmjF.28.0620	protein kinase putative
GO:0004672	protein kinase activity	MF	77	204	3.4e-10	LmjF.28.2000	protein kinase putative (LDK)
GO:0004672	protein kinase activity	MF	77	204	3.4e-10	LmjF.29.2150	protein kinase putative
GO:0004672	protein kinase activity	MF	77	204	3.4e-10	LmjF.29.2320	mitogen-activated protein kinase kinase putative (MKK)
GO:0004672	protein kinase activity	MF	77	204	3.4e-10	LmjF.30.0600	protein kinase putative
GO:0004672	protein kinase activity	MF	77	204	3.4e-10	LmjF.30.0800	rac serine-threonine kinase putative
GO:0004672	protein kinase activity	MF	77	204	3.4e-10	LmjF.30.2130	protein kinase putative
GO:0004672	protein kinase activity	MF	77	204	3.4e-10	LmjF.31.1530	protein kinase putative
GO:0004672	protein kinase activity	MF	77	204	3.4e-10	LmjF.31.1840	hypothetical protein unknown function
GO:0004672	protein kinase activity	MF	77	204	3.4e-10	LmjF.32.0780	protein kinase putative
GO:0004672	protein kinase activity	MF	77	204	3.4e-10	LmjF.32.0810	serine/threonine protein kinase putative
GO:0004672	protein kinase activity	MF	77	204	3.4e-10	LmjF.32.3250	mitogen-activated protein kinase putative (MPK6)
GO:0004672	protein kinase activity	MF	77	204	3.4e-10	LmjF.33.1380	mitogen activated protein kinase putative (MPK11)
GO:0004672	protein kinase activity	MF	77	204	3.4e-10	LmjF.33.1710	protein kinase putative
GO:0004672	protein kinase activity	MF	77	204	3.4e-10	LmjF.33.1980	serine/threonine-protein kinase a putative
GO:0004672	protein kinase activity	MF	77	204	3.4e-10	LmjF.34.2090	protein kinase putative
GO:0004672	protein kinase activity	MF	77	204	3.4e-10	LmjF.34.2150	eukaryotic translation initiation factor 2-alpha kinase precursor putative
GO:0004672	protein kinase activity	MF	77	204	3.4e-10	LmjF.34.2190	dual specificity protein phosphatase putative
GO:0004672	protein kinase activity	MF	77	204	3.4e-10	LmjF.34.3020	protein kinase putative
GO:0004672	protein kinase activity	MF	77	204	3.4e-10	LmjF.35.0490	hypothetical protein conserved
GO:0004672	protein kinase activity	MF	77	204	3.4e-10	LmjF.35.1010	casein kinase putative
GO:0004672	protein kinase activity	MF	77	204	3.4e-10	LmjF.35.1050	protein kinase putative
GO:0004672	protein kinase activity	MF	77	204	3.4e-10	LmjF.35.1730	casein kinase II putative
GO:0004672	protein kinase activity	MF	77	204	3.4e-10	LmjF.35.1860	protein kinase-like protein
GO:0004672	protein kinase activity	MF	77	204	3.4e-10	LmjF.35.2320	protein kinase putative
GO:0004672	protein kinase activity	MF	77	204	3.4e-10	LmjF.35.3960	protein kinase A catalytic subunit isoform 2
GO:0004672	protein kinase activity	MF	77	204	3.4e-10	LmjF.35.4010	protein kinase A catalytic subunit isoform 1
GO:0004672	protein kinase activity	MF	77	204	3.4e-10	LmjF.35.5010	mitogen-activated protein kinase putative (MPK13)
GO:0004672	protein kinase activity	MF	77	204	3.4e-10	LmjF.35.5190	NIMA-related kinase putative
GO:0004672	protein kinase activity	MF	77	204	3.4e-10	LmjF.36.0720	mitogen-activated protein kinase (MPK2)
GO:0004672	protein kinase activity	MF	77	204	3.4e-10	LmjF.36.0900	SNF1-related protein kinases putative
GO:0004672	protein kinase activity	MF	77	204	3.4e-10	LmjF.36.1520	nima-related protein kinase putative
GO:0004672	protein kinase activity	MF	77	204	3.4e-10	LmjF.36.2290	serine/threonine protein kinase putative
GO:0004672	protein kinase activity	MF	77	204	3.4e-10	LmjF.36.4250	protein kinase-like protein
GO:0004674	protein serine/threonine kinase activity	MF	78	198	2.15e-11	LmjF.02.0570	protein kinase putative
GO:0004674	protein serine/threonine kinase activity	MF	78	198	2.15e-11	LmjF.04.1210	casein kinase I putative
GO:0004674	protein serine/threonine kinase activity	MF	78	198	2.15e-11	LmjF.05.0130	protein kinase putative
GO:0004674	protein serine/threonine kinase activity	MF	78	198	2.15e-11	LmjF.07.0880	protein kinase putative
GO:0004674	protein serine/threonine kinase activity	MF	78	198	2.15e-11	LmjF.07.0900	serine/threonine kinase putative
GO:0004674	protein serine/threonine kinase activity	MF	78	198	2.15e-11	LmjF.08.0930	protein kinase putative
GO:0004674	protein serine/threonine kinase activity	MF	78	198	2.15e-11	LmjF.09.0400	protein kinase putative
GO:0004674	protein serine/threonine kinase activity	MF	78	198	2.15e-11	LmjF.10.0490	mitogen-activated protein kinase 3 putative (MPK3)
GO:0004674	protein serine/threonine kinase activity	MF	78	198	2.15e-11	LmjF.11.0060	protein kinase putative
GO:0004674	protein serine/threonine kinase activity	MF	78	198	2.15e-11	LmjF.11.0250	serine/threonine protein kinase putative
GO:0004674	protein serine/threonine kinase activity	MF	78	198	2.15e-11	LmjF.11.0510	protein kinase putative
GO:0004674	protein serine/threonine kinase activity	MF	78	198	2.15e-11	LmjF.14.1070	protein kinase putative
GO:0004674	protein serine/threonine kinase activity	MF	78	198	2.15e-11	LmjF.14.1300	protein kinase putative
GO:0004674	protein serine/threonine kinase activity	MF	78	198	2.15e-11	LmjF.15.0180	serine/threonine-protein kinase putative
GO:0004674	protein serine/threonine kinase activity	MF	78	198	2.15e-11	LmjF.15.1550	protein kinase putative
GO:0004674	protein serine/threonine kinase activity	MF	78	198	2.15e-11	LmjF.16.0990	protein kinase putative (CRK)
GO:0004674	protein serine/threonine kinase activity	MF	78	198	2.15e-11	LmjF.17.0060	mitogen-activated protein kinase kinase 3 putative
GO:0004674	protein serine/threonine kinase activity	MF	78	198	2.15e-11	LmjF.17.0490	protein kinase putative
GO:0004674	protein serine/threonine kinase activity	MF	78	198	2.15e-11	LmjF.17.0670	protein kinase putative
GO:0004674	protein serine/threonine kinase activity	MF	78	198	2.15e-11	LmjF.18.0270	glycogen synthase kinase 3 putative (GSK3)
GO:0004674	protein serine/threonine kinase activity	MF	78	198	2.15e-11	LmjF.18.1080	protein kinase A catalytic subunit (PKAC1)
GO:0004674	protein serine/threonine kinase activity	MF	78	198	2.15e-11	LmjF.19.0150	mitogen-activated protein kinase putative
GO:0004674	protein serine/threonine kinase activity	MF	78	198	2.15e-11	LmjF.19.0180	mitogen activated protein kinase putative (MPK9)
GO:0004674	protein serine/threonine kinase activity	MF	78	198	2.15e-11	LmjF.19.0360	protein kinase putative
GO:0004674	protein serine/threonine kinase activity	MF	78	198	2.15e-11	LmjF.19.1470	protein kinase putative
GO:0004674	protein serine/threonine kinase activity	MF	78	198	2.15e-11	LmjF.20.0960	protein kinase putative
GO:0004674	protein serine/threonine kinase activity	MF	78	198	2.15e-11	LmjF.21.1080	cell division protein kinase 2 (CRK1)
GO:0004674	protein serine/threonine kinase activity	MF	78	198	2.15e-11	LmjF.21.1650	protein kinase putative
GO:0004674	protein serine/threonine kinase activity	MF	78	198	2.15e-11	LmjF.22.0490	protein kinase putative
GO:0004674	protein serine/threonine kinase activity	MF	78	198	2.15e-11	LmjF.22.0810	serine/threonine protein kinase sos2 putative
GO:0004674	protein serine/threonine kinase activity	MF	78	198	2.15e-11	LmjF.22.0950	protein kinase putative
GO:0004674	protein serine/threonine kinase activity	MF	78	198	2.15e-11	LmjF.22.1170	hypothetical protein conserved
GO:0004674	protein serine/threonine kinase activity	MF	78	198	2.15e-11	LmjF.24.0670	protein kinase putative
GO:0004674	protein serine/threonine kinase activity	MF	78	198	2.15e-11	LmjF.24.1730	calcium/calmodulin-dependent protein kinase putative
GO:0004674	protein serine/threonine kinase activity	MF	78	198	2.15e-11	LmjF.25.1580	casein kinase I putative
GO:0004674	protein serine/threonine kinase activity	MF	78	198	2.15e-11	LmjF.25.2340	serine/threonine-protein kinase putative
GO:0004674	protein serine/threonine kinase activity	MF	78	198	2.15e-11	LmjF.26.0980	protein kinase putative
GO:0004674	protein serine/threonine kinase activity	MF	78	198	2.15e-11	LmjF.26.2110	protein kinase putative
GO:0004674	protein serine/threonine kinase activity	MF	78	198	2.15e-11	LmjF.26.2570	protein kinase putative
GO:0004674	protein serine/threonine kinase activity	MF	78	198	2.15e-11	LmjF.27.1370	protein kinase putative
GO:0004674	protein serine/threonine kinase activity	MF	78	198	2.15e-11	LmjF.27.1780	casein kinase I-like protein
GO:0004674	protein serine/threonine kinase activity	MF	78	198	2.15e-11	LmjF.27.1800	protein kinase-like protein
GO:0004674	protein serine/threonine kinase activity	MF	78	198	2.15e-11	LmjF.28.0580	mitogen-activated protein kinase putative (MPK8)
GO:0004674	protein serine/threonine kinase activity	MF	78	198	2.15e-11	LmjF.28.0620	protein kinase putative
GO:0004674	protein serine/threonine kinase activity	MF	78	198	2.15e-11	LmjF.28.2000	protein kinase putative (LDK)
GO:0004674	protein serine/threonine kinase activity	MF	78	198	2.15e-11	LmjF.29.2150	protein kinase putative
GO:0004674	protein serine/threonine kinase activity	MF	78	198	2.15e-11	LmjF.29.2320	mitogen-activated protein kinase kinase putative (MKK)
GO:0004674	protein serine/threonine kinase activity	MF	78	198	2.15e-11	LmjF.30.0600	protein kinase putative
GO:0004674	protein serine/threonine kinase activity	MF	78	198	2.15e-11	LmjF.30.0800	rac serine-threonine kinase putative
GO:0004674	protein serine/threonine kinase activity	MF	78	198	2.15e-11	LmjF.30.2130	protein kinase putative
GO:0004674	protein serine/threonine kinase activity	MF	78	198	2.15e-11	LmjF.31.1530	protein kinase putative
GO:0004674	protein serine/threonine kinase activity	MF	78	198	2.15e-11	LmjF.31.1840	hypothetical protein unknown function
GO:0004674	protein serine/threonine kinase activity	MF	78	198	2.15e-11	LmjF.32.0780	protein kinase putative
GO:0004674	protein serine/threonine kinase activity	MF	78	198	2.15e-11	LmjF.32.0810	serine/threonine protein kinase putative
GO:0004674	protein serine/threonine kinase activity	MF	78	198	2.15e-11	LmjF.32.3250	mitogen-activated protein kinase putative (MPK6)
GO:0004674	protein serine/threonine kinase activity	MF	78	198	2.15e-11	LmjF.33.1380	mitogen activated protein kinase putative (MPK11)
GO:0004674	protein serine/threonine kinase activity	MF	78	198	2.15e-11	LmjF.33.1710	protein kinase putative
GO:0004674	protein serine/threonine kinase activity	MF	78	198	2.15e-11	LmjF.33.1980	serine/threonine-protein kinase a putative
GO:0004674	protein serine/threonine kinase activity	MF	78	198	2.15e-11	LmjF.34.2090	protein kinase putative
GO:0004674	protein serine/threonine kinase activity	MF	78	198	2.15e-11	LmjF.34.2150	eukaryotic translation initiation factor 2-alpha kinase precursor putative
GO:0004674	protein serine/threonine kinase activity	MF	78	198	2.15e-11	LmjF.34.2190	dual specificity protein phosphatase putative
GO:0004674	protein serine/threonine kinase activity	MF	78	198	2.15e-11	LmjF.34.3020	protein kinase putative
GO:0004674	protein serine/threonine kinase activity	MF	78	198	2.15e-11	LmjF.35.0490	hypothetical protein conserved
GO:0004674	protein serine/threonine kinase activity	MF	78	198	2.15e-11	LmjF.35.1010	casein kinase putative
GO:0004674	protein serine/threonine kinase activity	MF	78	198	2.15e-11	LmjF.35.1050	protein kinase putative
GO:0004674	protein serine/threonine kinase activity	MF	78	198	2.15e-11	LmjF.35.1730	casein kinase II putative
GO:0004674	protein serine/threonine kinase activity	MF	78	198	2.15e-11	LmjF.35.1860	protein kinase-like protein
GO:0004674	protein serine/threonine kinase activity	MF	78	198	2.15e-11	LmjF.35.2320	protein kinase putative
GO:0004674	protein serine/threonine kinase activity	MF	78	198	2.15e-11	LmjF.35.3960	protein kinase A catalytic subunit isoform 2
GO:0004674	protein serine/threonine kinase activity	MF	78	198	2.15e-11	LmjF.35.4010	protein kinase A catalytic subunit isoform 1
GO:0004674	protein serine/threonine kinase activity	MF	78	198	2.15e-11	LmjF.35.5010	mitogen-activated protein kinase putative (MPK13)
GO:0004674	protein serine/threonine kinase activity	MF	78	198	2.15e-11	LmjF.35.5190	NIMA-related kinase putative
GO:0004674	protein serine/threonine kinase activity	MF	78	198	2.15e-11	LmjF.36.0720	mitogen-activated protein kinase (MPK2)
GO:0004674	protein serine/threonine kinase activity	MF	78	198	2.15e-11	LmjF.36.0900	SNF1-related protein kinases putative
GO:0004674	protein serine/threonine kinase activity	MF	78	198	2.15e-11	LmjF.36.1520	nima-related protein kinase putative
GO:0004674	protein serine/threonine kinase activity	MF	78	198	2.15e-11	LmjF.36.2290	serine/threonine protein kinase putative
GO:0004674	protein serine/threonine kinase activity	MF	78	198	2.15e-11	LmjF.36.4250	protein kinase-like protein
GO:0004674	protein serine/threonine kinase activity	MF	78	198	2.15e-11	LmjF.36.4700	myosin heavy chain kinase a-like protein
GO:0004713	protein tyrosine kinase activity	MF	71	170	6.68e-12	LmjF.02.0570	protein kinase putative
GO:0004713	protein tyrosine kinase activity	MF	71	170	6.68e-12	LmjF.04.1210	casein kinase I putative
GO:0004713	protein tyrosine kinase activity	MF	71	170	6.68e-12	LmjF.05.0130	protein kinase putative
GO:0004713	protein tyrosine kinase activity	MF	71	170	6.68e-12	LmjF.07.0880	protein kinase putative
GO:0004713	protein tyrosine kinase activity	MF	71	170	6.68e-12	LmjF.07.0900	serine/threonine kinase putative
GO:0004713	protein tyrosine kinase activity	MF	71	170	6.68e-12	LmjF.08.0930	protein kinase putative
GO:0004713	protein tyrosine kinase activity	MF	71	170	6.68e-12	LmjF.09.0400	protein kinase putative
GO:0004713	protein tyrosine kinase activity	MF	71	170	6.68e-12	LmjF.10.0490	mitogen-activated protein kinase 3 putative (MPK3)
GO:0004713	protein tyrosine kinase activity	MF	71	170	6.68e-12	LmjF.11.0060	protein kinase putative
GO:0004713	protein tyrosine kinase activity	MF	71	170	6.68e-12	LmjF.11.0250	serine/threonine protein kinase putative
GO:0004713	protein tyrosine kinase activity	MF	71	170	6.68e-12	LmjF.11.0510	protein kinase putative
GO:0004713	protein tyrosine kinase activity	MF	71	170	6.68e-12	LmjF.14.1070	protein kinase putative
GO:0004713	protein tyrosine kinase activity	MF	71	170	6.68e-12	LmjF.14.1300	protein kinase putative
GO:0004713	protein tyrosine kinase activity	MF	71	170	6.68e-12	LmjF.15.0180	serine/threonine-protein kinase putative
GO:0004713	protein tyrosine kinase activity	MF	71	170	6.68e-12	LmjF.15.1550	protein kinase putative
GO:0004713	protein tyrosine kinase activity	MF	71	170	6.68e-12	LmjF.16.0990	protein kinase putative (CRK)
GO:0004713	protein tyrosine kinase activity	MF	71	170	6.68e-12	LmjF.17.0060	mitogen-activated protein kinase kinase 3 putative
GO:0004713	protein tyrosine kinase activity	MF	71	170	6.68e-12	LmjF.17.0490	protein kinase putative
GO:0004713	protein tyrosine kinase activity	MF	71	170	6.68e-12	LmjF.18.0270	glycogen synthase kinase 3 putative (GSK3)
GO:0004713	protein tyrosine kinase activity	MF	71	170	6.68e-12	LmjF.18.1080	protein kinase A catalytic subunit (PKAC1)
GO:0004713	protein tyrosine kinase activity	MF	71	170	6.68e-12	LmjF.19.0150	mitogen-activated protein kinase putative
GO:0004713	protein tyrosine kinase activity	MF	71	170	6.68e-12	LmjF.19.0180	mitogen activated protein kinase putative (MPK9)
GO:0004713	protein tyrosine kinase activity	MF	71	170	6.68e-12	LmjF.19.1470	protein kinase putative
GO:0004713	protein tyrosine kinase activity	MF	71	170	6.68e-12	LmjF.20.0960	protein kinase putative
GO:0004713	protein tyrosine kinase activity	MF	71	170	6.68e-12	LmjF.21.1080	cell division protein kinase 2 (CRK1)
GO:0004713	protein tyrosine kinase activity	MF	71	170	6.68e-12	LmjF.21.1650	protein kinase putative
GO:0004713	protein tyrosine kinase activity	MF	71	170	6.68e-12	LmjF.22.0490	protein kinase putative
GO:0004713	protein tyrosine kinase activity	MF	71	170	6.68e-12	LmjF.22.0810	serine/threonine protein kinase sos2 putative
GO:0004713	protein tyrosine kinase activity	MF	71	170	6.68e-12	LmjF.22.0950	protein kinase putative
GO:0004713	protein tyrosine kinase activity	MF	71	170	6.68e-12	LmjF.22.1170	hypothetical protein conserved
GO:0004713	protein tyrosine kinase activity	MF	71	170	6.68e-12	LmjF.24.1730	calcium/calmodulin-dependent protein kinase putative
GO:0004713	protein tyrosine kinase activity	MF	71	170	6.68e-12	LmjF.25.2340	serine/threonine-protein kinase putative
GO:0004713	protein tyrosine kinase activity	MF	71	170	6.68e-12	LmjF.26.0980	protein kinase putative
GO:0004713	protein tyrosine kinase activity	MF	71	170	6.68e-12	LmjF.26.2570	protein kinase putative
GO:0004713	protein tyrosine kinase activity	MF	71	170	6.68e-12	LmjF.27.1370	protein kinase putative
GO:0004713	protein tyrosine kinase activity	MF	71	170	6.68e-12	LmjF.27.1780	casein kinase I-like protein
GO:0004713	protein tyrosine kinase activity	MF	71	170	6.68e-12	LmjF.27.1800	protein kinase-like protein
GO:0004713	protein tyrosine kinase activity	MF	71	170	6.68e-12	LmjF.28.0580	mitogen-activated protein kinase putative (MPK8)
GO:0004713	protein tyrosine kinase activity	MF	71	170	6.68e-12	LmjF.28.0620	protein kinase putative
GO:0004713	protein tyrosine kinase activity	MF	71	170	6.68e-12	LmjF.28.2000	protein kinase putative (LDK)
GO:0004713	protein tyrosine kinase activity	MF	71	170	6.68e-12	LmjF.29.2150	protein kinase putative
GO:0004713	protein tyrosine kinase activity	MF	71	170	6.68e-12	LmjF.29.2320	mitogen-activated protein kinase kinase putative (MKK)
GO:0004713	protein tyrosine kinase activity	MF	71	170	6.68e-12	LmjF.30.0600	protein kinase putative
GO:0004713	protein tyrosine kinase activity	MF	71	170	6.68e-12	LmjF.30.0800	rac serine-threonine kinase putative
GO:0004713	protein tyrosine kinase activity	MF	71	170	6.68e-12	LmjF.30.2130	protein kinase putative
GO:0004713	protein tyrosine kinase activity	MF	71	170	6.68e-12	LmjF.31.1530	protein kinase putative
GO:0004713	protein tyrosine kinase activity	MF	71	170	6.68e-12	LmjF.31.1840	hypothetical protein unknown function
GO:0004713	protein tyrosine kinase activity	MF	71	170	6.68e-12	LmjF.32.0780	protein kinase putative
GO:0004713	protein tyrosine kinase activity	MF	71	170	6.68e-12	LmjF.32.0810	serine/threonine protein kinase putative
GO:0004713	protein tyrosine kinase activity	MF	71	170	6.68e-12	LmjF.32.3250	mitogen-activated protein kinase putative (MPK6)
GO:0004713	protein tyrosine kinase activity	MF	71	170	6.68e-12	LmjF.33.1380	mitogen activated protein kinase putative (MPK11)
GO:0004713	protein tyrosine kinase activity	MF	71	170	6.68e-12	LmjF.33.1710	protein kinase putative
GO:0004713	protein tyrosine kinase activity	MF	71	170	6.68e-12	LmjF.33.1980	serine/threonine-protein kinase a putative
GO:0004713	protein tyrosine kinase activity	MF	71	170	6.68e-12	LmjF.34.2090	protein kinase putative
GO:0004713	protein tyrosine kinase activity	MF	71	170	6.68e-12	LmjF.34.2150	eukaryotic translation initiation factor 2-alpha kinase precursor putative
GO:0004713	protein tyrosine kinase activity	MF	71	170	6.68e-12	LmjF.34.2190	dual specificity protein phosphatase putative
GO:0004713	protein tyrosine kinase activity	MF	71	170	6.68e-12	LmjF.35.0490	hypothetical protein conserved
GO:0004713	protein tyrosine kinase activity	MF	71	170	6.68e-12	LmjF.35.1010	casein kinase putative
GO:0004713	protein tyrosine kinase activity	MF	71	170	6.68e-12	LmjF.35.1050	protein kinase putative
GO:0004713	protein tyrosine kinase activity	MF	71	170	6.68e-12	LmjF.35.1730	casein kinase II putative
GO:0004713	protein tyrosine kinase activity	MF	71	170	6.68e-12	LmjF.35.1860	protein kinase-like protein
GO:0004713	protein tyrosine kinase activity	MF	71	170	6.68e-12	LmjF.35.2320	protein kinase putative
GO:0004713	protein tyrosine kinase activity	MF	71	170	6.68e-12	LmjF.35.3960	protein kinase A catalytic subunit isoform 2
GO:0004713	protein tyrosine kinase activity	MF	71	170	6.68e-12	LmjF.35.4010	protein kinase A catalytic subunit isoform 1
GO:0004713	protein tyrosine kinase activity	MF	71	170	6.68e-12	LmjF.35.5010	mitogen-activated protein kinase putative (MPK13)
GO:0004713	protein tyrosine kinase activity	MF	71	170	6.68e-12	LmjF.35.5190	NIMA-related kinase putative
GO:0004713	protein tyrosine kinase activity	MF	71	170	6.68e-12	LmjF.36.0720	mitogen-activated protein kinase (MPK2)
GO:0004713	protein tyrosine kinase activity	MF	71	170	6.68e-12	LmjF.36.0900	SNF1-related protein kinases putative
GO:0004713	protein tyrosine kinase activity	MF	71	170	6.68e-12	LmjF.36.1520	nima-related protein kinase putative
GO:0004713	protein tyrosine kinase activity	MF	71	170	6.68e-12	LmjF.36.2290	serine/threonine protein kinase putative
GO:0004713	protein tyrosine kinase activity	MF	71	170	6.68e-12	LmjF.36.4250	protein kinase-like protein
GO:0005516	calmodulin binding	MF	11	11	2.76e-08	LmjF.05.0920	paraflagellar rod protein putative
GO:0005516	calmodulin binding	MF	11	11	2.76e-08	LmjF.07.0310	hypothetical protein conserved
GO:0005516	calmodulin binding	MF	11	11	2.76e-08	LmjF.09.1320	paraflagellar rod component putative
GO:0005516	calmodulin binding	MF	11	11	2.76e-08	LmjF.16.1425	paraflagellar rod protein 2C
GO:0005516	calmodulin binding	MF	11	11	2.76e-08	LmjF.16.1427	paraflagellar rod protein 2C
GO:0005516	calmodulin binding	MF	11	11	2.76e-08	LmjF.16.1430	paraflagellar rod protein 2C
GO:0005516	calmodulin binding	MF	11	11	2.76e-08	LmjF.27.1850	paraflagellar rod protein-like protein
GO:0005516	calmodulin binding	MF	11	11	2.76e-08	LmjF.29.0500	hypothetical protein unknown function
GO:0005516	calmodulin binding	MF	11	11	2.76e-08	LmjF.29.1750	paraflagellar rod protein 1D putative
GO:0005516	calmodulin binding	MF	11	11	2.76e-08	LmjF.29.1760	paraflagellar rod protein 1D putative
GO:0005516	calmodulin binding	MF	11	11	2.76e-08	LmjF.29.1770	paraflagellar rod protein 1D putative
GO:0005840	ribosome	CC	61	173	8.85e-07	LmjF.03.0430	60S acidic ribosomal protein P2 putative
GO:0005840	ribosome	CC	61	173	8.85e-07	LmjF.10.0070	ribosomal protein l35a putative
GO:0005840	ribosome	CC	61	173	8.85e-07	LmjF.11.0760	40S ribosomal protein S21 putative
GO:0005840	ribosome	CC	61	173	8.85e-07	LmjF.11.0780	40S ribosomal protein S21 putative
GO:0005840	ribosome	CC	61	173	8.85e-07	LmjF.11.1130	60S ribosomal protein L28 putative
GO:0005840	ribosome	CC	61	173	8.85e-07	LmjF.13.0560	60S ribosomal protein L18 putative
GO:0005840	ribosome	CC	61	173	8.85e-07	LmjF.13.1670	60S ribosomal protein L44 putative
GO:0005840	ribosome	CC	61	173	8.85e-07	LmjF.14.1270	ubiquitin/ribosomal protein S27a putative
GO:0005840	ribosome	CC	61	173	8.85e-07	LmjF.15.0370	60S acidic ribosomal protein putative
GO:0005840	ribosome	CC	61	173	8.85e-07	LmjF.15.0380	60S acidic ribosomal protein putative
GO:0005840	ribosome	CC	61	173	8.85e-07	LmjF.15.0950	40S ribosomal protein S3 putative
GO:0005840	ribosome	CC	61	173	8.85e-07	LmjF.15.1203	60S acidic ribosomal protein P2
GO:0005840	ribosome	CC	61	173	8.85e-07	LmjF.15.1207	60S acidic ribosomal protein P2
GO:0005840	ribosome	CC	61	173	8.85e-07	LmjF.18.1400	60S ribosomal protein L34 putative
GO:0005840	ribosome	CC	61	173	8.85e-07	LmjF.20.1650	ribosomal protein S11 homolog
GO:0005840	ribosome	CC	61	173	8.85e-07	LmjF.21.0730	60S Ribosomal protein L36 putative
GO:0005840	ribosome	CC	61	173	8.85e-07	LmjF.21.1720	60S ribosomal protein L32 (RPL32)
GO:0005840	ribosome	CC	61	173	8.85e-07	LmjF.21.1820	60S ribosomal protein L37a putative
GO:0005840	ribosome	CC	61	173	8.85e-07	LmjF.22.0870	hypothetical protein conserved
GO:0005840	ribosome	CC	61	173	8.85e-07	LmjF.22.1560	60S ribosomal protein L14 putative
GO:0005840	ribosome	CC	61	173	8.85e-07	LmjF.26.1630	40S ribosomal protein S33 putative (S33-1)
GO:0005840	ribosome	CC	61	173	8.85e-07	LmjF.26.1640	40S ribosomal protein S33 putative (S33-2)
GO:0005840	ribosome	CC	61	173	8.85e-07	LmjF.27.1390	60S acidic ribosomal subunit protein putative
GO:0005840	ribosome	CC	61	173	8.85e-07	LmjF.28.0960	40S ribosomal protein S14
GO:0005840	ribosome	CC	61	173	8.85e-07	LmjF.28.2460	ribosomal protein S29 putative
GO:0005840	ribosome	CC	61	173	8.85e-07	LmjF.28.2740	receptor for activated C kinase 1 (RACK1)
GO:0005840	ribosome	CC	61	173	8.85e-07	LmjF.28.2750	receptor for activated C kinase 1 (RACK1)
GO:0005840	ribosome	CC	61	173	8.85e-07	LmjF.29.1080	ribosomal protein L1a putative
GO:0005840	ribosome	CC	61	173	8.85e-07	LmjF.29.2370	60S ribosomal protein L39 putative
GO:0005840	ribosome	CC	61	173	8.85e-07	LmjF.29.2860	40S ribosomal protein S19-like protein
GO:0005840	ribosome	CC	61	173	8.85e-07	LmjF.30.0670	40S ribosomal protein S30 putative
GO:0005840	ribosome	CC	61	173	8.85e-07	LmjF.30.0690	40S ribosomal protein S30 putative
GO:0005840	ribosome	CC	61	173	8.85e-07	LmjF.30.3340	60S ribosomal protein L9 putative
GO:0005840	ribosome	CC	61	173	8.85e-07	LmjF.30.3590	40S ribosomal protein S14
GO:0005840	ribosome	CC	61	173	8.85e-07	LmjF.30.3720	60S acidic ribosomal protein P2 putative (LIP1)
GO:0005840	ribosome	CC	61	173	8.85e-07	LmjF.30.3730	60S acidic ribosomal protein P2 putative (LIP2)
GO:0005840	ribosome	CC	61	173	8.85e-07	LmjF.31.1900	ubiquitin-fusion protein
GO:0005840	ribosome	CC	61	173	8.85e-07	LmjF.31.2030	ubiquitin-fusion protein
GO:0005840	ribosome	CC	61	173	8.85e-07	LmjF.32.0430	60S ribosomal protein L17 putative
GO:0005840	ribosome	CC	61	173	8.85e-07	LmjF.33.1955	60S ribosomal protein L37
GO:0005840	ribosome	CC	61	173	8.85e-07	LmjF.34.2470	ribosomal protein l35a putative
GO:0005840	ribosome	CC	61	173	8.85e-07	LmjF.34.2890	ribosomal protein L3 putative
GO:0005840	ribosome	CC	61	173	8.85e-07	LmjF.34.2900	ribosomal protein L3 putative
GO:0005840	ribosome	CC	61	173	8.85e-07	LmjF.34.3650	60S ribosomal protein L21 putative
GO:0005840	ribosome	CC	61	173	8.85e-07	LmjF.35.0600	60S ribosomal protein L18a putative
GO:0005840	ribosome	CC	61	173	8.85e-07	LmjF.35.1910	ribosomal protein L15 putative
GO:0005840	ribosome	CC	61	173	8.85e-07	LmjF.35.1920	60S Ribosomal protein L36 putative
GO:0005840	ribosome	CC	61	173	8.85e-07	LmjF.35.2010	40S ribosomal protein S6 putative
GO:0005840	ribosome	CC	61	173	8.85e-07	LmjF.35.3290	60S ribosomal subunit protein L31 putative
GO:0005840	ribosome	CC	61	173	8.85e-07	LmjF.35.3760	60S ribosomal protein L27A/L29 putative
GO:0005840	ribosome	CC	61	173	8.85e-07	LmjF.35.3800	60S ribosomal protein L23 putative
GO:0005840	ribosome	CC	61	173	8.85e-07	LmjF.35.5100	60S ribosomal protein L37
GO:0005840	ribosome	CC	61	173	8.85e-07	LmjF.36.0930	40S ribosomal protein S18 putative
GO:0005840	ribosome	CC	61	173	8.85e-07	LmjF.36.0940	40S ribosomal protein S18 putative
GO:0005840	ribosome	CC	61	173	8.85e-07	LmjF.36.1070	ribosomal protein L24 putative
GO:0005840	ribosome	CC	61	173	8.85e-07	LmjF.36.1100	ribosomal protein L24 putative
GO:0005840	ribosome	CC	61	173	8.85e-07	LmjF.36.2860	40S ribosomal protein S24e (S24E-1)
GO:0005840	ribosome	CC	61	173	8.85e-07	LmjF.36.2870	40S ribosomal protein S24e (S24E-2)
GO:0005840	ribosome	CC	61	173	8.85e-07	LmjF.36.3750	40S ribosomal protein S27-1 putative
GO:0005840	ribosome	CC	61	173	8.85e-07	LmjF.36.5010	40S ribosomal protein SA putative
GO:0005840	ribosome	CC	61	173	8.85e-07	LmjF.36.5120	40S ribosomal protein SA putative
GO:0006412	translation	BP	73	224	1.42e-06	LmjF.03.0430	60S acidic ribosomal protein P2 putative
GO:0006412	translation	BP	73	224	1.42e-06	LmjF.10.0070	ribosomal protein l35a putative
GO:0006412	translation	BP	73	224	1.42e-06	LmjF.10.1080	eukaryotic translation initation factor 4 gamma putative
GO:0006412	translation	BP	73	224	1.42e-06	LmjF.11.0100	seryl-tRNA synthetase putative
GO:0006412	translation	BP	73	224	1.42e-06	LmjF.11.0760	40S ribosomal protein S21 putative
GO:0006412	translation	BP	73	224	1.42e-06	LmjF.11.0780	40S ribosomal protein S21 putative
GO:0006412	translation	BP	73	224	1.42e-06	LmjF.11.1130	60S ribosomal protein L28 putative
GO:0006412	translation	BP	73	224	1.42e-06	LmjF.13.0560	60S ribosomal protein L18 putative
GO:0006412	translation	BP	73	224	1.42e-06	LmjF.13.1670	60S ribosomal protein L44 putative
GO:0006412	translation	BP	73	224	1.42e-06	LmjF.14.1270	ubiquitin/ribosomal protein S27a putative
GO:0006412	translation	BP	73	224	1.42e-06	LmjF.15.0060	eukaryotic initiation factor 4a putative
GO:0006412	translation	BP	73	224	1.42e-06	LmjF.15.0230	lysyl-tRNA synthetase putative
GO:0006412	translation	BP	73	224	1.42e-06	LmjF.15.0370	60S acidic ribosomal protein putative
GO:0006412	translation	BP	73	224	1.42e-06	LmjF.15.0380	60S acidic ribosomal protein putative
GO:0006412	translation	BP	73	224	1.42e-06	LmjF.15.0950	40S ribosomal protein S3 putative
GO:0006412	translation	BP	73	224	1.42e-06	LmjF.15.1203	60S acidic ribosomal protein P2
GO:0006412	translation	BP	73	224	1.42e-06	LmjF.15.1207	60S acidic ribosomal protein P2
GO:0006412	translation	BP	73	224	1.42e-06	LmjF.15.1320	eukaryotic initiation factor 4a putative
GO:0006412	translation	BP	73	224	1.42e-06	LmjF.18.0620	60S ribosomal protein L10a putative
GO:0006412	translation	BP	73	224	1.42e-06	LmjF.18.1400	60S ribosomal protein L34 putative
GO:0006412	translation	BP	73	224	1.42e-06	LmjF.19.1040	phenylalanyl-tRNA synthetase putative
GO:0006412	translation	BP	73	224	1.42e-06	LmjF.20.1650	ribosomal protein S11 homolog
GO:0006412	translation	BP	73	224	1.42e-06	LmjF.21.0730	60S Ribosomal protein L36 putative
GO:0006412	translation	BP	73	224	1.42e-06	LmjF.21.1720	60S ribosomal protein L32 (RPL32)
GO:0006412	translation	BP	73	224	1.42e-06	LmjF.21.1820	60S ribosomal protein L37a putative
GO:0006412	translation	BP	73	224	1.42e-06	LmjF.22.0870	hypothetical protein conserved
GO:0006412	translation	BP	73	224	1.42e-06	LmjF.22.1560	60S ribosomal protein L14 putative
GO:0006412	translation	BP	73	224	1.42e-06	LmjF.26.0830	aspartate--ammonia ligase putative
GO:0006412	translation	BP	73	224	1.42e-06	LmjF.26.1630	40S ribosomal protein S33 putative (S33-1)
GO:0006412	translation	BP	73	224	1.42e-06	LmjF.26.1640	40S ribosomal protein S33 putative (S33-2)
GO:0006412	translation	BP	73	224	1.42e-06	LmjF.28.0960	40S ribosomal protein S14
GO:0006412	translation	BP	73	224	1.42e-06	LmjF.28.1530	ATP-dependent RNA helicase FAL1 putative
GO:0006412	translation	BP	73	224	1.42e-06	LmjF.28.2460	ribosomal protein S29 putative
GO:0006412	translation	BP	73	224	1.42e-06	LmjF.29.1080	ribosomal protein L1a putative
GO:0006412	translation	BP	73	224	1.42e-06	LmjF.29.2370	60S ribosomal protein L39 putative
GO:0006412	translation	BP	73	224	1.42e-06	LmjF.29.2860	40S ribosomal protein S19-like protein
GO:0006412	translation	BP	73	224	1.42e-06	LmjF.30.0670	40S ribosomal protein S30 putative
GO:0006412	translation	BP	73	224	1.42e-06	LmjF.30.0690	40S ribosomal protein S30 putative
GO:0006412	translation	BP	73	224	1.42e-06	LmjF.30.3340	60S ribosomal protein L9 putative
GO:0006412	translation	BP	73	224	1.42e-06	LmjF.30.3590	40S ribosomal protein S14
GO:0006412	translation	BP	73	224	1.42e-06	LmjF.30.3720	60S acidic ribosomal protein P2 putative (LIP1)
GO:0006412	translation	BP	73	224	1.42e-06	LmjF.30.3730	60S acidic ribosomal protein P2 putative (LIP2)
GO:0006412	translation	BP	73	224	1.42e-06	LmjF.31.1900	ubiquitin-fusion protein
GO:0006412	translation	BP	73	224	1.42e-06	LmjF.31.2030	ubiquitin-fusion protein
GO:0006412	translation	BP	73	224	1.42e-06	LmjF.32.0430	60S ribosomal protein L17 putative
GO:0006412	translation	BP	73	224	1.42e-06	LmjF.33.1955	60S ribosomal protein L37
GO:0006412	translation	BP	73	224	1.42e-06	LmjF.34.2470	ribosomal protein l35a putative
GO:0006412	translation	BP	73	224	1.42e-06	LmjF.34.2890	ribosomal protein L3 putative
GO:0006412	translation	BP	73	224	1.42e-06	LmjF.34.2900	ribosomal protein L3 putative
GO:0006412	translation	BP	73	224	1.42e-06	LmjF.34.3650	60S ribosomal protein L21 putative
GO:0006412	translation	BP	73	224	1.42e-06	LmjF.35.0600	60S ribosomal protein L18a putative
GO:0006412	translation	BP	73	224	1.42e-06	LmjF.35.1410	threonyl-tRNA synthetase putative
GO:0006412	translation	BP	73	224	1.42e-06	LmjF.35.1910	ribosomal protein L15 putative
GO:0006412	translation	BP	73	224	1.42e-06	LmjF.35.1920	60S Ribosomal protein L36 putative
GO:0006412	translation	BP	73	224	1.42e-06	LmjF.35.2010	40S ribosomal protein S6 putative
GO:0006412	translation	BP	73	224	1.42e-06	LmjF.35.3290	60S ribosomal subunit protein L31 putative
GO:0006412	translation	BP	73	224	1.42e-06	LmjF.35.3760	60S ribosomal protein L27A/L29 putative
GO:0006412	translation	BP	73	224	1.42e-06	LmjF.35.3800	60S ribosomal protein L23 putative
GO:0006412	translation	BP	73	224	1.42e-06	LmjF.35.5100	60S ribosomal protein L37
GO:0006412	translation	BP	73	224	1.42e-06	LmjF.36.0930	40S ribosomal protein S18 putative
GO:0006412	translation	BP	73	224	1.42e-06	LmjF.36.0940	40S ribosomal protein S18 putative
GO:0006412	translation	BP	73	224	1.42e-06	LmjF.36.1070	ribosomal protein L24 putative
GO:0006412	translation	BP	73	224	1.42e-06	LmjF.36.1100	ribosomal protein L24 putative
GO:0006412	translation	BP	73	224	1.42e-06	LmjF.36.1250	40S ribosomal protein S9 putative
GO:0006412	translation	BP	73	224	1.42e-06	LmjF.36.2860	40S ribosomal protein S24e (S24E-1)
GO:0006412	translation	BP	73	224	1.42e-06	LmjF.36.2870	40S ribosomal protein S24e (S24E-2)
GO:0006412	translation	BP	73	224	1.42e-06	LmjF.36.3750	40S ribosomal protein S27-1 putative
GO:0006412	translation	BP	73	224	1.42e-06	LmjF.36.3760	60S ribosomal protein L10a putative (RPL10a)
GO:0006412	translation	BP	73	224	1.42e-06	LmjF.36.3840	glycyl tRNA synthetase putative
GO:0006412	translation	BP	73	224	1.42e-06	LmjF.36.5010	40S ribosomal protein SA putative
GO:0006412	translation	BP	73	224	1.42e-06	LmjF.36.5120	40S ribosomal protein SA putative
GO:0006412	translation	BP	73	224	1.42e-06	LmjF.36.5620	isoleucyl-tRNA synthetase putative (ILERS)
GO:0006412	translation	BP	73	224	1.42e-06	LmjF.36.6060	eukaryotic translation initation factor 4 gamma putative
GO:0006468	protein phosphorylation	BP	78	208	3.43e-10	LmjF.02.0570	protein kinase putative
GO:0006468	protein phosphorylation	BP	78	208	3.43e-10	LmjF.04.1210	casein kinase I putative
GO:0006468	protein phosphorylation	BP	78	208	3.43e-10	LmjF.05.0130	protein kinase putative
GO:0006468	protein phosphorylation	BP	78	208	3.43e-10	LmjF.07.0880	protein kinase putative
GO:0006468	protein phosphorylation	BP	78	208	3.43e-10	LmjF.07.0900	serine/threonine kinase putative
GO:0006468	protein phosphorylation	BP	78	208	3.43e-10	LmjF.08.0930	protein kinase putative
GO:0006468	protein phosphorylation	BP	78	208	3.43e-10	LmjF.09.0400	protein kinase putative
GO:0006468	protein phosphorylation	BP	78	208	3.43e-10	LmjF.10.0490	mitogen-activated protein kinase 3 putative (MPK3)
GO:0006468	protein phosphorylation	BP	78	208	3.43e-10	LmjF.11.0060	protein kinase putative
GO:0006468	protein phosphorylation	BP	78	208	3.43e-10	LmjF.11.0250	serine/threonine protein kinase putative
GO:0006468	protein phosphorylation	BP	78	208	3.43e-10	LmjF.11.0510	protein kinase putative
GO:0006468	protein phosphorylation	BP	78	208	3.43e-10	LmjF.14.1070	protein kinase putative
GO:0006468	protein phosphorylation	BP	78	208	3.43e-10	LmjF.14.1300	protein kinase putative
GO:0006468	protein phosphorylation	BP	78	208	3.43e-10	LmjF.15.0180	serine/threonine-protein kinase putative
GO:0006468	protein phosphorylation	BP	78	208	3.43e-10	LmjF.15.1550	protein kinase putative
GO:0006468	protein phosphorylation	BP	78	208	3.43e-10	LmjF.16.0990	protein kinase putative (CRK)
GO:0006468	protein phosphorylation	BP	78	208	3.43e-10	LmjF.17.0060	mitogen-activated protein kinase kinase 3 putative
GO:0006468	protein phosphorylation	BP	78	208	3.43e-10	LmjF.17.0490	protein kinase putative
GO:0006468	protein phosphorylation	BP	78	208	3.43e-10	LmjF.17.0670	protein kinase putative
GO:0006468	protein phosphorylation	BP	78	208	3.43e-10	LmjF.18.0270	glycogen synthase kinase 3 putative (GSK3)
GO:0006468	protein phosphorylation	BP	78	208	3.43e-10	LmjF.18.1080	protein kinase A catalytic subunit (PKAC1)
GO:0006468	protein phosphorylation	BP	78	208	3.43e-10	LmjF.19.0150	mitogen-activated protein kinase putative
GO:0006468	protein phosphorylation	BP	78	208	3.43e-10	LmjF.19.0180	mitogen activated protein kinase putative (MPK9)
GO:0006468	protein phosphorylation	BP	78	208	3.43e-10	LmjF.19.0360	protein kinase putative
GO:0006468	protein phosphorylation	BP	78	208	3.43e-10	LmjF.19.1470	protein kinase putative
GO:0006468	protein phosphorylation	BP	78	208	3.43e-10	LmjF.20.0960	protein kinase putative
GO:0006468	protein phosphorylation	BP	78	208	3.43e-10	LmjF.21.1080	cell division protein kinase 2 (CRK1)
GO:0006468	protein phosphorylation	BP	78	208	3.43e-10	LmjF.21.1650	protein kinase putative
GO:0006468	protein phosphorylation	BP	78	208	3.43e-10	LmjF.22.0490	protein kinase putative
GO:0006468	protein phosphorylation	BP	78	208	3.43e-10	LmjF.22.0810	serine/threonine protein kinase sos2 putative
GO:0006468	protein phosphorylation	BP	78	208	3.43e-10	LmjF.22.0950	protein kinase putative
GO:0006468	protein phosphorylation	BP	78	208	3.43e-10	LmjF.22.1170	hypothetical protein conserved
GO:0006468	protein phosphorylation	BP	78	208	3.43e-10	LmjF.24.0670	protein kinase putative
GO:0006468	protein phosphorylation	BP	78	208	3.43e-10	LmjF.24.1730	calcium/calmodulin-dependent protein kinase putative
GO:0006468	protein phosphorylation	BP	78	208	3.43e-10	LmjF.25.1580	casein kinase I putative
GO:0006468	protein phosphorylation	BP	78	208	3.43e-10	LmjF.25.2340	serine/threonine-protein kinase putative
GO:0006468	protein phosphorylation	BP	78	208	3.43e-10	LmjF.26.0980	protein kinase putative
GO:0006468	protein phosphorylation	BP	78	208	3.43e-10	LmjF.26.2110	protein kinase putative
GO:0006468	protein phosphorylation	BP	78	208	3.43e-10	LmjF.26.2570	protein kinase putative
GO:0006468	protein phosphorylation	BP	78	208	3.43e-10	LmjF.27.1370	protein kinase putative
GO:0006468	protein phosphorylation	BP	78	208	3.43e-10	LmjF.27.1780	casein kinase I-like protein
GO:0006468	protein phosphorylation	BP	78	208	3.43e-10	LmjF.27.1800	protein kinase-like protein
GO:0006468	protein phosphorylation	BP	78	208	3.43e-10	LmjF.28.0580	mitogen-activated protein kinase putative (MPK8)
GO:0006468	protein phosphorylation	BP	78	208	3.43e-10	LmjF.28.0620	protein kinase putative
GO:0006468	protein phosphorylation	BP	78	208	3.43e-10	LmjF.28.2000	protein kinase putative (LDK)
GO:0006468	protein phosphorylation	BP	78	208	3.43e-10	LmjF.29.2150	protein kinase putative
GO:0006468	protein phosphorylation	BP	78	208	3.43e-10	LmjF.29.2320	mitogen-activated protein kinase kinase putative (MKK)
GO:0006468	protein phosphorylation	BP	78	208	3.43e-10	LmjF.30.0600	protein kinase putative
GO:0006468	protein phosphorylation	BP	78	208	3.43e-10	LmjF.30.0800	rac serine-threonine kinase putative
GO:0006468	protein phosphorylation	BP	78	208	3.43e-10	LmjF.30.2130	protein kinase putative
GO:0006468	protein phosphorylation	BP	78	208	3.43e-10	LmjF.31.1530	protein kinase putative
GO:0006468	protein phosphorylation	BP	78	208	3.43e-10	LmjF.31.1840	hypothetical protein unknown function
GO:0006468	protein phosphorylation	BP	78	208	3.43e-10	LmjF.32.0780	protein kinase putative
GO:0006468	protein phosphorylation	BP	78	208	3.43e-10	LmjF.32.0810	serine/threonine protein kinase putative
GO:0006468	protein phosphorylation	BP	78	208	3.43e-10	LmjF.32.3250	mitogen-activated protein kinase putative (MPK6)
GO:0006468	protein phosphorylation	BP	78	208	3.43e-10	LmjF.33.1380	mitogen activated protein kinase putative (MPK11)
GO:0006468	protein phosphorylation	BP	78	208	3.43e-10	LmjF.33.1710	protein kinase putative
GO:0006468	protein phosphorylation	BP	78	208	3.43e-10	LmjF.33.1980	serine/threonine-protein kinase a putative
GO:0006468	protein phosphorylation	BP	78	208	3.43e-10	LmjF.34.2090	protein kinase putative
GO:0006468	protein phosphorylation	BP	78	208	3.43e-10	LmjF.34.2150	eukaryotic translation initiation factor 2-alpha kinase precursor putative
GO:0006468	protein phosphorylation	BP	78	208	3.43e-10	LmjF.34.2190	dual specificity protein phosphatase putative
GO:0006468	protein phosphorylation	BP	78	208	3.43e-10	LmjF.34.3020	protein kinase putative
GO:0006468	protein phosphorylation	BP	78	208	3.43e-10	LmjF.35.0490	hypothetical protein conserved
GO:0006468	protein phosphorylation	BP	78	208	3.43e-10	LmjF.35.1010	casein kinase putative
GO:0006468	protein phosphorylation	BP	78	208	3.43e-10	LmjF.35.1050	protein kinase putative
GO:0006468	protein phosphorylation	BP	78	208	3.43e-10	LmjF.35.1730	casein kinase II putative
GO:0006468	protein phosphorylation	BP	78	208	3.43e-10	LmjF.35.1860	protein kinase-like protein
GO:0006468	protein phosphorylation	BP	78	208	3.43e-10	LmjF.35.2320	protein kinase putative
GO:0006468	protein phosphorylation	BP	78	208	3.43e-10	LmjF.35.3960	protein kinase A catalytic subunit isoform 2
GO:0006468	protein phosphorylation	BP	78	208	3.43e-10	LmjF.35.4010	protein kinase A catalytic subunit isoform 1
GO:0006468	protein phosphorylation	BP	78	208	3.43e-10	LmjF.35.5010	mitogen-activated protein kinase putative (MPK13)
GO:0006468	protein phosphorylation	BP	78	208	3.43e-10	LmjF.35.5190	NIMA-related kinase putative
GO:0006468	protein phosphorylation	BP	78	208	3.43e-10	LmjF.36.0720	mitogen-activated protein kinase (MPK2)
GO:0006468	protein phosphorylation	BP	78	208	3.43e-10	LmjF.36.0900	SNF1-related protein kinases putative
GO:0006468	protein phosphorylation	BP	78	208	3.43e-10	LmjF.36.1520	nima-related protein kinase putative
GO:0006468	protein phosphorylation	BP	78	208	3.43e-10	LmjF.36.2290	serine/threonine protein kinase putative
GO:0006468	protein phosphorylation	BP	78	208	3.43e-10	LmjF.36.4250	protein kinase-like protein
GO:0006468	protein phosphorylation	BP	78	208	3.43e-10	LmjF.36.4700	myosin heavy chain kinase a-like protein
GO:0006633	fatty acid biosynthetic process	BP	15	26	2.72e-05	LmjF.14.0510	stearic acid desaturase putative
GO:0006633	fatty acid biosynthetic process	BP	15	26	2.72e-05	LmjF.14.0640	fatty acid elongase putative (ELO1.1)
GO:0006633	fatty acid biosynthetic process	BP	15	26	2.72e-05	LmjF.14.0670	fatty acid elongase putative (ELO2)
GO:0006633	fatty acid biosynthetic process	BP	15	26	2.72e-05	LmjF.14.0700	fatty acid elongase putative (ELO3.3)
GO:0006633	fatty acid biosynthetic process	BP	15	26	2.72e-05	LmjF.14.0705	fatty acid elongase putative (ELO3.4)
GO:0006633	fatty acid biosynthetic process	BP	15	26	2.72e-05	LmjF.14.0710	fatty acid elongase putative (ELO4.1)
GO:0006633	fatty acid biosynthetic process	BP	15	26	2.72e-05	LmjF.14.0720	fatty acid elongase putative (ELO4.2)
GO:0006633	fatty acid biosynthetic process	BP	15	26	2.72e-05	LmjF.14.0730	fatty acid elongase putative (ELO4.3)
GO:0006633	fatty acid biosynthetic process	BP	15	26	2.72e-05	LmjF.14.0740	fatty acid elongase putative (ELO4.4)
GO:0006633	fatty acid biosynthetic process	BP	15	26	2.72e-05	LmjF.26.1670	sphingolipid delta 4 desaturase putative
GO:0006633	fatty acid biosynthetic process	BP	15	26	2.72e-05	LmjF.26.1680	sphingolipid delta 4 desaturase putative
GO:0006633	fatty acid biosynthetic process	BP	15	26	2.72e-05	LmjF.26.1690	sphingolipid delta 4 desaturase putative
GO:0006633	fatty acid biosynthetic process	BP	15	26	2.72e-05	LmjF.26.1700	sphingolipid delta 4 desaturase putative
GO:0006633	fatty acid biosynthetic process	BP	15	26	2.72e-05	LmjF.27.0290	acyl carrier protein putative (ACP)
GO:0006633	fatty acid biosynthetic process	BP	15	26	2.72e-05	LmjF.36.2540	C-4 sterol methyl oxidase putative
GO:0007165	signal transduction	BP	20	47	0.00026571	LmjF.09.1530	hypothetical protein conserved
GO:0007165	signal transduction	BP	20	47	0.00026571	LmjF.10.0910	small GTP-binding protein Rab11 putative (Rab11)
GO:0007165	signal transduction	BP	20	47	0.00026571	LmjF.10.1160	rab1 small GTP-binding protein putative
GO:0007165	signal transduction	BP	20	47	0.00026571	LmjF.10.1170	small GTP-binding protein Rab7 putative
GO:0007165	signal transduction	BP	20	47	0.00026571	LmjF.15.1480	cAMP specific phosphodiesterase putative
GO:0007165	signal transduction	BP	20	47	0.00026571	LmjF.17.0950	hypothetical protein conserved
GO:0007165	signal transduction	BP	20	47	0.00026571	LmjF.18.0890	rab7 GTP binding protein putative (RAB7)
GO:0007165	signal transduction	BP	20	47	0.00026571	LmjF.18.1090	cAMP phosphodiesterase A putative (PDEA)
GO:0007165	signal transduction	BP	20	47	0.00026571	LmjF.18.1130	ras-related protein rab-5 putative
GO:0007165	signal transduction	BP	20	47	0.00026571	LmjF.22.1680	phosphoinositide-specific phospholipase C putative
GO:0007165	signal transduction	BP	20	47	0.00026571	LmjF.27.0760	small GTP-binding protein Rab1 putative
GO:0007165	signal transduction	BP	20	47	0.00026571	LmjF.29.2440	hypothetical protein conserved
GO:0007165	signal transduction	BP	20	47	0.00026571	LmjF.30.3380	PAS-domain containing phosphoglycerate kinase putative
GO:0007165	signal transduction	BP	20	47	0.00026571	LmjF.32.1840	rab11B GTPase putative
GO:0007165	signal transduction	BP	20	47	0.00026571	LmjF.32.2030	ras-related protein rab-2a putative
GO:0007165	signal transduction	BP	20	47	0.00026571	LmjF.34.0260	hypothetical protein conserved
GO:0007165	signal transduction	BP	20	47	0.00026571	LmjF.34.0690	flagellar attachment zone protein putative
GO:0007165	signal transduction	BP	20	47	0.00026571	LmjF.35.4060	hypothetical protein conserved
GO:0007165	signal transduction	BP	20	47	0.00026571	LmjF.36.1820	ras-like small GTPases putative
GO:0007165	signal transduction	BP	20	47	0.00026571	LmjF.36.6250	small G-protein putative
GO:0009190	cyclic nucleotide biosynthetic process	BP	9	12	8.29e-05	LmjF.17.0180	receptor-type adenylate cyclase b (RAC-B1)
GO:0009190	cyclic nucleotide biosynthetic process	BP	9	12	8.29e-05	LmjF.17.0190	receptor-type adenylate cyclase putative
GO:0009190	cyclic nucleotide biosynthetic process	BP	9	12	8.29e-05	LmjF.17.0200	receptor-type adenylate cyclase a (RAC-A)
GO:0009190	cyclic nucleotide biosynthetic process	BP	9	12	8.29e-05	LmjF.17.0230	receptor-type adenylate cyclase b (RAC-B2)
GO:0009190	cyclic nucleotide biosynthetic process	BP	9	12	8.29e-05	LmjF.17.0235	receptor-type adenylate cyclase b (RAC-B3)
GO:0009190	cyclic nucleotide biosynthetic process	BP	9	12	8.29e-05	LmjF.17.0237	receptor-type adenylate cyclase b (RAC-B4)
GO:0009190	cyclic nucleotide biosynthetic process	BP	9	12	8.29e-05	LmjF.28.0090	adenylate cyclase-like protein
GO:0009190	cyclic nucleotide biosynthetic process	BP	9	12	8.29e-05	LmjF.34.1230	hypothetical protein conserved
GO:0009190	cyclic nucleotide biosynthetic process	BP	9	12	8.29e-05	LmjF.36.3180	receptor-type adenylate cyclase a-like protein
GO:0009434	microtubule-based flagellum	NA	11	12	1.93e-07	LmjF.05.0920	paraflagellar rod protein putative
GO:0009434	microtubule-based flagellum	NA	11	12	1.93e-07	LmjF.07.0310	hypothetical protein conserved
GO:0009434	microtubule-based flagellum	NA	11	12	1.93e-07	LmjF.09.1320	paraflagellar rod component putative
GO:0009434	microtubule-based flagellum	NA	11	12	1.93e-07	LmjF.16.1425	paraflagellar rod protein 2C
GO:0009434	microtubule-based flagellum	NA	11	12	1.93e-07	LmjF.16.1427	paraflagellar rod protein 2C
GO:0009434	microtubule-based flagellum	NA	11	12	1.93e-07	LmjF.16.1430	paraflagellar rod protein 2C
GO:0009434	microtubule-based flagellum	NA	11	12	1.93e-07	LmjF.27.1850	paraflagellar rod protein-like protein
GO:0009434	microtubule-based flagellum	NA	11	12	1.93e-07	LmjF.29.1750	paraflagellar rod protein 1D putative
GO:0009434	microtubule-based flagellum	NA	11	12	1.93e-07	LmjF.29.1760	paraflagellar rod protein 1D putative
GO:0009434	microtubule-based flagellum	NA	11	12	1.93e-07	LmjF.29.1770	paraflagellar rod protein 1D putative
GO:0009434	microtubule-based flagellum	NA	11	12	1.93e-07	LmjF.35.1810	trypanin-like protein
GO:0016849	phosphorus-oxygen lyase activity	MF	9	12	8.29e-05	LmjF.17.0180	receptor-type adenylate cyclase b (RAC-B1)
GO:0016849	phosphorus-oxygen lyase activity	MF	9	12	8.29e-05	LmjF.17.0190	receptor-type adenylate cyclase putative
GO:0016849	phosphorus-oxygen lyase activity	MF	9	12	8.29e-05	LmjF.17.0200	receptor-type adenylate cyclase a (RAC-A)
GO:0016849	phosphorus-oxygen lyase activity	MF	9	12	8.29e-05	LmjF.17.0230	receptor-type adenylate cyclase b (RAC-B2)
GO:0016849	phosphorus-oxygen lyase activity	MF	9	12	8.29e-05	LmjF.17.0235	receptor-type adenylate cyclase b (RAC-B3)
GO:0016849	phosphorus-oxygen lyase activity	MF	9	12	8.29e-05	LmjF.17.0237	receptor-type adenylate cyclase b (RAC-B4)
GO:0016849	phosphorus-oxygen lyase activity	MF	9	12	8.29e-05	LmjF.28.0090	adenylate cyclase-like protein
GO:0016849	phosphorus-oxygen lyase activity	MF	9	12	8.29e-05	LmjF.34.1230	hypothetical protein conserved
GO:0016849	phosphorus-oxygen lyase activity	MF	9	12	8.29e-05	LmjF.36.3180	receptor-type adenylate cyclase a-like protein

## Sheet: up amast4-amast24
Genes associated with enriched GO categories, upregulated during 4-hr amastigote to 24-hr amastigote transition
GO ID	GO term	Ontology	# DE genes in GO category	Total # genes in GO category	P value	Gene ID	Product Description
GO:0003924	GTPase activity	MF	9	86	1.81121e-05	LmjF.33.0798	beta tubulin
GO:0003924	GTPase activity	MF	9	86	1.81121e-05	LmjF.33.0800	beta tubulin
GO:0003924	GTPase activity	MF	9	86	1.81121e-05	LmjF.33.0802	beta tubulin
GO:0003924	GTPase activity	MF	9	86	1.81121e-05	LmjF.33.0804	beta tubulin
GO:0003924	GTPase activity	MF	9	86	1.81121e-05	LmjF.33.0808	beta tubulin
GO:0003924	GTPase activity	MF	9	86	1.81121e-05	LmjF.33.0810	beta tubulin
GO:0003924	GTPase activity	MF	9	86	1.81121e-05	LmjF.33.0812	beta tubulin
GO:0003924	GTPase activity	MF	9	86	1.81121e-05	LmjF.33.0814	beta tubulin
GO:0003924	GTPase activity	MF	9	86	1.81121e-05	LmjF.33.0816	beta tubulin
GO:0005198	structural molecule activity	MF	9	42	3.31914e-08	LmjF.33.0798	beta tubulin
GO:0005198	structural molecule activity	MF	9	42	3.31914e-08	LmjF.33.0800	beta tubulin
GO:0005198	structural molecule activity	MF	9	42	3.31914e-08	LmjF.33.0802	beta tubulin
GO:0005198	structural molecule activity	MF	9	42	3.31914e-08	LmjF.33.0804	beta tubulin
GO:0005198	structural molecule activity	MF	9	42	3.31914e-08	LmjF.33.0808	beta tubulin
GO:0005198	structural molecule activity	MF	9	42	3.31914e-08	LmjF.33.0810	beta tubulin
GO:0005198	structural molecule activity	MF	9	42	3.31914e-08	LmjF.33.0812	beta tubulin
GO:0005198	structural molecule activity	MF	9	42	3.31914e-08	LmjF.33.0814	beta tubulin
GO:0005198	structural molecule activity	MF	9	42	3.31914e-08	LmjF.33.0816	beta tubulin
GO:0005874	microtubule	CC	9	33	3.24993e-09	LmjF.33.0798	beta tubulin
GO:0005874	microtubule	CC	9	33	3.24993e-09	LmjF.33.0800	beta tubulin
GO:0005874	microtubule	CC	9	33	3.24993e-09	LmjF.33.0802	beta tubulin
GO:0005874	microtubule	CC	9	33	3.24993e-09	LmjF.33.0804	beta tubulin
GO:0005874	microtubule	CC	9	33	3.24993e-09	LmjF.33.0808	beta tubulin
GO:0005874	microtubule	CC	9	33	3.24993e-09	LmjF.33.0810	beta tubulin
GO:0005874	microtubule	CC	9	33	3.24993e-09	LmjF.33.0812	beta tubulin
GO:0005874	microtubule	CC	9	33	3.24993e-09	LmjF.33.0814	beta tubulin
GO:0005874	microtubule	CC	9	33	3.24993e-09	LmjF.33.0816	beta tubulin
GO:0006184	GTP catabolic process	BP	9	55	3.91473e-07	LmjF.33.0798	beta tubulin
GO:0006184	GTP catabolic process	BP	9	55	3.91473e-07	LmjF.33.0800	beta tubulin
GO:0006184	GTP catabolic process	BP	9	55	3.91473e-07	LmjF.33.0802	beta tubulin
GO:0006184	GTP catabolic process	BP	9	55	3.91473e-07	LmjF.33.0804	beta tubulin
GO:0006184	GTP catabolic process	BP	9	55	3.91473e-07	LmjF.33.0808	beta tubulin
GO:0006184	GTP catabolic process	BP	9	55	3.91473e-07	LmjF.33.0810	beta tubulin
GO:0006184	GTP catabolic process	BP	9	55	3.91473e-07	LmjF.33.0812	beta tubulin
GO:0006184	GTP catabolic process	BP	9	55	3.91473e-07	LmjF.33.0814	beta tubulin
GO:0006184	GTP catabolic process	BP	9	55	3.91473e-07	LmjF.33.0816	beta tubulin
GO:0007018	microtubule-based movement	BP	10	101	9.8756e-06	LmjF.16.1470	kinesin putative
GO:0007018	microtubule-based movement	BP	10	101	9.8756e-06	LmjF.33.0798	beta tubulin
GO:0007018	microtubule-based movement	BP	10	101	9.8756e-06	LmjF.33.0800	beta tubulin
GO:0007018	microtubule-based movement	BP	10	101	9.8756e-06	LmjF.33.0802	beta tubulin
GO:0007018	microtubule-based movement	BP	10	101	9.8756e-06	LmjF.33.0804	beta tubulin
GO:0007018	microtubule-based movement	BP	10	101	9.8756e-06	LmjF.33.0808	beta tubulin
GO:0007018	microtubule-based movement	BP	10	101	9.8756e-06	LmjF.33.0810	beta tubulin
GO:0007018	microtubule-based movement	BP	10	101	9.8756e-06	LmjF.33.0812	beta tubulin
GO:0007018	microtubule-based movement	BP	10	101	9.8756e-06	LmjF.33.0814	beta tubulin
GO:0007018	microtubule-based movement	BP	10	101	9.8756e-06	LmjF.33.0816	beta tubulin
GO:0043234	protein complex	CC	9	35	5.79511e-09	LmjF.33.0798	beta tubulin
GO:0043234	protein complex	CC	9	35	5.79511e-09	LmjF.33.0800	beta tubulin
GO:0043234	protein complex	CC	9	35	5.79511e-09	LmjF.33.0802	beta tubulin
GO:0043234	protein complex	CC	9	35	5.79511e-09	LmjF.33.0804	beta tubulin
GO:0043234	protein complex	CC	9	35	5.79511e-09	LmjF.33.0808	beta tubulin
GO:0043234	protein complex	CC	9	35	5.79511e-09	LmjF.33.0810	beta tubulin
GO:0043234	protein complex	CC	9	35	5.79511e-09	LmjF.33.0812	beta tubulin
GO:0043234	protein complex	CC	9	35	5.79511e-09	LmjF.33.0814	beta tubulin
GO:0043234	protein complex	CC	9	35	5.79511e-09	LmjF.33.0816	beta tubulin
GO:0051258	protein polymerization	BP	9	35	5.79511e-09	LmjF.33.0798	beta tubulin
GO:0051258	protein polymerization	BP	9	35	5.79511e-09	LmjF.33.0800	beta tubulin
GO:0051258	protein polymerization	BP	9	35	5.79511e-09	LmjF.33.0802	beta tubulin
GO:0051258	protein polymerization	BP	9	35	5.79511e-09	LmjF.33.0804	beta tubulin
GO:0051258	protein polymerization	BP	9	35	5.79511e-09	LmjF.33.0808	beta tubulin
GO:0051258	protein polymerization	BP	9	35	5.79511e-09	LmjF.33.0810	beta tubulin
GO:0051258	protein polymerization	BP	9	35	5.79511e-09	LmjF.33.0812	beta tubulin
GO:0051258	protein polymerization	BP	9	35	5.79511e-09	LmjF.33.0814	beta tubulin
GO:0051258	protein polymerization	BP	9	35	5.79511e-09	LmjF.33.0816	beta tubulin

## Sheet: down amast4-amast24
Genes associated with enriched GO categories, downregulated during 4-hr amastigote to 24-hr amastigote transition
GO ID	GO term	Ontology	# DE genes in GO category	Total # genes in GO category	P value	Gene ID	Product Description
GO:0004365	glyceraldehyde-3-phosphate dehydrogenase (NAD+) (phosphorylating) activity	MF	3	4	5.9061e-05	LmjF.30.2970	glyceraldehyde 3-phosphate dehydrogenase glycosomal
GO:0004365	glyceraldehyde-3-phosphate dehydrogenase (NAD+) (phosphorylating) activity	MF	3	4	5.9061e-05	LmjF.30.2980	glyceraldehyde 3-phosphate dehydrogenase glycosomal
GO:0004365	glyceraldehyde-3-phosphate dehydrogenase (NAD+) (phosphorylating) activity	MF	3	4	5.9061e-05	LmjF.36.2350	glyceraldehyde 3-phosphate dehydrogenase cytosolic putative
GO:0004743	pyruvate kinase activity	MF	3	3	1.50327e-05	LmjF.11.1000	pyruvate phosphate dikinase putative
GO:0004743	pyruvate kinase activity	MF	3	3	1.50327e-05	LmjF.35.0020	pyruvate kinase
GO:0004743	pyruvate kinase activity	MF	3	3	1.50327e-05	LmjF.35.0030	pyruvate kinase
GO:0006006	glucose metabolic process	BP	3	5	0.000144958	LmjF.30.2970	glyceraldehyde 3-phosphate dehydrogenase glycosomal
GO:0006006	glucose metabolic process	BP	3	5	0.000144958	LmjF.30.2980	glyceraldehyde 3-phosphate dehydrogenase glycosomal
GO:0006006	glucose metabolic process	BP	3	5	0.000144958	LmjF.36.2350	glyceraldehyde 3-phosphate dehydrogenase cytosolic putative
GO:0006096	glycolytic process	BP	7	18	1.23661e-07	LmjF.12.0530	glucose-6-phosphate isomerase (PGI)
GO:0006096	glycolytic process	BP	7	18	1.23661e-07	LmjF.14.1160	enolase (ENOL)
GO:0006096	glycolytic process	BP	7	18	1.23661e-07	LmjF.24.0850	triosephosphate isomerase
GO:0006096	glycolytic process	BP	7	18	1.23661e-07	LmjF.35.0020	pyruvate kinase
GO:0006096	glycolytic process	BP	7	18	1.23661e-07	LmjF.35.0030	pyruvate kinase
GO:0006096	glycolytic process	BP	7	18	1.23661e-07	LmjF.36.1260	fructose-16-bisphosphate aldolase (ALD)
GO:0006096	glycolytic process	BP	7	18	1.23661e-07	LmjF.36.2350	glyceraldehyde 3-phosphate dehydrogenase cytosolic putative
GO:0020015	glycosome	CC	8	30	4.21661e-07	LmjF.11.1000	pyruvate phosphate dikinase putative
GO:0020015	glycosome	CC	8	30	4.21661e-07	LmjF.12.0530	glucose-6-phosphate isomerase (PGI)
GO:0020015	glycosome	CC	8	30	4.21661e-07	LmjF.21.0850	xanthine phosphoribosyltransferase (XRPT)
GO:0020015	glycosome	CC	8	30	4.21661e-07	LmjF.24.0850	triosephosphate isomerase
GO:0020015	glycosome	CC	8	30	4.21661e-07	LmjF.30.2970	glyceraldehyde 3-phosphate dehydrogenase glycosomal
GO:0020015	glycosome	CC	8	30	4.21661e-07	LmjF.30.2980	glyceraldehyde 3-phosphate dehydrogenase glycosomal
GO:0020015	glycosome	CC	8	30	4.21661e-07	LmjF.36.1260	fructose-16-bisphosphate aldolase (ALD)
GO:0020015	glycosome	CC	8	30	4.21661e-07	LmjF.36.2350	glyceraldehyde 3-phosphate dehydrogenase cytosolic putative
GO:0050661	NADP binding	MF	4	8	2.35989e-05	LmjF.30.2970	glyceraldehyde 3-phosphate dehydrogenase glycosomal
GO:0050661	NADP binding	MF	4	8	2.35989e-05	LmjF.30.2980	glyceraldehyde 3-phosphate dehydrogenase glycosomal
GO:0050661	NADP binding	MF	4	8	2.35989e-05	LmjF.30.3190	3-hydroxy-3-methylglutaryl-CoA reductase (HMGR)
GO:0050661	NADP binding	MF	4	8	2.35989e-05	LmjF.36.2350	glyceraldehyde 3-phosphate dehydrogenase cytosolic putative
GO:0055114	oxidation-reduction process	BP	20	205	8.80739e-08	LmjF.06.0350	NAD(p)-dependent steroid dehydrogenase-like protein
GO:0055114	oxidation-reduction process	BP	20	205	8.80739e-08	LmjF.07.1140	peptide methionine sulfoxide reductase-like
GO:0055114	oxidation-reduction process	BP	20	205	8.80739e-08	LmjF.11.1100	sterol 14-alpha-demethylase putative (CYP51)
GO:0055114	oxidation-reduction process	BP	20	205	8.80739e-08	LmjF.13.1060	NADH-cytochrome b5 reductase putative
GO:0055114	oxidation-reduction process	BP	20	205	8.80739e-08	LmjF.14.1340	delta-4 fatty acid desaturase
GO:0055114	oxidation-reduction process	BP	20	205	8.80739e-08	LmjF.19.1450	oxidoreductase-like protein
GO:0055114	oxidation-reduction process	BP	20	205	8.80739e-08	LmjF.19.1560	inosine-5 -monophosphate dehydrogenase
GO:0055114	oxidation-reduction process	BP	20	205	8.80739e-08	LmjF.22.1290	ribonucleoside-diphosphate reductase small chain putative
GO:0055114	oxidation-reduction process	BP	20	205	8.80739e-08	LmjF.26.0810	type II (glutathione peroxidase-like) tryparedoxin peroxidase (TDPX)
GO:0055114	oxidation-reduction process	BP	20	205	8.80739e-08	LmjF.26.0820	type II (glutathione peroxidase-like) tryparedoxin peroxidase (TDPX)
GO:0055114	oxidation-reduction process	BP	20	205	8.80739e-08	LmjF.28.0890	ribonucleoside-diphosphate reductase large chain putative
GO:0055114	oxidation-reduction process	BP	20	205	8.80739e-08	LmjF.28.2660	hypothetical protein conserved
GO:0055114	oxidation-reduction process	BP	20	205	8.80739e-08	LmjF.30.2900	aldehyde dehydrogenase putative
GO:0055114	oxidation-reduction process	BP	20	205	8.80739e-08	LmjF.30.2970	glyceraldehyde 3-phosphate dehydrogenase glycosomal
GO:0055114	oxidation-reduction process	BP	20	205	8.80739e-08	LmjF.30.2980	glyceraldehyde 3-phosphate dehydrogenase glycosomal
GO:0055114	oxidation-reduction process	BP	20	205	8.80739e-08	LmjF.30.3190	3-hydroxy-3-methylglutaryl-CoA reductase (HMGR)
GO:0055114	oxidation-reduction process	BP	20	205	8.80739e-08	LmjF.34.1400	d-isomer specific 2-hydroxyacid dehydrogenase- protein
GO:0055114	oxidation-reduction process	BP	20	205	8.80739e-08	LmjF.34.1410	d-isomer specific 2-hydroxyacid dehydrogenase- like protein
GO:0055114	oxidation-reduction process	BP	20	205	8.80739e-08	LmjF.35.3460	hypothetical protein conserved
GO:0055114	oxidation-reduction process	BP	20	205	8.80739e-08	LmjF.36.2350	glyceraldehyde 3-phosphate dehydrogenase cytosolic putative
